# Supplementary material for: Neoblast-like stem cells of Fasciola hepatica
Source: PLoS Pathog. 2024 May 28;20(5):e1011903. doi: 10.1371/journal.ppat.1011903 (PMC11161113; doi:10.1371/journal.ppat.1011903)
Supplement: S1 Table — (XLSX) [file ppat.1011903.s005.xlsx]

## Sheet: Primers
gene name	gene ID	dsRNA Forward	dsRNA Reverse	qPCR Forward	qPCR Reverse
neomycin (neo)	-	GGTGGAGAGGCTATTCGGCT	CCTTCCCGCTTCAGTGACAA
histone 2B (h2b)	augustus_masked-scaffold10x_2264_pilon-processed-gene-0.1	CATTTTCGAGCGTATTGCTG	TTTGGTGCTCGTGTACTTGG	ATCTCATCGAAGGCGATGTC	TTTGGTGCTCGTGTACTTGG
histone 2A (h2a)	augustus_masked-scaffold10x_377_pilon-processed-gene-0.182			GCTTCGCAAGGGTAACTACG	TTGGATGTTAGGCAGCACAC
fibroblast growth factor receptor A (fgfrA)	maker-scaffold10x_53_pilon-snap-gene-0.60			TAGGAACACCAACACGACCA	GGGATGAGTGGACGGAGTTA
zinc finger protein 1 (zfp-1)	maker-scaffold10x_1410_pilon-snap-gene-0.27			CTGGCCGCTTTCAGTCAGTA	TGCGGTCGGACTGAAATTGA
glyceraldehyde 3-phosphate dehydrogenase (gapdh)	maker-scaffold10x_2706_pilon-snap-gene-0.15			GGCTGTGGGCAAAGTCATTC	AGATCCACGACGGAAACATCA

## Sheet: PCR Conditions
Step	ToC	Time	Repeats
Fast Start Step	95oC	5 min
Denaturation	95oC	30 sec	x40
Annealing	55oC	30 sec
Extension	72oC	30 sec
Final Extension	72oC	10 min
