# Supplementary material for: Neoblast-like stem cells of Fasciola hepatica
Source: PLoS Pathog. 2024 May 28;20(5):e1011903. doi: 10.1371/journal.ppat.1011903 (PMC11161113; doi:10.1371/journal.ppat.1011903)
Supplement: S2 Table — Sheet 1 –Downregulated genes (adjp < 0.05), Sheet 2 –Upregulated genes (adjp < 0.05), Sheet 3 –All DESeq2 results. (XLSX) [file ppat.1011903.s006.xlsx]

## Sheet: Downregulated DEGs
DESEQ2							Landmark Database BLAST				Swissprot Database BLAST				S. mansoni Comparison						Lab Annotations	Putative Label
Gene	Mean of normalized counts	log2 FoldChange	Log2 Fold Change SE	Wald statistic	Wald statistic p value	BH adjusted p-values	hit	name	e-value	score	hit	name	e-value	score	hit	e-value	score	Downregulated Following Irradiation	Adult Single Cell	Schistosomula Single Cell	Name	Name
maker-scaffold10x_549_pilon-snap-gene-0.16	9.99966	-3.25687	0.885027	-3.67996	0.00023327	0.0231321									Smp_341460.1	1.78e-16	72.8		Mehlis gland	Parenchymal 1
MSTRG.12157	166.869	-2.75278	0.218905	-12.5752	2.88918e-36	8.72993e-33
maker-scaffold10x_416_pilon-snap-gene-0.9	68.454	-2.31491	0.373317	-6.20092	5.61341e-10	1.80441e-07	NP_001345966.1	fibroblast growth factor receptor 3 isoform 5 [Mus musculus]	6.23e-76	265	Q91743	Fibroblast growth factor receptor 4 (FGFR-4) (EC 2.7.10.1); FGFR4_XENLA	6.53e-75	266	Smp_157300.1	1.29e-63	227		Neoblast and progeny	Stem Cell	fgfrB	fgfrB
maker-scaffold10x_102_pilon-snap-gene-0.56	21.062	-2.29202	0.643272	-3.56306	0.000366551	0.0320107	NP_001348167.1	prospero homeobox protein 2 [Mus musculus]	1.27e-46	177	Q8BII1	Prospero homeobox protein 2 (Homeobox prospero-like protein PROX2) (PROX-2); PROX2_MOUSE	1.02e-46	177	Smp_162760.1	4.45e-46	175		Neuronal	GNAi+ Neurons		prospero homeobox protein 2
maker-scaffold10x_342_pilon-pred_gff_StringTie-gene-0.118	1619.67	-2.12601	0.096611	-22.0059	2.53022e-107	3.82265e-103
maker-scaffold10x_61_pilon-snap-gene-0.30	99.8598	-2.08377	0.252103	-8.26554	1.39065e-16	1.00047e-13	NP_001261444.1	Blimp-1 isoform D [Drosophila melanogaster]	3.99e-72	260	Q60636	PR domain zinc finger protein 1 (EC 2.1.1.-) (B lymphocyte-induced maturation protein 1) (Blimp-1) (Beta-interferon gene positive regulatory domain I-binding factor) (PR domain-containing protein 1); PRDM1_MOUSE	1.63e-64	234	Smp_128350.2	1.06e-84	283		S1 and S1 progeny	Multiple		PR domain zinc finger protein 1
snap_masked-scaffold10x_2007_pilon-processed-gene-0.4	39.0268	-1.9689	0.393133	-5.00823	5.49333e-07	0.000101211	NP_496070.1	Helix-loop-helix protein 6 [Caenorhabditis elegans]	1.46e-09	62.4	Q10007	Helix-loop-helix protein 6; HLH6_CAEEL	1.17e-09	62.4	Smp_142120.1	1.17e-19	90.1		-	7b2		Helix-loop-helix protein 6
maker-scaffold10x_1257_pilon-snap-gene-0.66	52.2854	-1.93144	0.436752	-4.42228	9.76627e-06	0.00140523	NP_001276460.1	cytosolic non-specific dipeptidase [Mus musculus]	5.55e-141	417	Q3ZC84	Cytosolic non-specific dipeptidase (EC 3.4.13.18) (CNDP dipeptidase 2) (Threonyl dipeptidase); CNDP2_BOVIN	2.71e-144	425								Threonyl dipeptidase
maker-scaffold10x_44_pilon-pred_gff_StringTie-gene-0.17	63.0249	-1.83799	0.453881	-4.04949	5.13295e-05	0.00620389
maker-scaffold10x_1075_pilon-snap-gene-0.13	252.707	-1.65138	0.163107	-10.1245	4.29972e-24	7.21779e-21									Smp_159630.1	1.13e-112	361		Neoblast	Stem Cell
maker-scaffold10x_544_pilon-snap-gene-0.33	213.385	-1.59999	0.171718	-9.31753	1.19077e-20	1.12439e-17
maker-scaffold10x_936_pilon-snap-gene-0.73	119.039	-1.59259	0.228079	-6.98265	2.89666e-12	1.50906e-09	XP_017207214.1	zinc finger protein GLIS1-like isoform X2 [Danio rerio]	1.97e-67	229	Q6XP49	Zinc finger protein GLIS3 (GLI-similar 3); GLIS3_MOUSE	1.12e-65	229	Smp_340280.1	4.89e-81	261		Neoblast, progeny and tegument	-		glis3
maker-scaffold10x_1149_pilon-snap-gene-0.2	115.731	-1.58657	0.223406	-7.10174	1.23198e-12	6.89363e-10	NP_001035130.1	galectin-3-binding protein A precursor [Danio rerio]	7.8e-12	71.6	Q24JV9	Galectin-3-binding protein A (Lectin galactoside-binding soluble 3-binding protein A); L3BPA_DANRE	6.28e-12	71.6	Smp_168590.1	0	560		All Cells	Multiple		Galectin-3-binding protein A
maker-scaffold10x_494_pilon-snap-gene-0.42	861.332	-1.58423	0.106356	-14.8955	3.52295e-50	1.77416e-46	NP_001264375.1	proliferation marker protein Ki-67 [Danio rerio]	3.62e-12	76.3	E9PVX6	Proliferation marker protein Ki-67 (Antigen identified by monoclonal antibody Ki-67 homolog) (Antigen KI-67 homolog) (Antigen Ki67 homolog); KI67_MOUSE	5.88e-05	52	Smp_345010.1	3.32e-98	353		Neoblast, S1 and S1 progeny?	Stem Cell		ki-67
snap_masked-scaffold10x_81_pilon-processed-gene-0.119	113.816	-1.54692	0.234147	-6.60662	3.93207e-11	1.62172e-08	NP_722636.1	cabut isoform A [Drosophila melanogaster]	1.87e-29	120	Q8K1S5	Krueppel-like factor 11 (TGFB-inducible early growth response protein 2b) (Transforming growth factor-beta-inducible early growth response protein 3) (TGFB-inducible early growth response protein 3) (TIEG-3); KLF11_MOUSE	2.41e-27	115	Smp_172480.1	7.73e-60	194		All cells	Stem Cell	klf	klf
maker-scaffold10x_412_pilon-snap-gene-0.22	779.302	-1.52241	0.109986	-13.8418	1.42575e-43	5.38505e-40	NP_001246745.1	endosulfine isoform C [Drosophila melanogaster]	5.22e-13	63.9	P60840	Alpha-endosulfine (ARPP-19e); ENSA_MOUSE	5.23e-13	63.9	Smp_049170.1	2.58e-23	87		All cells	Tegument 1 and 2		Alpha-endosulfine
maker-scaffold10x_1014_pilon-snap-gene-0.29	95.6439	-1.45649	0.239767	-6.07461	1.24286e-09	3.75542e-07	NP_571154.2	hairy-related 6 [Danio rerio]	7.12e-10	63.2	Q04666	Transcription factor HES-1 (Hairy and enhancer of split 1) (Hairy-like protein) (RHL); HES1_RAT	5.49e-10	63.2	Smp_024860.1	9.56e-31	122		Neoblast and progeny	Stem Cell	hesl	hesl
maker-scaffold10x_327_pilon-snap-gene-0.28	236.244	-1.42233	0.168788	-8.42677	3.5534e-17	2.82551e-14	NP_081943.2	rho GTPase-activating protein 19 isoform 1 [Mus musculus]	8.92e-14	77.8	Q8BRH3	Rho GTPase-activating protein 19 (Rho-type GTPase-activating protein 19); RHG19_MOUSE	7.19e-14	77.8	Smp_180890.1	1.5e-86	281		Neoblast, progeny and male testes	Stem Cell		rho GTPase-activating protein 19
maker-scaffold10x_355_pilon-snap-gene-0.10	44.3779	-1.40517	0.393629	-3.56978	0.000357288	0.0313832									Smp_194410.1	2.07e-07	52.4		-	-
MSTRG.15019	51.3415	-1.38221	0.375737	-3.67866	0.000234465	0.0231321
maker-scaffold10x_230_pilon-snap-gene-0.53	72.5329	-1.34948	0.268431	-5.0273	4.97438e-07	9.27814e-05	XP_021334072.1	obscurin isoform X1 [Danio rerio]	0.000287	47.4					Smp_129010.1	1.53e-38	142		Neoblast. Progeny and tegument progenitors	GNAi+ Neurons and stem cells		obscurin
maker-scaffold10x_919_pilon-snap-gene-0.109	103.38	-1.25021	0.234711	-5.3266	1.0007e-07	2.04306e-05
maker-scaffold10x_1087_pilon-snap-gene-0.63	80.3029	-1.21027	0.263552	-4.59215	4.38703e-06	0.000690408	NP_001260428.1	uncharacterized protein Dmel_CG9932 isoform D [Drosophila melanogaster]	4.82e-07	58.2	G5E869	Zinc finger protein 142; ZN142_MOUSE	3.77e-05	51.6	Smp_135890.1	2.82e-62	228	Yes	Neoblast, S1 and S1 progeny	Stem Cell		zfp
maker-scaffold10x_45_pilon-snap-gene-0.41	138.182	-1.18532	0.214162	-5.53471	3.11738e-08	7.47576e-06									Smp_154080.1	1.8e-35	122	Yes	Neoblast, S1, S1 progeny and GSCs	Stem Cell
maker-scaffold10x_919_pilon-snap-gene-0.117	56.6861	-1.16156	0.304204	-3.81837	0.000134337	0.015146
maker-scaffold10x_1089_pilon-snap-gene-0.66	569.788	-1.15411	0.115842	-9.96272	2.21896e-23	2.79367e-20	NP_001164539.1	MCM3 minichromosome maintenance deficient 3 (S. cerevisiae) like [Danio rerio]	0	756	P49739	Maternal DNA replication licensing factor mcm3 (EC 3.6.4.12) (Maternal minichromosome maintenance protein 3) (mMCM3) (xMCM3) (P1 homolog) (XRLF subunit beta) (p100); MCM3M_XENLA	0	731	Smp_037590.1	0	1057		Neoblast, S1, S1 progeny and flame cells	Stem Cell		mcm3
maker-scaffold10x_1096_pilon-snap-gene-0.65	727.665	-1.15302	0.123682	-9.3224	1.13734e-20	1.12439e-17									Smp_139530.1	1.72e-62	229	Yes	Neoblast. Progeny and tegument progenitors	Stem Cell	p53	p53
maker-scaffold10x_254_pilon-snap-gene-0.30	86.2278	-1.12292	0.263201	-4.26639	1.98665e-05	0.00267985	NP_001287450.1	pre-mod(mdg4)-AB isoform A [Drosophila melanogaster]	0.000103	44.7					Smp_246500.2	6.05e-55	194		Neoblast. Neoblast progeny, S1, S1 progeny and tegument progenitors	Multiple		mdg4
maker-scaffold10x_520_pilon-augustus-gene-2.95	304.356	-1.11949	0.155477	-7.20036	6.00557e-13	3.62929e-10	NP_058633.2	DNA polymerase alpha catalytic subunit isoform 2 [Homo sapiens]	0	810	P09884	DNA polymerase alpha catalytic subunit (EC 2.7.7.7) (DNA polymerase alpha catalytic subunit p180); DPOLA_HUMAN	0	810	Smp_306080.1	0	1880	Yes	Neoblast, S1 and S1 progeny	Stem Cell		DNA polymerase alpha catalytic subunit
maker-scaffold10x_756_pilon-snap-gene-0.51	118.487	-1.11746	0.223587	-4.9979	5.79583e-07	0.000105498	XP_636854.1	histone RNA hairpin-binding protein [Dictyostelium discoideum AX4]	1.27e-05	49.3	Q9YGP6	Oocyte-specific histone RNA stem-loop-binding protein 2; SLBP2_XENLA	5.87e-06	49.3	Smp_137390.1	2.71e-50	169	Yes	Neoblast, S1, S1 progeny and GSCs	Stem Cell		histone RNA stem-loop-binding protein 2
MSTRG.6356	857.378	-1.07232	0.103142	-10.3966	2.57037e-25	4.85414e-22
maker-scaffold10x_53_pilon-snap-gene-0.60	468.884	-1.0629	0.123281	-8.62181	6.59059e-18	5.5317e-15	NP_001296329.1	fibroblast growth factor receptor 1-A isoform 3 precursor [Danio rerio]	1.61e-61	227	Q8MY85	Fibroblast growth factor receptor 2 (DjFgfr2) (FGFR-2) (EC 2.7.10.1) (DjPTK1); FGFR2_DUGJA	5.37e-62	231	Smp_175590.1	8.04e-72	256	Yes	Neoblast and progeny	Stem Cell	fgfrA	fgfrA
maker-scaffold10x_756_pilon-snap-gene-0.57	68.5788	-1.01831	0.281595	-3.61621	0.000298948	0.0273728									Smp_137390.1	6.94e-58	187	Yes	Neoblast, S1, S1 progeny and GSCs	Stem Cell
maker-scaffold10x_94_pilon-snap-gene-0.50	252.271	-1.01027	0.158359	-6.37963	1.77521e-10	6.09544e-08	NP_032590.2	DNA replication licensing factor MCM2 [Mus musculus]	1.9e-114	354	P55861	DNA replication licensing factor mcm2 (EC 3.6.4.12) (BM28-homolog) (Minichromosome maintenance protein 2) (xMCM2) (p112); MCM2_XENLA	8.87e-117	359	Smp_079560.1	1.42e-168	476	Yes	Neoblast only	-		mcm2
maker-scaffold10x_99_pilon-snap-gene-0.74	224.144	-1.00007	0.166714	-5.9987	1.98905e-09	5.77894e-07									Smp_139620.1	3.31e-67	222		Neoblast and progey	Multiple
MSTRG.3010	145.246	-0.99404	0.221037	-4.49717	6.88626e-06	0.00105089
maker-scaffold10x_923_pilon-snap-gene-0.10	224.021	-0.993377	0.163199	-6.08692	1.15105e-09	3.54899e-07
maker-scaffold10x_1125_pilon-snap-gene-0.113	177.168	-0.983628	0.190914	-5.15221	2.57437e-07	5.11757e-05	XP_036016319.1	transcription factor SOX-8 isoform X1 [Mus musculus]	9.89e-17	83.6	A4IIJ8	Transcription factor Sox-10 (SRY (sex determining region Y)-box 10); SOX10_XENTR	2.72e-16	85.5	Smp_076600.1	1.88e-63	226	Yes	Neoblast, S1 and S1 progeny	Stem Cell		sox-10
maker-scaffold10x_494_pilon-snap-gene-0.47	70.0135	-0.971711	0.272015	-3.57227	0.000353906	0.0312679	NP_001103572.2	chromosome transmission fidelity protein 18 homolog [Danio rerio]	9.95e-28	115	Q8WVB6	Chromosome transmission fidelity protein 18 homolog (hCTF18) (CHL12); CTF18_HUMAN	5.92e-26	110	Smp_042810.1	1.77e-80	259		Neoblast and S1	Stem Cell		chromosome transmission fidelity protein 18
MSTRG.12519	1085.28	-0.957527	0.099388	-9.63423	5.73222e-22	6.18588e-19
maker-scaffold10x_1854_pilon-snap-gene-0.12	99.7739	-0.940726	0.23768	-3.95796	7.55933e-05	0.00885321	XP_017208989.1	targeting protein for Xklp2 isoform X2 [Danio rerio]	3.04e-13	73.6	Q6NUF4	Targeting protein for Xklp2-A; TPX2A_XENLA	3.71e-11	67	Smp_151320.1	1.78e-59	189	Yes	Neoblast, S1, S1 progeny and GSCs	Stem Cell		targeting protein for Xklp2
augustus_masked-scaffold10x_1318_pilon-processed-gene-0.40	618.216	-0.922471	0.110362	-8.35857	6.34834e-17	4.79554e-14	NP_808760.1	histone H2A.J [Homo sapiens]	2.61e-70	210	P70082	Histone H2A.J (H2a/j) (Histone H2A-IX); H2AJ_CHICK	1.15e-70	210	Smp_086860.1	1.77e-78	227	Yes	Neoblast, S1, S1 progeny, Neoblast progeny, GSCs	Stem Cell		h2a
maker-scaffold10x_342_pilon-pred_gff_StringTie-gene-0.125	3061.39	-0.918307	0.0876428	-10.4778	1.09219e-25	2.35725e-22
maker-scaffold10x_226_pilon-snap-gene-0.78	246.127	-0.912112	0.159072	-5.73394	9.81224e-09	2.5126e-06	NP_004692.1	G2/mitotic-specific cyclin-B2 [Homo sapiens]	4.61e-55	190	P24862	G2/mitotic-specific cyclin-B; CCNB_PATVU	2.71e-59	201	Smp_082490.1	0	566	Yes	Neoblast, S1, S1 progeny and GSCs	Stem Cell	cyclinB	cyclinB
maker-scaffold10x_544_pilon-snap-gene-0.32	193.754	-0.885866	0.177483	-4.99127	5.99831e-07	0.000107495
maker-scaffold10x_973_pilon-snap-gene-0.59	356.209	-0.883219	0.134571	-6.56322	5.26573e-11	2.03986e-08	NP_944595.2	DNA replication licensing factor MCM4 [Danio rerio]	0	836	P33991	DNA replication licensing factor MCM4 (EC 3.6.4.12) (CDC21 homolog) (P1-CDC21); MCM4_HUMAN	0	833	Smp_172530.1	0	1295	Yes	Neoblast, S1, S1 progeny and GSCs	Stem Cell		mcm4
maker-scaffold10x_75_pilon-snap-gene-0.120	570.435	-0.879658	0.133178	-6.60513	3.97165e-11	1.62172e-08	NP_032593.1	DNA replication licensing factor MCM6 isoform 1 [Mus musculus]	0	953	Q14566	DNA replication licensing factor MCM6 (EC 3.6.4.12) (p105MCM); MCM6_HUMAN	0	959	Smp_094140.1	0	1402	Yes	Neoblast, S1, S1 progeny and GSCs	Stem Cell		mcm6
maker-scaffold10x_383_pilon-augustus-gene-0.11	1460.68	-0.878089	0.0982745	-8.93507	4.06924e-19	3.61636e-16	NP_001166155.1	CUGBP Elav-like family member 6 isoform 2 [Homo sapiens]	1.06e-48	182	Q6DGV1	CUGBP Elav-like family member 4 (CELF-4) (Bruno-like protein 4) (CUG-BP- and ETR-3-like factor 4) (RNA-binding protein BRUNOL-4); CELF4_DANRE	1.21e-44	172	Smp_342620.2	1.06e-65	234		All cells	Stem Cell		Elav-like family member 6
maker-scaffold10x_254_pilon-augustus-gene-0.9	100.896	-0.872022	0.229459	-3.80034	0.0001445	0.0161247
maker-scaffold10x_770_pilon-snap-gene-0.20	622.263	-0.863326	0.121218	-7.12209	1.06302e-12	6.17697e-10	NP_848523.2	DNA replication licensing factor MCM5 [Danio rerio]	0	963	Q561P5	DNA replication licensing factor mcm5 (EC 3.6.4.12); MCM5_XENTR	0	974	Smp_143490.1	0	1212	Yes	Neoblast, S1, S1 progeny and GSCs	Stem Cell		mcm5
maker-scaffold10x_1754_pilon-snap-gene-0.2	485.563	-0.828868	0.144356	-5.74182	9.36662e-09	2.43984e-06	NP_001004120.1	nuclear factor interleukin-3-regulated protein [Danio rerio]	4.16e-21	102	Q66J36	Nuclear factor interleukin-3-regulated protein; NFIL3_XENLA	1.67e-21	102	Smp_176710.1	1.42e-39	160		Neoblast and progeny	Stem Cell		nuclear factor interleukin-3-regulated protein
maker-scaffold10x_841_pilon-snap-gene-0.73	629.283	-0.813827	0.124634	-6.52971	6.58969e-11	2.48893e-08	XP_006507577.1	transcription factor SOX-6 isoform X13 [Mus musculus]	5.04e-13	76.6	P40645	Transcription factor SOX-6 (SOX-LZ); SOX6_MOUSE	6.74e-13	76.6	Smp_148110.1	2.87e-73	262		Neoblast, progeny and neuronal	Multiple		sox-6
maker-scaffold10x_1549_pilon-snap-gene-0.95	279.724	-0.807758	0.168577	-4.79164	1.65424e-06	0.00027464	NP_071941.1	actin-related protein 6 [Homo sapiens]	1.94e-91	283	Q9GZN1	Actin-related protein 6 (hArp6) (hARPX); ARP6_HUMAN	1.56e-91	283	Smp_135570.2	1.71e-178	502		-	Multiple		actin-related protein 6
maker-scaffold10x_781_pilon-snap-gene-0.72	346.99	-0.806718	0.149276	-5.40419	6.51021e-08	1.42545e-05	XP_009293956.1	prenylcysteine oxidase-like [Danio rerio]	3.94e-44	166	Q9CQF9	Prenylcysteine oxidase (EC 1.8.3.5); PCYOX_MOUSE	2.13e-43	164	Smp_125500.1	1.6e-119	359		All cells	Multiple		prenylcysteine oxidase
maker-scaffold10x_330_pilon-snap-gene-0.100	332.355	-0.797371	0.163551	-4.87538	1.08601e-06	0.000184354	NP_919405.1	epidermal growth factor receptor precursor [Danio rerio]	1.16e-67	255	P11273	Tyrosine-protein kinase transforming protein erbB (EC 2.7.10.1); ERBB_AVIEU	1.27e-68	245	Smp_344500.2	0	1032		Flame cells	-	EGFR kinase	egfr kinase
maker-scaffold10x_896_pilon-pred_gff_StringTie-gene-0.18	523.174	-0.786988	0.131818	-5.97025	2.36896e-09	6.62783e-07									Smp_070380.1	8.51e-63	192		Muscle, neuronal and flame cell	Multiple
maker-scaffold10x_431_pilon-snap-gene-0.74	150.858	-0.785631	0.208584	-3.76649	0.000165556	0.0176191	NP_610912.2	tumbleweed [Drosophila melanogaster]	6.79e-07	56.2	P40809	GTPase-activating protein RacGAP84C (Protein rotund RacGAP); RG84C_DROME	7.3e-06	52	Smp_303680.1	4.08e-47	173		Neoblast, S1	Stem Cell		GTPase-activating protein
maker-scaffold10x_111_pilon-snap-gene-0.84	489.077	-0.784532	0.124198	-6.31676	2.67103e-10	8.96753e-08	NP_957340.1	serine hydroxymethyltransferase cytosolic [Danio rerio]	0	577	Q2F5L3	Serine hydroxymethyltransferase (SHMT) (EC 2.1.2.1) (Glycine hydroxymethyltransferase) (Serine methylase) (bmSHMT); GLYC_BOMMO	0	577	Smp_179710.1	0	682	Yes	Neoblast, S1, S1 progeny and vitellocytes	Stem Cell		Serine hydroxymethyltransferase
maker-scaffold10x_1608_pilon-snap-gene-0.4	274.751	-0.771725	0.15695	-4.91701	8.78757e-07	0.000152601	XP_696163.5	serine/threonine-protein kinase ATR isoform X1 [Danio rerio]	1.2e-143	508	Q9DE14	Serine/threonine-protein kinase atr (Xatr) (EC 2.7.11.1) (Ataxia telangiectasia and Rad3-related protein); ATR_XENLA	4.98e-150	528	Smp_162340.1	0	1806	Yes	Neoblast, S1	Stem Cell		Serine/threonine-protein kinase atr
MSTRG.6360	591.786	-0.765359	0.117443	-6.51684	7.18038e-11	2.64588e-08
maker-scaffold10x_1087_pilon-snap-gene-0.71	671.148	-0.764913	0.115658	-6.61359	3.75099e-11	1.61914e-08	NP_775364.2	DNA replication licensing factor MCM2 [Danio rerio]	0	988	P49736	DNA replication licensing factor MCM2 (EC 3.6.4.12) (Minichromosome maintenance protein 2 homolog) (Nuclear protein BM28); MCM2_HUMAN	0	998	Smp_054840.1	0	1173		Neoblast, S1, S1 progeny and flame cells	Stem Cell		mcm2
maker-scaffold10x_784_pilon-snap-gene-0.36	356.829	-0.74574	0.135455	-5.50545	3.68222e-08	8.69234e-06	NP_035251.3	serine/threonine-protein kinase PLK1 [Mus musculus]	0	608	Q62673	Serine/threonine-protein kinase PLK1 (EC 2.7.11.21) (Polo-like kinase 1) (PLK-1); PLK1_RAT	0	610	Smp_009600.1	0	775	Yes	Neoblast, S1, S1 progeny and GSCs	Multiple	plk1	plk1
maker-scaffold10x_1068_pilon-augustus-gene-0.118	158.436	-0.733039	0.200732	-3.65184	0.000260369	0.0248966					Q5UIP0	Telomere-associated protein RIF1 (Rap1-interacting factor 1 homolog); RIF1_HUMAN	0.001	48.5	Smp_144160.1	5.39e-162	554	Yes	Neoblast, S1 and S1 progeny	Stem Cell		Telomere-associated protein RIF1
MSTRG.14063	706.131	-0.730459	0.110706	-6.5982	4.16192e-11	1.65469e-08
maker-scaffold10x_436_pilon-snap-gene-1.41	648.95	-0.720501	0.10758	-6.69737	2.12204e-11	1.00187e-08	NP_010225.1	Uso1p [Saccharomyces cerevisiae S288C]	0.000199	50.8	P25386	Intracellular protein transport protein USO1 (Int-1); USO1_YEAST	0.00016	50.8	Smp_129710.1	6.84e-58	221	Yes	Neoblast, S1, S1 progeny and GSCs	Stem Cell		Intracellular protein transport protein USO1
maker-scaffold10x_62_pilon-snap-gene-0.31	3221.29	-0.717622	0.128664	-5.5775	2.44005e-08	5.94586e-06	NP_033473.1	tubulin alpha-4A chain isoform 1 [Mus musculus]	0	822	P18258	Tubulin alpha-1 chain; TBA1_PARLI	0	824	Smp_090120.1	0	825		All cells	Multiple		Alpha Tubulin
maker-scaffold10x_677_pilon-snap-gene-0.16	502.149	-0.704471	0.136842	-5.14808	2.63173e-07	5.16366e-05									Smp_019350.1	2.38e-08	46.6		Neuronal	Multiple
maker-scaffold10x_167_pilon-snap-gene-0.40	667.026	-0.695503	0.12215	-5.69386	1.24196e-08	3.12726e-06	XP_021329229.1	probable phospholipid-transporting ATPase IF isoform X3 [Danio rerio]	0	761	Q9Y2G3	Phospholipid-transporting ATPase IF (EC 7.6.2.1) (ATPase IR) (ATPase class VI type 11B) (P4-ATPase flippase complex alpha subunit ATP11B); AT11B_HUMAN	0	760	Smp_163820.2	0	1414		zfp-1-1	Tegument 1		phospholipid-transporting ATPase
maker-scaffold10x_1568_pilon-snap-gene-0.6	759.544	-0.686484	0.111422	-6.16111	7.22385e-10	2.27371e-07	NP_034785.1	importin subunit alpha-1 [Mus musculus]	1.03e-144	429	P52292	Importin subunit alpha-1 (Karyopherin subunit alpha-2) (RAG cohort protein 1) (SRP1-alpha); IMA1_HUMAN	1.7e-148	439	Smp_245030.1	0	752		All cells	Stem Cell		importin subunit alpha-1
maker-scaffold10x_80_pilon-snap-gene-0.180	206.542	-0.680571	0.183901	-3.70074	0.00021497	0.0220936	XP_021335003.1	protocadherin-1 [Danio rerio]	2.99e-85	306	Q08174	Protocadherin-1 (Cadherin-like protein 1) (Protocadherin-42) (PC42); PCDH1_HUMAN	3.49e-82	295	Smp_315600.1	0	668		Neuronal	7b2		protocadherin-1
maker-scaffold10x_297_pilon-snap-gene-0.19	190.619	-0.670478	0.185573	-3.61302	0.000302648	0.0275446									Smp_072560.1	7.27e-41	157	Yes	Neoblast, S1, S1 progeny and GSCs	Stem Cell
maker-scaffold10x_1842_pilon-snap-gene-0.17	1729.14	-0.664744	0.0904047	-7.35299	1.93826e-13	1.27318e-10	NP_997734.1	DNA replication licensing factor MCM7 [Danio rerio]	0	829	Q91876	DNA replication licensing factor mcm7-A (EC 3.6.4.12) (CDC47 homolog A) (CDC47p) (Minichromosome maintenance protein 7-A) (xMCM7-A) (p90); MCM7A_XENLA	0	823	Smp_032500.1	0	1239	Yes	Neoblast, progeny and GSCs	Stem Cell		mcm7
snap_masked-scaffold10x_145_pilon-processed-gene-2.143	555.394	-0.657423	0.129088	-5.09282	3.52771e-07	6.74642e-05
maker-scaffold10x_720_pilon-augustus-gene-0.93	199.702	-0.634299	0.172734	-3.67213	0.000240542	0.0234458	XP_021324168.1	serine/threonine-protein kinase MRCK beta isoform X2 [Danio rerio]	0.000844	47					Smp_337870.1	1.46e-56	209		Neoblast, progeny, S1, S1 progeny and GSCs	Stem Cell
maker-scaffold10x_1050_pilon-snap-gene-0.13	494.582	-0.631791	0.118039	-5.3524	8.67959e-08	1.79632e-05	NP_001153878.1	zinc finger protein Gfi-1b isoform 2 [Mus musculus]	2.92e-14	79	O42409	Zinc finger protein Gfi-1b (Growth factor-independent protein 1B); GFI1B_CHICK	7.99e-14	77	Smp_145470.1	1.91e-87	289	Yes	Neoblast	Stem Cell		Zinc finger protein Gfi-1b
maker-scaffold10x_1458_pilon-snap-gene-0.33	326.829	-0.615687	0.141636	-4.34698	1.38024e-05	0.00191309	XP_009291581.1	proto-oncogene c-Fos-like isoform X1 [Danio rerio]	1.33e-07	58.2	P29176	Transforming protein v-Fos/v-Fox; FOSX_MSVFR	1.77e-08	59.3	Smp_124600.1	1.84e-76	264		Neoblast progeny	Multiple		Transforming protein v-Fos
maker-scaffold10x_487_pilon-snap-gene-0.227	1070.11	-0.612556	0.0952311	-6.43231	1.25681e-10	4.41578e-08	NP_002287.2	delta(14)-sterol reductase LBR [Homo sapiens]	1.37e-51	190	Q14739	Delta(14)-sterol reductase LBR (Delta-14-SR) (EC 1.3.1.70) (3-beta-hydroxysterol Delta (14)-reductase) (C-14 sterol reductase) (C14SR) (Integral nuclear envelope inner membrane protein) (LMN2R) (Lamin-B receptor) (Sterol C14-reductase); LBR_HUMAN	1.1e-51	190	Smp_124300.1	5.57e-128	388		All cells	Stem Cell		Delta(14)-sterol reductase
maker-scaffold10x_281_pilon-augustus-gene-0.194	2929.37	-0.609653	0.126852	-4.80603	1.53959e-06	0.000258446	XP_017207242.1	nesprin-1 isoform X2 [Danio rerio]	1.47e-92	344	Q8NF91	Nesprin-1 (Enaptin) (KASH domain-containing protein 1) (KASH1) (Myocyte nuclear envelope protein 1) (Myne-1) (Nuclear envelope spectrin repeat protein 1) (Synaptic nuclear envelope protein 1) (Syne-1); SYNE1_HUMAN	1.24e-87	328	Smp_310550.1	0	2482		Neoblast, S1 and S1 progeny and neuronal	Stem Cell		nesprin-1
snap_masked-scaffold10x_13_pilon-processed-gene-2.103	771.137	-0.606412	0.105441	-5.75122	8.86036e-09	2.34846e-06									Smp_063030.1	9.83e-137	407		Neoblast and progey	Multiple
maker-scaffold10x_908_pilon-augustus-gene-0.74	322.476	-0.589564	0.142508	-4.13706	3.51782e-05	0.00442893	XP_005155881.1	zinc finger BED domain-containing protein 1-like [Danio rerio]	9.13e-09	63.9	P86452	Zinc finger BED domain-containing protein 6; ZBED6_HUMAN	4.65e-05	52	Smp_157860.1	2.22e-80	294		Neoblast, progeny and neuronal	Tegument 1 and Stem cell		Zinc finger BED domain-containing protein 6
maker-scaffold10x_349_pilon-snap-gene-0.95	306.693	-0.585656	0.146247	-4.00457	6.21312e-05	0.00739116	XP_005166084.1	Fanconi anemia group D2 protein isoform X1 [Danio rerio]	3.68e-22	108	Q9BXW9	Fanconi anemia group D2 protein (Protein FACD2); FACD2_HUMAN	1.91e-22	109	Smp_146160.4	0	677		Neoblast, S1 and S1 progeny	Stem Cell		Fanconi anemia group D2 protein
maker-scaffold10x_2032_pilon-snap-gene-0.6	2251.99	-0.575653	0.10587	-5.43733	5.40848e-08	1.21957e-05	XP_009293786.1	serine/threonine-protein kinase MARK2 isoform X15 [Danio rerio]	2.07e-149	470	O08679	Serine/threonine-protein kinase MARK2 (EC 2.7.11.1) (EC 2.7.11.26) (ELKL motif kinase 1) (EMK-1) (MAP/microtubule affinity-regulating kinase 2); MARK2_RAT	7.75e-148	466	Smp_306370.3	0	606		All Cells	Multiple	CAMKL kinase	camkl kinase
maker-scaffold10x_97_pilon-snap-gene-0.93	236.953	-0.570003	0.160929	-3.54194	0.000397191	0.0339026	NP_571430.1	kinesin-like protein KIF23 [Danio rerio]	7.14e-139	440	E9Q5G3	Kinesin-like protein KIF23; KIF23_MOUSE	1.83e-111	369	Smp_128200.1	0	798	Yes	Neoblast, S1, S1 progeny and GSCs	Stem Cell	KIF23	KIF23
maker-scaffold10x_1188_pilon-snap-gene-0.41	1293.01	-0.568622	0.109593	-5.18847	2.1203e-07	4.27114e-05	NP_001070859.1	serine/threonine-protein kinase pim-1 [Danio rerio]	2.47e-75	249	P26794	Serine/threonine-protein kinase pim-1 (EC 2.7.11.1); PIM1_RAT	1.34e-76	252	Smp_090890.1	3.15e-175	518		All Cells	Multiple	PIM kinase	PIM Kinase
maker-scaffold10x_119_pilon-snap-gene-0.3	2479.78	-0.560133	0.0819339	-6.8364	8.12076e-12	3.95769e-09	NP_033130.1	ribonucleoside-diphosphate reductase subunit M2 [Mus musculus]	4.55e-169	493	Q4R7Q7	Ribonucleoside-diphosphate reductase subunit M2 (EC 1.17.4.1) (Ribonucleotide reductase small chain) (Ribonucleotide reductase small subunit); RIR2_MACFA	5.4e-170	495	Smp_055890.1	0	580		All Cells	Stem Cell		Ribonucleoside-diphosphate reductase subunit M2
maker-scaffold10x_159_pilon-snap-gene-0.18	922.096	-0.559157	0.112357	-4.97661	6.47068e-07	0.000113673	XP_016864032.1	condensin complex subunit 3 isoform X1 [Homo sapiens]	1.87e-65	245	Q9BPX3	Condensin complex subunit 3 (Chromosome-associated protein G) (Condensin subunit CAP-G) (hCAP-G) (Melanoma antigen NY-MEL-3) (Non-SMC condensin I complex subunit G) (XCAP-G homolog); CND3_HUMAN	2.22e-65	245	Smp_078920.1	0	1265		Neoblast, S1 and S1 progeny	Stem Cell		Condensin complex subunit 3
maker-scaffold10x_979_pilon-snap-gene-0.4	3181.34	-0.539462	0.0747422	-7.21764	5.28963e-13	3.32982e-10	XP_005270633.1	protein argonaute-3 isoform X4 [Homo sapiens]	1.24e-57	211	O77503	Protein argonaute-2 (Argonaute2) (EC 3.1.26.n2) (Argonaute RISC catalytic component 2) (Eukaryotic translation initiation factor 2C 2) (eIF-2C 2) (eIF2C 2) (Protein slicer) (Fragment); AGO2_RABIT	1.17e-56	213	Smp_179320.1	0	696	Yes	Neoblast, S1, S1 progeny and GSCs	Stem Cell	ago-3	ago-3
maker-scaffold10x_773_pilon-snap-gene-0.63	3612.65	-0.532967	0.0988076	-5.39399	6.89108e-08	1.47559e-05	NP_955846.1	histone H1.0 [Danio rerio]	1.67e-22	92	P15870	Histone H1-delta; H1D_STRPU	4.33e-23	92.8	Smp_003770.1	3.95e-47	151		All cells	Stem Cell		histone h1
maker-scaffold10x_267_pilon-snap-gene-0.58	330.416	-0.527786	0.140106	-3.76704	0.000165196	0.0176191	NP_001262686.1	tincar isoform G [Drosophila melanogaster]	3.18e-06	55.8	Q86B91	Protein tincar; TINC_DROME	2.56e-06	55.8	Smp_132610.1	0	725		Neoblast, neoblast progeny and neuronal	GNAi+ Neurons and stem cells		tincar protein
maker-scaffold10x_1106_pilon-snap-gene-0.4	1915.99	-0.523759	0.0785035	-6.67178	2.52714e-11	1.15697e-08	NP_001038867.1	chromobox protein homolog 3a [Danio rerio]	2.6e-53	173	Q61686	Chromobox protein homolog 5 (Heterochromatin protein 1 homolog alpha) (HP1 alpha); CBX5_MOUSE	1.6e-51	169	Smp_179650.2	3.31e-91	268		All Cells	Stem Cell		chromobox protein homolog 5
maker-scaffold10x_277_pilon-snap-gene-0.78	1089.77	-0.517501	0.10066	-5.1411	2.7314e-07	5.29052e-05	NP_001343905.1	structural maintenance of chromosomes protein 4 isoform 2 [Mus musculus]	0	949	P50532	Structural maintenance of chromosomes protein 4 (SMC protein 4) (SMC-4) (Chromosome assembly protein XCAP-C) (Chromosome-associated protein C); SMC4_XENLA	0	972	Smp_173700.1	0	1803		All cells	Stem Cell		Structural maintenance of chromosomes protein 4
maker-scaffold10x_1322_pilon-snap-gene-0.12	2068.81	-0.506321	0.100301	-5.04803	4.464e-07	8.43027e-05
maker-scaffold10x_1074_pilon-snap-gene-0.114	694.98	-0.486168	0.122643	-3.96407	7.36816e-05	0.00869673	NP_608929.1	uncharacterized protein Dmel_CG7382 [Drosophila melanogaster]	3.63e-36	138	Q5XKA2	Mitochondrial import inner membrane translocase subunit Tim21 (TIM21-like protein, mitochondrial); TIM21_XENLA	1.64e-24	105	Smp_093800.1	2.71e-65	211		All Cells	Multiple		Mitochondrial import inner membrane translocase subunit Tim21
maker-scaffold10x_432_pilon-snap-gene-0.110	589.486	-0.48306	0.114822	-4.20702	2.58759e-05	0.00340065	NP_081711.2	ATPase family AAA domain-containing protein 2 [Mus musculus]	1.68e-109	376	Q8CDM1	ATPase family AAA domain-containing protein 2 (EC 3.6.1.-); ATAD2_MOUSE	8.03e-111	373	Smp_179290.2	2.24e-180	570		All cells	Multiple		ATPase family AAA domain-containing protein 2
maker-scaffold10x_14_pilon-snap-gene-0.115	1771.65	-0.482087	0.0810803	-5.9458	2.75105e-09	7.55689e-07	NP_034929.1	multiple inositol polyphosphate phosphatase 1 precursor [Mus musculus]	1.84e-51	187	Q9Z2L6	Multiple inositol polyphosphate phosphatase 1 (EC 3.1.3.62) (2,3-bisphosphoglycerate 3-phosphatase) (2,3-BPG phosphatase) (EC 3.1.3.80) (Inositol (1,3,4,5)-tetrakisphosphate 3-phosphatase) (Ins(1,3,4,5)P(4) 3-phosphatase); MINP1_MOUSE	1.49e-51	187	Smp_179560.3	1.22e-112	345		All cells	Multiple		Multiple inositol polyphosphate phosphatase 1
maker-scaffold10x_269_pilon-snap-gene-0.10	370.049	-0.478608	0.128162	-3.73441	0.000188159	0.0194706	NP_724582.1	scraps isoform B [Drosophila melanogaster]	1.61e-11	71.6	Q9V4P1	Anillin (Actin-binding protein 8) (ABP8) (Protein scraps); ANLN_DROME	1.3e-11	71.6	Smp_340780.1	5.43e-156	478	Yes	Neoblast, S1 and S1 progeny	Stem Cell		Anillin (Actin-binding protein 8)
maker-scaffold10x_1458_pilon-snap-gene-0.36	354.447	-0.472461	0.137378	-3.43912	0.000583603	0.0463841	NP_001163142.1	mars isoform B [Drosophila melanogaster]	8.59e-08	59.7	Q7K3L1	Guanylate kinase-associated protein mars; MARS_DROME	6.92e-08	59.7	Smp_143460.1	4.08e-108	337	Yes	Neoblast and GSCs	Stem Cell		Guanylate kinase-associated protein mars
maker-scaffold10x_342_pilon-augustus-gene-0.164	1251.22	-0.46538	0.104085	-4.47117	7.77935e-06	0.00115226	NP_564874.1	calmodulin like 23 [Arabidopsis thaliana]	1.12e-05	43.5	P13566	Calcium-binding protein (CaBP); CABP_SCHMA	1.13e-13	62	Smp_033000.1	5.34e-15	62		Neoblast, S1	Parenchymal 1		Calcium-binding protein
maker-scaffold10x_1347_pilon-snap-gene-0.14	3523.93	-0.435858	0.0998266	-4.36615	1.26455e-05	0.00176897	XP_687465.5	myoferlin [Danio rerio]	0	1524	Q9NZM1	Myoferlin (Fer-1-like protein 3); MYOF_HUMAN	0	1481	Smp_141010.3	0	1855		Neoblast, muscle, parenchyma and tegument progenitors	GNAi+ Neurons and stem cells		myoferlin
maker-scaffold10x_1061_pilon-snap-gene-0.103	1357.23	-0.430408	0.0960269	-4.48216	7.38918e-06	0.00111636
maker-scaffold10x_1708_pilon-snap-gene-0.3	2547.94	-0.421441	0.108556	-3.88224	0.000103497	0.0119361	XP_005161828.1	CREB-binding protein isoform X3 [Danio rerio]	0	1069	Q09472	Histone acetyltransferase p300 (p300 HAT) (EC 2.3.1.48) (E1A-associated protein p300) (Histone butyryltransferase p300) (EC 2.3.1.-) (Histone crotonyltransferase p300) (EC 2.3.1.-) (Protein 2-hydroxyisobutyryltransferase p300) (EC 2.3.1.-) (Protein lactyltransferas p300) (EC 2.3.1.-) (Protein propionyltransferase p300) (EC 2.3.1.-); EP300_HUMAN	0	913	Smp_105910.1	0	2340		All Cells	Stem cell and tegument	cbp1	cbp1
augustus_masked-scaffold10x_13_pilon-processed-gene-0.101	577.6	-0.414183	0.118798	-3.48646	0.000489466	0.0404091	NP_001259060.1	Thd1 isoform B [Drosophila melanogaster]	2.69e-77	280	Q13569	G/T mismatch-specific thymine DNA glycosylase (EC 3.2.2.29) (Thymine-DNA glycosylase) (hTDG); TDG_HUMAN	5.41e-64	224	Smp_149220.1	4.02e-152	473		All Cells	Multiple		G/T mismatch-specific thymine DNA glycosylase
maker-scaffold10x_7_pilon-snap-gene-1.87	1411.37	-0.397988	0.0865296	-4.59944	4.23631e-06	0.000673708	NP_001038465.1	mRNA cap guanine-N7 methyltransferase [Danio rerio]	2.95e-37	139	Q1MTD3	mRNA cap guanine-N7 methyltransferase (EC 2.1.1.56) (RG7MT1) (mRNA (guanine-N(7))-methyltransferase) (mRNA cap methyltransferase); MCES_DANRE	2.38e-37	139	Smp_038940.2	3.87e-63	202		All cells	Multiple		mRNA cap guanine-N7 methyltransferase
maker-scaffold10x_1257_pilon-snap-gene-0.72	1242.26	-0.39175	0.0941996	-4.15872	3.2004e-05	0.00406316	NP_001037835.1	metallophosphoesterase domain-containing protein 1 [Homo sapiens]	2.91e-07	55.5	O15442	Metallophosphoesterase domain-containing protein 1 (EC 3.1.-.-) (Adult brain protein 239) (239AB); MPPD1_HUMAN	2.34e-07	55.5	Smp_129510.1	4.95e-83	253		Neoblast	Multiple		Metallophosphoesterase domain-containing protein 1
maker-scaffold10x_598_pilon-snap-gene-1.119	2229.09	-0.390961	0.0937645	-4.16961	3.05127e-05	0.00397402									Smp_332920.1	3.5e-84	291		All cells	Multiple
maker-scaffold10x_463_pilon-snap-gene-0.24	2843.33	-0.390491	0.0879709	-4.43886	9.04353e-06	0.00131375	NP_001364733.1	DRIM domain-containing protein [Caenorhabditis elegans]	1.97e-19	100	P35194	U3 small nucleolar RNA-associated protein 20 (U3 snoRNA-associated protein 20) (U three protein 20); UTP20_YEAST	2.01e-11	74.3	Smp_315770.3	0	1470		All cells	Multiple		U3 small nucleolar RNA-associated protein 20
maker-scaffold10x_43_pilon-augustus-gene-0.59	2200.66	-0.375933	0.0814814	-4.61373	3.95503e-06	0.000635666	NP_571530.2	ribonucleoside-diphosphate reductase large subunit [Danio rerio]	0	1166	Q03604	Ribonucleoside-diphosphate reductase large subunit (EC 1.17.4.1) (Ribonucleotide reductase large subunit); RIR1_CAEEL	0	1140	Smp_009030.1	0	1384		All cells	Stem Cell		Ribonucleoside-diphosphate reductase large subunit
maker-scaffold10x_37_pilon-snap-gene-0.15	1076.54	-0.373844	0.101916	-3.66815	0.000244307	0.0236602									Smp_138150.1	1.57e-29	127		Neoblast, parenchyma and muscle	Multiple
maker-scaffold10x_1084_pilon-snap-gene-0.132	4751.15	-0.34983	0.0829512	-4.2173	2.47245e-05	0.00330565	NP_001362786.1	SWI/SNF-related matrix-associated actin-dependent regulator of chromatin subfamily A containing DEAD/H box 1 isoform d [Homo sapiens]	0	569	Q5FWR0	SWI/SNF-related matrix-associated actin-dependent regulator of chromatin subfamily A containing DEAD/H box 1 (EC 3.6.4.12); SMRCD_XENTR	0	578	Smp_340380.1	0	1162		All Cells	Multiple		WI/SNF-related matrix-associated actin-dependent regulator of chromatin subfamily A containing DEAD/H box 1
maker-scaffold10x_436_pilon-snap-gene-1.35	1257.46	-0.34768	0.0923101	-3.76644	0.000165594	0.0176191	NP_014267.1	ribosome biosynthesis protein KRE33 [Saccharomyces cerevisiae S288C]	0	815	P53914	RNA cytidine acetyltransferase (EC 2.3.1.-) (18S rRNA cytosine acetyltransferase) (Killer toxin-resistance protein 33) (Ribosomal RNA cytidine acetyltransferase 1); NAT10_YEAST	0	815	Smp_144490.2	0	1387		Neuronal	Multiple		RNA cytidine acetyltransferase
maker-scaffold10x_631_pilon-augustus-gene-0.117	1364.69	-0.341039	0.0883731	-3.85908	0.000113813	0.0130264									Smp_159380.1	2.49e-55	186		All cells	Multiple
MSTRG.6358	2316.5	-0.339605	0.0944709	-3.59481	0.000324629	0.0290207
maker-scaffold10x_284_pilon-snap-gene-0.98	1615.89	-0.338581	0.0879201	-3.85101	0.000117631	0.0133622	NP_509598.1	Ras GTPase-activating protein gap-2 [Caenorhabditis elegans]	2.97e-31	137	Q8MLZ5	Ras GTPase-activating protein gap-2 (GTPase-activating protein 2); GAP2_CAEEL	5.51e-31	136	Smp_164680.1	1.27e-135	461		All cells	Multiple		Ras GTPase-activating protein gap-2
maker-scaffold10x_201_pilon-snap-gene-0.0	1083.13	-0.336645	0.0973393	-3.45847	0.000543248	0.0436563									Smp_180790.1	3e-72	257		All Cells	Multiple
maker-scaffold10x_1990_pilon-snap-gene-0.7	1312.94	-0.328718	0.0918373	-3.57935	0.000344445	0.030611	NP_001004600.1	E3 ubiquitin-protein ligase RNF103 [Danio rerio]	3.53e-20	100	Q9EPZ8	E3 ubiquitin-protein ligase RNF103 (EC 2.3.2.27) (Protein ADRG34) (RING finger protein 103) (RING-type E3 ubiquitin transferase RNF103) (Zinc finger protein 103) (Zfp-103); RN103_RAT	6.94e-17	89.4	Smp_342930.1	2.52e-63	230		All Cells	Tegument 2		E3 ubiquitin-protein ligase
maker-scaffold10x_1906_pilon-snap-gene-0.17	2378.62	-0.327743	0.0944505	-3.47	0.000520464	0.0425036	NP_001162831.1	Calcium/calmodulin-dependent protein kinase II isoform H [Drosophila melanogaster]	0	703	Q00168	Calcium/calmodulin-dependent protein kinase type II alpha chain (CaM-kinase II alpha chain) (EC 2.7.11.17); KCC2A_DROME	0	691	Smp_011660.1	0	853		Neuronal	Tegument 2	CAMK2 kinase	CAMK2 kinase
maker-scaffold10x_589_pilon-snap-gene-0.142	2049.39	-0.327313	0.0799215	-4.09544	4.21373e-05	0.00526124	NP_035753.2	DNA topoisomerase 2-alpha [Mus musculus]	0	1585	P41515	DNA topoisomerase 2-alpha (EC 5.6.2.2) (DNA topoisomerase II, alpha isozyme); TOP2A_CRIGR	0	1587	Smp_065840.1	0	2064		All cells	Stem Cell		DNA topoisomerase 2-alpha
maker-scaffold10x_414_pilon-snap-gene-0.53	1602.65	-0.319037	0.0881543	-3.61907	0.000295661	0.0273728	XP_006530385.1	protein strawberry notch homolog 1 isoform X4 [Mus musculus]	2.24e-162	533	Q5BJL5	Protein strawberry notch homolog 1; SBNO1_RAT	9.3e-164	535	Smp_311360.1	0	1523		All cells	Multiple		Protein strawberry notch homolog 1
maker-scaffold10x_289_pilon-snap-gene-0.10	2040.8	-0.312946	0.0904629	-3.45938	0.000541418	0.0436563	XP_002667606.3	nuclear pore membrane glycoprotein 210 [Danio rerio]	1.06e-97	355	P11654	Nuclear pore membrane glycoprotein 210 (Nuclear pore protein gp210) (Nuclear envelope pore membrane protein POM 210) (POM210) (Nucleoporin Nup210) (Pore membrane protein of 210 kDa); PO210_RAT	2.06e-91	335	Smp_142550.1	0	844		All cells	Stem Cell		Nuclear pore membrane glycoprotein 210
maker-scaffold10x_432_pilon-snap-gene-0.93	1535.81	-0.304085	0.084561	-3.59604	0.000323098	0.0290207	NP_001154925.1	endoribonuclease Dicer [Danio rerio]	2.45e-92	338	Q6TV19	Endoribonuclease Dicer (EC 3.1.26.3); DICER_DANRE	1.98e-92	338	Smp_169750.1	0	2047		All Cells	Multiple	dcr-1	dcr-1
maker-scaffold10x_74_pilon-snap-gene-0.20	4456.12	-0.293323	0.0721414	-4.06595	4.78378e-05	0.0058285	NP_080477.1	cell division cycle and apoptosis regulator protein 1 [Mus musculus]	4.73e-31	136	Q8IX12	Cell division cycle and apoptosis regulator protein 1 (Cell cycle and apoptosis regulatory protein 1) (CARP-1) (Death inducer with SAP domain); CCAR1_HUMAN	1.75e-32	140	Smp_193440.1	0	743		All cells	Stem Cell		Cell division cycle and apoptosis regulator protein 1
maker-scaffold10x_783_pilon-snap-gene-0.54	2099.31	-0.286152	0.0811076	-3.52805	0.000418637	0.0351376	NP_723165.2	smoke alarm isoform D [Drosophila melanogaster]	2.11e-32	140	Q16832	Discoidin domain-containing receptor 2 (Discoidin domain receptor 2) (EC 2.7.10.1) (CD167 antigen-like family member B) (Discoidin domain-containing receptor tyrosine kinase 2) (Neurotrophic tyrosine kinase, receptor-related 3) (Receptor protein-tyrosine kinase TKT) (Tyrosine-protein kinase TYRO10) (CD antigen CD167b); DDR2_HUMAN	6.4e-28	125	Smp_133690.1	5.01e-161	516		Muscle	Stem Cell		Discoidin domain-containing receptor 2
maker-scaffold10x_596_pilon-snap-gene-0.38	19310.8	-0.24633	0.0610177	-4.03702	5.41348e-05	0.00649103	NP_080477.1	cell division cycle and apoptosis regulator protein 1 [Mus musculus]	5.69e-89	310	Q8CH18	Cell division cycle and apoptosis regulator protein 1 (Cell cycle and apoptosis regulatory protein 1) (CARP-1); CCAR1_MOUSE	4.58e-89	310	Smp_056360.1	0	1153		All cells	Multiple		Cell division cycle and apoptosis regulator protein 1
maker-scaffold10x_1007_pilon-snap-gene-0.9	45811.1	-0.230546	0.0670872	-3.43652	0.00058924	0.0463841	NP_001014354.1	lysosomal alpha-mannosidase precursor [Danio rerio]	0	696	Q8VHC8	Lysosomal alpha-mannosidase (Laman) (EC 3.2.1.24) (Lysosomal acid alpha-mannosidase) (Mannosidase alpha class 2B member 1) (Mannosidase alpha-B); MA2B1_CAVPO	0	654	Smp_314110.1	0	1133		-	Multiple		Lysosomal alpha-mannosidase

## Sheet: Upregulated DEGs
DESEQ2							Landmark Database BLAST				Swissprot Database BLAST				S. mansoni Comparison						Lab Annotations	Putative Label
Gene	Mean of normalized counts	log2 FoldChange	Log2 Fold Change SE	Wald statistic	Wald statistic p value	BH adjusted p-values	hit	name	e-value	score	hit	name	e-value	score	hit	e-value	score	Downregulated Following Irradiation	Adult Single Cell	Schistosomula Single Cell	Name	Name
MSTRG.8747	8.10467	6.40566	1.4315	4.47479	7.64869e-06	0.00114412
maker-scaffold10x_596_pilon-snap-gene-0.39	7.89987	6.36944	1.41045	4.51588	6.3055e-06	0.000972076	NP_001305057.1	PKHD1 like 1 tandem duplicate 1 precursor [Danio rerio]	0	1301	Q86WI1	Fibrocystin-L (Polycystic kidney and hepatic disease 1-like protein 1) (PKHD1-like protein 1); PKHL1_HUMAN	0	971	Smp_303980.1	0	2509
MSTRG.5732	40.9479	6.2924	0.902117	6.97515	3.05546e-12	1.53873e-09
MSTRG.11387	13.1828	6.12764	1.31388	4.66378	3.10458e-06	0.000509825
MSTRG.8089	22.5455	5.9991	1.11241	5.39286	6.93454e-08	1.47559e-05
maker-scaffold10x_375_pilon-snap-gene-0.40	4.65119	5.6061	1.52247	3.68224	0.000231191	0.0231321									Smp_149710.1	1.87e-36	135
MSTRG.12606	32.6863	5.51628	0.833821	6.61567	3.69876e-11	1.61914e-08
MSTRG.5743	75.3464	5.25858	0.525008	10.0162	1.29388e-23	1.77708e-20
MSTRG.11452	7.14446	5.22312	1.42506	3.66519	0.000247151	0.0237832
MSTRG.457	7.08601	5.21254	1.41359	3.68745	0.00022651	0.0229672									Smp_245810.1	7.89e-28	106
MSTRG.5733	6.74475	5.14633	1.41702	3.63181	0.000281443	0.0265753
MSTRG.7603	8.48847	4.59618	1.26958	3.62023	0.000294339	0.0273728
MSTRG.3547	8.99679	4.05926	1.07775	3.76643	0.000165602	0.0176191
maker-scaffold10x_263_pilon-snap-gene-0.31	35.1944	3.56193	0.503738	7.07099	1.53836e-12	8.30053e-10	XP_021322525.1	dynein heavy chain 5 axonemal isoform X2 [Danio rerio]	0	3257	Q8VHE6	Dynein axonemal heavy chain 5 (Axonemal beta dynein heavy chain 5) (mDNAH5) (Ciliary dynein heavy chain 5); DYH5_MOUSE	0	3180	Smp_165820.1	0	3111
maker-scaffold10x_434_pilon-snap-gene-0.52	25.9693	3.40928	0.567377	6.00884	1.86852e-09	5.53521e-07	XP_021322524.1	dynein heavy chain 5 axonemal isoform X1 [Danio rerio]	0	3835	Q8VHE6	Dynein axonemal heavy chain 5 (Axonemal beta dynein heavy chain 5) (mDNAH5) (Ciliary dynein heavy chain 5); DYH5_MOUSE	0	3779	Smp_153140.1	0	3677
MSTRG.12615	318.357	3.33198	0.190801	17.4631	2.73425e-68	2.06545e-64
MSTRG.12616	85.7611	3.06647	0.303527	10.1028	5.36811e-24	8.11014e-21	XP_021332670.1	uncharacterized protein LOC110439859 [Danio rerio]	1.6e-06	56.6
MSTRG.2350	26.915	2.57539	0.555733	4.63423	3.58263e-06	0.000582005	XP_030109422.1	WD repeat-containing protein 78 isoform X5 [Mus musculus]	1.14e-52	183	E9PYY5	Dynein axonemal intermediate chain 4 (WD repeat-containing protein 78); DNAI4_MOUSE	4.25e-51	182	Smp_342510.1	2.17e-74	238
MSTRG.8041	234.835	2.56209	0.226926	11.2905	1.4628e-29	3.68334e-26
MSTRG.16280	25.0726	2.49895	0.512398	4.87697	1.07729e-06	0.000184354
maker-scaffold10x_1019_pilon-snap-gene-0.48	31.9922	2.22502	0.445923	4.98968	6.04782e-07	0.000107495	NP_001260628.1	uncharacterized protein Dmel_CG18858 isoform B [Drosophila melanogaster]	1.93e-66	220	Q8NCC3	Phospholipase A2 group XV (1-O-acylceramide synthase) (ACS) (LCAT-like lysophospholipase) (LLPL) (EC 3.1.1.5) (Lysophospholipase 3) (Lysosomal phospholipase A and acyltransferase) (EC 2.3.1.-) (EC 3.1.1.32) (EC 3.1.1.4) (Lysosomal phospholipase A2) (LPLA2); PAG15_HUMAN	6.7e-64	213	Smp_166500.1	8.72e-112	333
MSTRG.9516	244.323	1.78678	0.182199	9.80674	1.05314e-22	1.22391e-19
MSTRG.9518	186.149	1.53657	0.19795	7.76242	8.33255e-15	5.72219e-12
maker-scaffold10x_231_pilon-augustus-gene-0.4	163.173	1.52272	0.236062	6.45051	1.11473e-10	4.00986e-08	NP_001256718.1	Cathepsin L-like [Caenorhabditis elegans]	5.69e-93	283	Q24940	Cathepsin L-like proteinase (EC 3.4.22.-); CATLL_FASHE	8.74e-117	343	Smp_149730.1	9.79e-98	293
MSTRG.8825	52.5744	1.45373	0.334864	4.34127	1.41663e-05	0.00194567	NP_504431.2	G_PROTEIN_RECEP_F1_2 domain-containing protein [Caenorhabditis elegans]	4.64e-33	133	Q20929	G-protein coupled receptor dmsr-1 (Dromyosuppressin receptor related 1); DMSR1_CAEEL	1.31e-15	82.8	Smp_149170.1	1.13e-90	285
maker-scaffold10x_426_pilon-augustus-gene-0.2	60.0245	1.38591	0.315832	4.38812	1.14335e-05	0.00161437
maker-scaffold10x_147_pilon-snap-gene-0.16	184.247	1.12167	0.190267	5.89525	3.74118e-09	1.00932e-06	NP_997749.1	cathepsin La precursor [Danio rerio]	2.17e-95	291	Q24940	Cathepsin L-like proteinase (EC 3.4.22.-); CATLL_FASHE	0	536	Smp_343260.1	3.19e-96	290				CatL	Cathepsin L
maker-scaffold10x_293_pilon-snap-gene-0.157	62.7323	1.06288	0.292371	3.63537	0.000277583	0.0263756									Smp_158360.1	1.19e-20	89.4
maker-scaffold10x_375_pilon-snap-gene-0.43	421.622	0.967327	0.155865	6.20619	5.42862e-10	1.78295e-07	NP_001365804.1	legumain preproprotein [Mus musculus]	7.03e-83	263	P09841	Hemoglobinase (EC 3.4.22.34) (Antigen SM32); HGLB_SCHMA	6.94e-117	350	Smp_075800.1	7.87e-121	357
maker-scaffold10x_819_pilon-augustus-gene-0.22	97.2765	0.933344	0.271604	3.43641	0.000589472	0.0463841	NP_001002368.1	cathepsin L.1 precursor [Danio rerio]	6.99e-06	47.4	Q24940	Cathepsin L-like proteinase (EC 3.4.22.-); CATLL_FASHE	2.41e-27	105							CatL	Cathepsin L
MSTRG.13020	351.27	0.719068	0.161145	4.46223	8.11114e-06	0.00118974
maker-scaffold10x_770_pilon-snap-gene-0.22	263.575	0.706834	0.16058	4.40177	1.07374e-05	0.00153038									Smp_121580.1	1.08e-28	117
MSTRG.9519	1750.74	0.704366	0.117962	5.97113	2.3561e-09	6.62783e-07
maker-scaffold10x_353_pilon-snap-gene-0.48	669.434	0.703491	0.125508	5.60517	2.08055e-08	5.15293e-06
maker-scaffold10x_298_pilon-pred_gff_StringTie-gene-0.43	357.669	0.675684	0.162446	4.15945	3.19018e-05	0.00406316	NP_998189.1	dynein light chain 1 cytoplasmic [Danio rerio]	2.11e-20	81.3	Q24117	Dynein light chain 1, cytoplasmic (8 kDa dynein light chain) (Cut up protein); DYL1_DROME	3.24e-20	80.9	Smp_200190.1	1.11e-19	75.9
maker-scaffold10x_1373_pilon-snap-gene-0.88	465.192	0.666142	0.122781	5.42545	5.78081e-08	1.28436e-05	NP_001239394.1	target of rapamycin complex subunit LST8 isoform 2 [Mus musculus]	1.85e-52	172	Q803V5	Target of rapamycin complex subunit lst8 (TORC subunit lst8) (G protein beta subunit-like) (Gable) (Protein GbetaL) (MTOR associated protein, LST8 homolog); LST8_DANRE	4.61e-52	173	Smp_073560.1	1.24e-113	326
MSTRG.16902	1270.41	0.656359	0.122433	5.36097	8.27773e-08	1.73694e-05
snap_masked-scaffold10x_643_pilon-processed-gene-0.3	575.816	0.651605	0.160037	4.0716	4.66918e-05	0.00573511									Smp_245310.1	2.42e-07	43.9
maker-scaffold10x_1651_pilon-snap-gene-0.34	363.285	0.578712	0.141485	4.09027	4.30876e-05	0.0053358	NP_001073378.1	fibroblast growth factor receptor 1 isoform 3 precursor [Mus musculus]	6.12e-37	152	P11362	Fibroblast growth factor receptor 1 (FGFR-1) (EC 2.7.10.1) (Basic fibroblast growth factor receptor 1) (BFGFR) (bFGF-R-1) (Fms-like tyrosine kinase 2) (FLT-2) (N-sam) (Proto-oncogene c-Fgr) (CD antigen CD331); FGFR1_HUMAN	5.78e-37	152	Smp_157300.1	1.25e-34	140				fgfrC	fgfrC
maker-scaffold10x_932_pilon-snap-gene-0.23	516.553	0.544054	0.125844	4.32324	1.53756e-05	0.00209274	NP_651865.1	uncharacterized protein Dmel_CG1607 isoform A [Drosophila melanogaster]	2.64e-145	429	Q92536	Y+L amino acid transporter 2 (Cationic amino acid transporter, y+ system) (Solute carrier family 7 member 6) (y(+)L-type amino acid transporter 2) (Y+LAT2) (y+LAT-2); YLAT2_HUMAN	3e-139	414	Smp_150990.1	0	646
maker-scaffold10x_493_pilon-augustus-gene-0.6	854.681	0.538133	0.11884	4.52822	5.94839e-06	0.000926478	NP_008961.1	tubulin polymerization-promoting protein [Homo sapiens]	3.69e-05	45.8	O94811	Tubulin polymerization-promoting protein (TPPP) (EC 3.6.5.-) (25 kDa brain-specific protein) (TPPP/p25) (p24) (p25-alpha); TPPP_HUMAN	2.97e-05	45.8	Smp_212780.1	5.49e-30	106
maker-scaffold10x_58_pilon-augustus-gene-0.66	396.072	0.53039	0.144166	3.67902	0.000234128	0.0231321					Q9C0C4	Semaphorin-4C; SEM4C_HUMAN	0.000428	43.1	Smp_158550.1	9.91e-06	43.9
maker-scaffold10x_323_pilon-augustus-gene-0.75	421.683	0.494054	0.132152	3.73853	0.000185099	0.019286	NP_001245836.1	cytoplasmic dynein light chain 2 isoform C [Drosophila melanogaster]	4.11e-25	92.8	O96860	Dynein light chain 2, cytoplasmic (8 kDa dynein light chain); DYL2_DROME	3.31e-25	92.8	Smp_200190.1	5.25e-27	94
maker-scaffold10x_226_pilon-snap-gene-0.74	484.449	0.487401	0.140154	3.47761	0.000505911	0.0415397	XP_009302010.1	coiled-coil domain-containing protein 74B-like [Danio rerio]	5.7e-07	54.7	Q96LY2	Coiled-coil domain-containing protein 74B; CC74B_HUMAN	3.34e-06	52.4	Smp_030010.1	8.67e-24	102
maker-scaffold10x_1149_pilon-snap-gene-0.17	1343.86	0.484592	0.089102	5.43862	5.36942e-08	1.21957e-05	XP_021336557.1	mitogen-activated protein kinase kinase kinase 4 isoform X4 [Danio rerio]	3.25e-35	152	Q9Y6R4	Mitogen-activated protein kinase kinase kinase 4 (EC 2.7.11.25) (MAP three kinase 1) (MAPK/ERK kinase kinase 4) (MEK kinase 4) (MEKK 4); M3K4_HUMAN	8.56e-35	150	Smp_050380.2	6.9e-20	97.4				STE11 kinase
maker-scaffold10x_2098_pilon-snap-gene-0.45	642.907	0.480142	0.126777	3.7873	0.000152293	0.0166728
maker-scaffold10x_43_pilon-snap-gene-0.93	3147.2	0.477779	0.0869752	5.49328	3.94537e-08	9.17026e-06	NP_008862.1	solute carrier family 2 facilitated glucose transporter member 3 [Homo sapiens]	2.44e-90	306	O62787	Solute carrier family 2, facilitated glucose transporter member 3 (Glucose transporter type 3, brain) (GLUT-3); GTR3_PIG	9.62e-93	312	Smp_012440.1	0	590				gtp-4-1
maker-scaffold10x_894_pilon-snap-gene-0.100	374.951	0.465056	0.131192	3.54486	0.000392818	0.0337199	NP_033231.2	neutral and basic amino acid transport protein rBAT [Mus musculus]	8.06e-34	140	Q91WV7	Neutral and basic amino acid transport protein rBAT (Solute carrier family 3 member 1) (b(0,+)-type amino acid transport protein) (NBAT); SLC31_MOUSE	6.5e-34	140	Smp_037540.1	1.37e-175	511
maker-scaffold10x_677_pilon-snap-gene-0.21	869.04	0.458401	0.108963	4.20694	2.58853e-05	0.00340065
maker-scaffold10x_113_pilon-snap-gene-0.189	704.636	0.454464	0.109268	4.15915	3.19433e-05	0.00406316									Smp_124710.1	1.43e-92	321
maker-scaffold10x_158_pilon-pred_gff_StringTie-gene-0.11	2964.22	0.437006	0.120811	3.61725	0.000297747	0.0273728	NP_571322.1	L-lactate dehydrogenase B-A chain [Danio rerio]	2.16e-132	383	P33571	L-lactate dehydrogenase (LDH) (EC 1.1.1.27); LDH_PETMA	1.09e-134	389	Smp_038950.1	0	506
maker-scaffold10x_1184_pilon-snap-gene-0.30	461.914	0.435162	0.119952	3.6278	0.000285844	0.0268232	NP_079752.3	regulator of microtubule dynamics protein 1 [Mus musculus]	5.91e-29	113	Q32KL4	Regulator of microtubule dynamics protein 1 (RMD-1) (Protein FAM82B); RMD1_BOVIN	8.42e-30	115	Smp_089220.1	1.29e-37	130
maker-scaffold10x_2638_pilon-snap-gene-0.27	2653.58	0.412722	0.108947	3.78829	0.000151689	0.0166728	NP_594368.1	putative dynein light chain Dlc2 [Schizosaccharomyces pombe]	1.7e-17	77.8	Q39580	Dynein 8 kDa light chain, flagellar outer arm; DYL1_CHLRE	8.18e-18	78.6	Smp_200180.1	8.69e-19	77.8
maker-scaffold10x_476_pilon-augustus-gene-0.54	557.162	0.41251	0.11218	3.67722	0.000235792	0.0231321	NP_001366912.1	Phosphoenolpyruvate carboxykinase (GTP) [Caenorhabditis elegans]	0	836	Q05893	Phosphoenolpyruvate carboxykinase [GTP] (PEPCK) (EC 4.1.1.32); PCKG_ASCSU	0	820	Smp_005880.1	0	983
maker-scaffold10x_520_pilon-augustus-gene-2.101	6511.09	0.403129	0.113876	3.54006	0.000400038	0.0339538	NP_505354.1	Heat shock protein Hsp-16.1/Hsp-16.11 [Caenorhabditis elegans]	5.17e-08	55.1	P12812	Major egg antigen (p40); P40_SCHMA	4.72e-75	240	Smp_302270.1	7.62e-78	243
MSTRG.12815	531.633	0.398544	0.113439	3.51329	0.000442593	0.0367401
maker-scaffold10x_898_pilon-snap-gene-0.15	520.783	0.397216	0.114523	3.46844	0.000523498	0.0425216	NP_476980.1	sugarless [Drosophila melanogaster]	0	551	O02373	UDP-glucose 6-dehydrogenase (UDP-Glc dehydrogenase) (UDP-GlcDH) (UDPGDH) (EC 1.1.1.22) (Protein sugarless) (Protein suppenkasper); UGDH_DROME	0	551	Smp_084830.1	0	671
maker-scaffold10x_520_pilon-snap-gene-1.36	1604.67	0.392218	0.100101	3.91823	8.92009e-05	0.0103665	XP_001348497.1	calmodulin [Plasmodium falciparum 3D7]	2.64e-40	135	O94739	Calmodulin (CaM); CALM_PLEOS	2.02e-41	138	Smp_026560.2	1.86e-41	134
maker-scaffold10x_490_pilon-snap-gene-0.5	1832.02	0.385452	0.102971	3.74332	0.000181606	0.0190535	NP_081040.1	glutathione S-transferase Mu 4 isoform 1 [Mus musculus]	7.91e-56	178	P31670	Glutathione S-transferase class-mu 26 kDa isozyme 47 (GST47) (EC 2.5.1.18) (Fh47); GST27_FASHE	2.37e-130	367	Smp_336250.1	1.63e-84	248
maker-scaffold10x_2638_pilon-snap-gene-0.26	21736.2	0.37102	0.10053	3.69062	0.000223707	0.0228363	NP_998189.1	dynein light chain 1 cytoplasmic [Danio rerio]	1.17e-44	148	Q94748	Probable dynein light chain (T-cell-stimulating antigen SM10); DYL2_SCHMA	2.14e-50	162	Smp_201060.1	1.01e-51	162
maker-scaffold10x_1231_pilon-snap-gene-0.1	1800.43	0.366365	0.0964316	3.79922	0.000145152	0.0161247	NP_731390.1	uncoordinated 115b isoform C [Drosophila melanogaster]	1.08e-28	127	Q8K4G5	Actin-binding LIM protein 1 (abLIM-1) (Actin-binding LIM protein family member 1); ABLM1_MOUSE	1.91e-26	120	Smp_000790.2	8.2e-138	439
augustus_masked-scaffold10x_364_pilon-processed-gene-0.25	929.089	0.354247	0.0995309	3.55917	0.000372031	0.0322505	NP_001368079.1	Actin-4 [Caenorhabditis elegans]	1.04e-123	359	P53470	Actin-1; ACT1_SCHMA	2.04e-124	362	Smp_306600.1	9.68e-126	362
MSTRG.6830	11617.1	0.348621	0.0929154	3.75202	0.000175414	0.0185325	NP_502499.1	SCP domain-containing protein [Caenorhabditis elegans]	2.63e-10	63.5	P0DPU1	Scoloptoxin SSD976 (Cysteine-rich venom protein) (CRVP); VA576_SCODE	1.08e-13	73.2	Smp_154290.1	1.76e-15	73.9
MSTRG.6834	3326.8	0.313087	0.0879931	3.55809	0.000373566	0.0322505
maker-scaffold10x_520_pilon-snap-gene-2.157	6375.12	0.312738	0.090827	3.44323	0.00057482	0.0459491	NP_001094428.1	heat shock protein beta-6 [Danio rerio]	2.06e-05	47.8	P12812	Major egg antigen (p40); P40_SCHMA	3.93e-21	97.8	Smp_302290.1	1.04e-30	121
maker-scaffold10x_525_pilon-augustus-gene-0.9	7258.68	0.283155	0.0804909	3.51785	0.000435051	0.0363135									Smp_311150.1	7.63e-15	74.3
maker-scaffold10x_878_pilon-snap-gene-0.55	53293.7	0.27366	0.0760969	3.5962	0.000322902	0.0290207	NP_083896.1	procollagen C-endopeptidase enhancer 2 precursor [Mus musculus]	0.000642	46.6	Q8R4W6	Procollagen C-endopeptidase enhancer 2 (Procollagen COOH-terminal proteinase enhancer 2) (PCPE-2) (Procollagen C-proteinase enhancer 2); PCOC2_MOUSE	0.000517	46.6
maker-scaffold10x_1823_pilon-snap-gene-0.8	6186.27	0.245726	0.069474	3.53695	0.000404782	0.0341645									Smp_157980.2	4.12e-16	82
maker-scaffold10x_2630_pilon-snap-gene-0.8	5615.11	0.244368	0.0711953	3.43237	0.000598331	0.0468372

## Sheet: All DESeq2 Results
Gene	Mean of normalized counts	log2 FoldChange	Log2 Fold Change SE	Wald statistic	Wald statistic p value	BH adjusted p-values
augustus_masked-scaffold10x_1_pilon-processed-gene-0.13	545.632	-0.0104383	0.11335	-0.092089	0.926627	0.998772
augustus_masked-scaffold10x_1006_pilon-processed-gene-0.61	3323.14	-0.0777583	0.0763281	-1.01874	0.308327	0.998772
augustus_masked-scaffold10x_1013_pilon-processed-gene-0.139	713.355	-0.0477468	0.103445	-0.461568	0.644391	0.998772
augustus_masked-scaffold10x_102_pilon-processed-gene-0.16	475.169	0.0967148	0.121793	0.794092	0.427142	0.998772
augustus_masked-scaffold10x_1021_pilon-processed-gene-0.14	2468.93	-0.0976173	0.0772046	-1.2644	0.206087	0.9952
augustus_masked-scaffold10x_1068_pilon-processed-gene-0.63	118.235	-0.347764	0.214967	-1.61776	0.105715	0.897772
augustus_masked-scaffold10x_1074_pilon-processed-gene-0.124	98.6672	-0.34521	0.315257	-1.09501	0.273512	0.998772
augustus_masked-scaffold10x_1084_pilon-processed-gene-0.111	2435.76	0.0354464	0.0874998	0.405102	0.685402	0.998772
augustus_masked-scaffold10x_1084_pilon-processed-gene-0.123	3838.28	-0.0531745	0.0819922	-0.648532	0.516641	0.998772
augustus_masked-scaffold10x_1086_pilon-processed-gene-0.85	1096.39	0.0214632	0.0961647	0.223192	0.823386	0.998772
augustus_masked-scaffold10x_1115_pilon-processed-gene-0.3	1449.12	0.0102837	0.0862506	0.11923	0.905093	0.998772
augustus_masked-scaffold10x_1125_pilon-processed-gene-0.104	616.077	-0.018259	0.110494	-0.165249	0.868748	0.998772
augustus_masked-scaffold10x_113_pilon-processed-gene-0.221	573.582	-0.0752615	0.114272	-0.65862	0.51014	0.998772
augustus_masked-scaffold10x_113_pilon-processed-gene-0.222	1123.63	-0.316893	0.0995811	-3.18226	0.00146132	0.0927628
augustus_masked-scaffold10x_1160_pilon-processed-gene-0.17	32.9621	-0.286783	0.384885	-0.745114	0.456203	0.998772
augustus_masked-scaffold10x_1160_pilon-processed-gene-0.19	234.346	0.0124121	0.156767	0.0791756	0.936893	0.998772
augustus_masked-scaffold10x_1175_pilon-processed-gene-0.36	1875.8	-0.141196	0.0799946	-1.76507	0.0775526	0.807213
augustus_masked-scaffold10x_1181_pilon-processed-gene-0.44	156.19	-0.199161	0.202654	-0.982762	0.325725	0.998772
augustus_masked-scaffold10x_119_pilon-processed-gene-0.77	3.61407	0.698483	1.20888	0.577792	0.563404	0.998772
augustus_masked-scaffold10x_120_pilon-processed-gene-0.31	2233.47	-0.24642	0.0883111	-2.79036	0.00526497	0.214575
augustus_masked-scaffold10x_1236_pilon-processed-gene-0.0	5899.63	-0.0294704	0.068376	-0.431005	0.666465	0.998772
augustus_masked-scaffold10x_124_pilon-processed-gene-0.27	794.612	-0.00372538	0.106936	-0.0348374	0.972209	0.998772
augustus_masked-scaffold10x_1257_pilon-processed-gene-0.0	1147.98	-0.0284903	0.0900008	-0.316556	0.751581	0.998772
augustus_masked-scaffold10x_1257_pilon-processed-gene-0.1	912.532	0.126406	0.0955075	1.32352	0.185663	0.986133
augustus_masked-scaffold10x_1272_pilon-processed-gene-0.85	833.918	-0.0447317	0.127657	-0.350406	0.726034	0.998772
augustus_masked-scaffold10x_13_pilon-processed-gene-0.101	577.6	-0.414183	0.118798	-3.48646	0.000489466	0.0404091
augustus_masked-scaffold10x_13_pilon-processed-gene-1.55	26.7349	-0.664969	0.439317	-1.51364	0.130117	0.939806
augustus_masked-scaffold10x_1302_pilon-processed-gene-0.32	53389.2	-0.0179097	0.0704916	-0.254069	0.799443	0.998772
augustus_masked-scaffold10x_1309_pilon-processed-gene-0.7	1957.84	-0.114433	0.0803088	-1.42491	0.154183	0.959405
augustus_masked-scaffold10x_1318_pilon-processed-gene-0.40	618.216	-0.922471	0.110362	-8.35857	6.34834e-17	4.79554e-14
augustus_masked-scaffold10x_1339_pilon-processed-gene-0.1	141.26	0.0651618	0.206731	0.3152	0.75261	0.998772
augustus_masked-scaffold10x_136_pilon-processed-gene-0.21	707.984	0.0282579	0.121258	0.233039	0.815731	0.998772
augustus_masked-scaffold10x_1382_pilon-processed-gene-0.48	1335.97	-0.118036	0.0864042	-1.36609	0.171911	0.974649
augustus_masked-scaffold10x_1420_pilon-processed-gene-0.60	626.21	-0.0931915	0.121042	-0.769908	0.441355	0.998772
augustus_masked-scaffold10x_1427_pilon-processed-gene-0.12	2616.18	0.0166082	0.0739535	0.224576	0.822309	0.998772
augustus_masked-scaffold10x_1435_pilon-processed-gene-0.24	235.264	0.0183801	0.158136	0.116229	0.907471	0.998772
augustus_masked-scaffold10x_1435_pilon-processed-gene-0.25	1327.35	-0.0618559	0.0860616	-0.71874	0.472301	0.998772
augustus_masked-scaffold10x_1446_pilon-processed-gene-0.53	2466.8	0.106792	0.0772945	1.38163	0.167086	0.970741
augustus_masked-scaffold10x_145_pilon-processed-gene-2.121	1299.1	-0.102607	0.100912	-1.0168	0.309251	0.998772
augustus_masked-scaffold10x_1459_pilon-processed-gene-0.44	4959.9	-0.162254	0.0998375	-1.62518	0.104125	0.891789
augustus_masked-scaffold10x_1459_pilon-processed-gene-0.48	621.703	0.0276221	0.114915	0.24037	0.810043	0.998772
augustus_masked-scaffold10x_149_pilon-processed-gene-0.60	1622.26	-0.0517681	0.0886365	-0.58405	0.559187	0.998772
augustus_masked-scaffold10x_149_pilon-processed-gene-0.64	1031.92	0.0325387	0.0977408	0.332908	0.739204	0.998772
augustus_masked-scaffold10x_1549_pilon-processed-gene-0.0	17282.8	0.0436753	0.0794486	0.54973	0.582504	0.998772
augustus_masked-scaffold10x_1549_pilon-processed-gene-0.10	3510.98	-0.137814	0.0701451	-1.9647	0.0494489	0.694679
augustus_masked-scaffold10x_1549_pilon-processed-gene-0.2	781.199	-0.154092	0.100925	-1.52679	0.126812	0.936825
augustus_masked-scaffold10x_157_pilon-processed-gene-0.14	647.477	-0.445455	0.160326	-2.77842	0.00546234	0.218797
augustus_masked-scaffold10x_1573_pilon-processed-gene-0.34	82.5809	-0.0954566	0.266634	-0.358006	0.720339	0.998772
augustus_masked-scaffold10x_1597_pilon-processed-gene-0.61	3006.76	0.0723909	0.0788056	0.918602	0.358304	0.998772
augustus_masked-scaffold10x_1637_pilon-processed-gene-0.28	6.06482	-1.31069	0.960137	-1.36511	0.172218	0.974649
augustus_masked-scaffold10x_1651_pilon-processed-gene-0.31	1181.87	-0.147428	0.0912255	-1.61608	0.106077	0.89828
augustus_masked-scaffold10x_166_pilon-processed-gene-0.13	1200.59	0.302665	0.107056	2.82717	0.00469611	0.201559
augustus_masked-scaffold10x_166_pilon-processed-gene-0.4	1027.74	-0.0961108	0.125608	-0.765161	0.444176	0.998772
augustus_masked-scaffold10x_172_pilon-processed-gene-0.83	619.299	-0.074275	0.116806	-0.635882	0.524853	0.998772
augustus_masked-scaffold10x_173_pilon-processed-gene-0.60	1832.07	-0.0805961	0.0835166	-0.965031	0.334529	0.998772
augustus_masked-scaffold10x_1781_pilon-processed-gene-0.18	682.408	0.0256928	0.111195	0.23106	0.817268	0.998772
augustus_masked-scaffold10x_1784_pilon-processed-gene-0.37	862.722	-0.219092	0.104378	-2.09902	0.0358154	0.599457
augustus_masked-scaffold10x_179_pilon-processed-gene-0.17	765.666	0.204343	0.11578	1.76493	0.0775752	0.807213
augustus_masked-scaffold10x_1859_pilon-processed-gene-0.55	16.0824	0.208929	0.543658	0.384302	0.700754	0.998772
augustus_masked-scaffold10x_1860_pilon-processed-gene-0.24	6.07347	-0.113549	0.942854	-0.120431	0.904142	0.998772
augustus_masked-scaffold10x_1866_pilon-processed-gene-0.25	658.533	0.0215101	0.142223	0.151242	0.879785	0.998772
augustus_masked-scaffold10x_19_pilon-processed-gene-0.133	799.607	-0.0724112	0.0996278	-0.726817	0.467338	0.998772
augustus_masked-scaffold10x_19_pilon-processed-gene-0.138	623.041	0.101965	0.107225	0.950946	0.341632	0.998772
augustus_masked-scaffold10x_199_pilon-processed-gene-0.94	2.95633	0.245418	1.33225	0.184213	0.853847	0.998772
augustus_masked-scaffold10x_199_pilon-processed-gene-0.95	101.163	-0.0962325	0.234425	-0.410504	0.681436	0.998772
augustus_masked-scaffold10x_199_pilon-processed-gene-0.99	31.5894	0.28801	0.408742	0.704626	0.481043	0.998772
augustus_masked-scaffold10x_1995_pilon-processed-gene-0.23	211.224	-0.0766101	0.165531	-0.462814	0.643498	0.998772
augustus_masked-scaffold10x_200_pilon-processed-gene-0.0	641.392	0.205825	0.118461	1.73749	0.0823008	0.820505
augustus_masked-scaffold10x_2005_pilon-processed-gene-0.69	130.877	-0.195737	0.205176	-0.953992	0.340088	0.998772
augustus_masked-scaffold10x_202_pilon-processed-gene-0.0	2528.76	-0.0631225	0.111726	-0.564977	0.572089	0.998772
augustus_masked-scaffold10x_203_pilon-processed-gene-0.220	616.911	0.115694	0.106883	1.08244	0.279058	0.998772
augustus_masked-scaffold10x_204_pilon-processed-gene-0.8	8125.48	-0.00134157	0.0782023	-0.0171552	0.986313	0.999234
augustus_masked-scaffold10x_205_pilon-processed-gene-0.0	2349.59	0.0173787	0.103335	0.168178	0.866444	0.998772
augustus_masked-scaffold10x_206_pilon-processed-gene-0.10	830.663	-0.102998	0.102815	-1.00178	0.316451	0.998772
augustus_masked-scaffold10x_2113_pilon-processed-gene-0.3	129.343	-0.0517489	0.226579	-0.228392	0.819341	0.998772
augustus_masked-scaffold10x_213_pilon-processed-gene-0.4	170.432	0.298071	0.178635	1.6686	0.0951958	0.865926
augustus_masked-scaffold10x_2171_pilon-processed-gene-0.1	270.083	-0.0447929	0.166779	-0.268577	0.788255	0.998772
augustus_masked-scaffold10x_2199_pilon-processed-gene-0.9	12.323	-0.2635	0.625577	-0.421211	0.673601	0.998772
augustus_masked-scaffold10x_2220_pilon-processed-gene-0.0	39.8083	0.275161	0.358224	0.768125	0.442413	0.998772
augustus_masked-scaffold10x_2220_pilon-processed-gene-0.1	8.42914	0.176915	0.737645	0.239837	0.810456	0.998772
augustus_masked-scaffold10x_2264_pilon-processed-gene-0.1	4.79429	-3.15038	1.28036	-2.46055	0.0138725	0.381382
augustus_masked-scaffold10x_2264_pilon-processed-gene-0.2	4.79429	-3.15038	1.28036	-2.46055	0.0138725	0.381382
augustus_masked-scaffold10x_23_pilon-processed-gene-0.72	2419.27	0.117828	0.457783	0.257389	0.796879	0.998772
augustus_masked-scaffold10x_230_pilon-processed-gene-0.15	7.1388	-0.0584524	0.822711	-0.0710486	0.943359	0.998772
augustus_masked-scaffold10x_24_pilon-processed-gene-0.78	1971.2	-0.159074	0.0814826	-1.95224	0.0509096	0.696057
augustus_masked-scaffold10x_242_pilon-processed-gene-0.40	9.70435	0.547901	0.708382	0.773454	0.439254	0.998772
augustus_masked-scaffold10x_259_pilon-processed-gene-0.141	386.988	-0.132778	0.135377	-0.980799	0.326692	0.998772
augustus_masked-scaffold10x_26_pilon-processed-gene-0.45	5726.93	-0.167641	0.0706574	-2.37258	0.0176642	0.43253
augustus_masked-scaffold10x_263_pilon-processed-gene-0.122	529.868	0.253844	0.122991	2.06393	0.0390245	0.622306
augustus_masked-scaffold10x_263_pilon-processed-gene-0.127	135.457	0.0029629	0.219108	0.0135226	0.989211	0.999532
augustus_masked-scaffold10x_263_pilon-processed-gene-0.129	78.8265	0.238626	0.254977	0.935875	0.349337	0.998772
augustus_masked-scaffold10x_265_pilon-processed-gene-0.5	1261.13	0.00716953	0.089197	0.0803786	0.935936	0.998772
augustus_masked-scaffold10x_267_pilon-processed-gene-0.64	1108.7	-0.220641	0.0908493	-2.42865	0.015155	0.398888
augustus_masked-scaffold10x_269_pilon-processed-gene-0.18	16157.3	0.0931843	0.0813805	1.14504	0.252191	0.998772
augustus_masked-scaffold10x_269_pilon-processed-gene-0.22	9.78609	1.45909	0.726746	2.0077	0.0446749	0.656851
augustus_masked-scaffold10x_270_pilon-processed-gene-0.29	75.084	0.508809	0.274292	1.85499	0.0635972	0.76621
augustus_masked-scaffold10x_2722_pilon-processed-gene-0.1	4.95	-2.39149	1.09257	-2.18887	0.0286062	0.551253
augustus_masked-scaffold10x_2755_pilon-processed-gene-0.0	35.1426	-0.0317643	0.37838	-0.0839481	0.933098	0.998772
augustus_masked-scaffold10x_2767_pilon-processed-gene-0.10	1385.22	0.0858516	0.0883652	0.971555	0.331272	0.998772
augustus_masked-scaffold10x_277_pilon-processed-gene-0.28	4.74039	-1.02484	1.17913	-0.869147	0.384767	0.998772
augustus_masked-scaffold10x_281_pilon-processed-gene-0.54	719.372	0.313765	0.104739	2.99568	0.00273836	0.141682
augustus_masked-scaffold10x_295_pilon-processed-gene-0.26	1537.46	0.0236406	0.103239	0.22899	0.818877	0.998772
augustus_masked-scaffold10x_303_pilon-processed-gene-0.95	1042.4	-0.026466	0.103944	-0.254619	0.799018	0.998772
augustus_masked-scaffold10x_313_pilon-processed-gene-0.108	3511.52	-0.0486278	0.0820335	-0.59278	0.553329	0.998772
augustus_masked-scaffold10x_313_pilon-processed-gene-0.112	914.45	-0.070989	0.102566	-0.692132	0.488855	0.998772
augustus_masked-scaffold10x_314_pilon-processed-gene-0.34	1123.49	0.00885694	0.0925123	0.0957379	0.923729	0.998772
augustus_masked-scaffold10x_323_pilon-processed-gene-0.5	540.569	-0.162861	0.123908	-1.31437	0.188721	0.988624
augustus_masked-scaffold10x_327_pilon-processed-gene-0.65	791.97	-0.0162781	0.100572	-0.161855	0.87142	0.998772
augustus_masked-scaffold10x_330_pilon-processed-gene-0.50	2695.1	0.0939664	0.0777657	1.20833	0.226922	0.998772
augustus_masked-scaffold10x_331_pilon-processed-gene-0.47	643.84	-0.141178	0.114698	-1.23087	0.218372	0.998772
augustus_masked-scaffold10x_338_pilon-processed-gene-0.11	1792.25	-0.10158	0.085446	-1.18882	0.23451	0.998772
augustus_masked-scaffold10x_340_pilon-processed-gene-0.54	7.90677	-0.0783527	0.818917	-0.0956784	0.923776	0.998772
augustus_masked-scaffold10x_340_pilon-processed-gene-0.60	666.439	-0.22408	0.110352	-2.0306	0.0422955	0.640549
augustus_masked-scaffold10x_345_pilon-processed-gene-0.23	899.315	0.0720883	0.0994913	0.724569	0.468716	0.998772
augustus_masked-scaffold10x_345_pilon-processed-gene-1.13	593.868	0.00323391	0.113698	0.028443	0.977309	0.998772
augustus_masked-scaffold10x_349_pilon-processed-gene-0.70	1522.56	-0.0423261	0.0976123	-0.433614	0.664569	0.998772
augustus_masked-scaffold10x_355_pilon-processed-gene-0.44	94901.5	-0.0416851	0.0745258	-0.559337	0.575932	0.998772
augustus_masked-scaffold10x_364_pilon-processed-gene-0.25	929.089	0.354247	0.0995309	3.55917	0.000372031	0.0322505
augustus_masked-scaffold10x_370_pilon-processed-gene-0.86	14.0712	0.299891	0.627178	0.47816	0.632536	0.998772
augustus_masked-scaffold10x_377_pilon-processed-gene-0.181	11.925	-2.53587	0.783265	-3.23756	0.00120555	0.0808017
augustus_masked-scaffold10x_377_pilon-processed-gene-0.182	3.21605	-4.15747	1.62706	-2.55521	0.0106124	0.33001
augustus_masked-scaffold10x_377_pilon-processed-gene-0.185	1457.79	0.136273	0.0979154	1.39174	0.164	0.966974
augustus_masked-scaffold10x_377_pilon-processed-gene-0.188	21426	0.0306279	0.0702751	0.435828	0.662961	0.998772
augustus_masked-scaffold10x_377_pilon-processed-gene-0.192	986.842	-0.0160282	0.0994394	-0.161186	0.871947	0.998772
augustus_masked-scaffold10x_387_pilon-processed-gene-0.17	96.8233	-0.124255	0.228183	-0.54454	0.58607	0.998772
augustus_masked-scaffold10x_387_pilon-processed-gene-0.18	215.289	0.19314	0.198282	0.974068	0.330023	0.998772
augustus_masked-scaffold10x_390_pilon-processed-gene-0.33	704.132	0.0585782	0.114534	0.511448	0.609038	0.998772
augustus_masked-scaffold10x_391_pilon-processed-gene-0.45	6420.08	0.157383	0.0747337	2.10592	0.0352113	0.596265
augustus_masked-scaffold10x_4_pilon-processed-gene-0.27	1439.92	-0.0910598	0.0913951	-0.996331	0.319089	0.998772
augustus_masked-scaffold10x_40_pilon-processed-gene-0.14	2971.88	0.00292614	0.0763211	0.0383398	0.969417	0.998772
augustus_masked-scaffold10x_410_pilon-processed-gene-0.56	271.516	0.0207503	0.188653	0.109992	0.912416	0.998772
augustus_masked-scaffold10x_418_pilon-processed-gene-0.9	3148.1	-0.0194966	0.0774278	-0.251804	0.801193	0.998772
augustus_masked-scaffold10x_421_pilon-processed-gene-0.36	664.091	-0.212039	0.106274	-1.9952	0.0460207	0.6709
augustus_masked-scaffold10x_431_pilon-processed-gene-0.60	39.6294	0.505285	0.364574	1.38596	0.165758	0.969201
augustus_masked-scaffold10x_431_pilon-processed-gene-0.61	104.67	-0.100124	0.232025	-0.431524	0.666087	0.998772
augustus_masked-scaffold10x_432_pilon-processed-gene-0.156	55.5011	0.376347	0.327478	1.14923	0.250461	0.998772
augustus_masked-scaffold10x_432_pilon-processed-gene-0.157	350.03	-0.176187	0.13333	-1.32144	0.186356	0.986133
augustus_masked-scaffold10x_436_pilon-processed-gene-0.80	1167.38	-0.0540746	0.0956452	-0.565366	0.571825	0.998772
augustus_masked-scaffold10x_436_pilon-processed-gene-0.81	1194	-0.176821	0.0968592	-1.82555	0.0679184	0.778353
augustus_masked-scaffold10x_440_pilon-processed-gene-0.27	80.1226	0.130242	0.262733	0.495722	0.620091	0.998772
augustus_masked-scaffold10x_443_pilon-processed-gene-0.7	2164.16	-0.115991	0.0886376	-1.3086	0.19067	0.989172
augustus_masked-scaffold10x_457_pilon-processed-gene-0.38	856.917	-0.0559438	0.109711	-0.509918	0.610109	0.998772
augustus_masked-scaffold10x_469_pilon-processed-gene-0.37	2069.18	-0.0252031	0.0782672	-0.322013	0.747443	0.998772
augustus_masked-scaffold10x_471_pilon-processed-gene-0.3	3420.96	0.0198808	0.0838577	0.237078	0.812596	0.998772
augustus_masked-scaffold10x_474_pilon-processed-gene-0.52	80.6679	-0.291355	0.268769	-1.08403	0.27835	0.998772
augustus_masked-scaffold10x_477_pilon-processed-gene-0.55	1430.51	0.113163	0.0966268	1.17113	0.241547	0.998772
augustus_masked-scaffold10x_477_pilon-processed-gene-0.56	766.58	-0.164105	0.120567	-1.36111	0.17348	0.975922
augustus_masked-scaffold10x_481_pilon-processed-gene-0.40	1653.72	0.169217	0.0869746	1.94559	0.0517046	0.701214
augustus_masked-scaffold10x_483_pilon-processed-gene-0.1	1723.32	0.115508	0.0806184	1.43278	0.151922	0.959405
augustus_masked-scaffold10x_493_pilon-processed-gene-1.204	4977.76	-0.35429	0.287399	-1.23275	0.21767	0.998772
augustus_masked-scaffold10x_494_pilon-processed-gene-0.26	149.952	-0.0571268	0.198419	-0.287911	0.773415	0.998772
augustus_masked-scaffold10x_502_pilon-processed-gene-0.29	9533.33	0.00855186	0.0808502	0.105774	0.915762	0.998772
augustus_masked-scaffold10x_508_pilon-processed-gene-0.13	715.407	-0.218847	0.121872	-1.79571	0.0725411	0.792208
augustus_masked-scaffold10x_508_pilon-processed-gene-0.15	499.801	-0.140507	0.125322	-1.12117	0.262216	0.998772
augustus_masked-scaffold10x_52_pilon-processed-gene-0.1	419.297	-0.181137	0.123073	-1.47178	0.14108	0.949534
augustus_masked-scaffold10x_520_pilon-processed-gene-0.106	752.282	0.256522	0.107829	2.37897	0.017361	0.430002
augustus_masked-scaffold10x_546_pilon-processed-gene-0.151	1270.85	-0.0840198	0.0878186	-0.956743	0.338697	0.998772
augustus_masked-scaffold10x_56_pilon-processed-gene-0.12	19.3893	0.585561	0.53151	1.10169	0.270595	0.998772
augustus_masked-scaffold10x_56_pilon-processed-gene-0.9	534.118	-0.0212244	0.124583	-0.170364	0.864724	0.998772
augustus_masked-scaffold10x_561_pilon-processed-gene-0.39	1182.88	-0.0356932	0.0937876	-0.380575	0.703518	0.998772
augustus_masked-scaffold10x_57_pilon-processed-gene-0.4	173.168	-0.0193778	0.193682	-0.100049	0.920305	0.998772
augustus_masked-scaffold10x_58_pilon-processed-gene-0.1	1611.79	-0.0747852	0.0822592	-0.90914	0.363276	0.998772
augustus_masked-scaffold10x_589_pilon-processed-gene-0.14	3050.75	0.349163	0.413186	0.84505	0.398083	0.998772
augustus_masked-scaffold10x_589_pilon-processed-gene-0.6	548.849	-0.359959	0.122995	-2.92661	0.0034268	0.167072
augustus_masked-scaffold10x_598_pilon-processed-gene-1.201	9829.75	0.224927	0.0801579	2.80605	0.00501528	0.209891
augustus_masked-scaffold10x_602_pilon-processed-gene-0.103	9033.22	0.0214907	0.0804398	0.267165	0.789342	0.998772
augustus_masked-scaffold10x_602_pilon-processed-gene-0.106	278.182	-0.0082864	0.155547	-0.0532725	0.957515	0.998772
augustus_masked-scaffold10x_602_pilon-processed-gene-0.108	737.065	-0.187185	0.10928	-1.71289	0.0867334	0.839441
augustus_masked-scaffold10x_609_pilon-processed-gene-0.38	867.897	-0.207936	0.110503	-1.88172	0.0598745	0.753294
augustus_masked-scaffold10x_61_pilon-processed-gene-0.125	1879.54	-0.138757	0.0878633	-1.57923	0.114282	0.914922
augustus_masked-scaffold10x_61_pilon-processed-gene-0.126	1785.72	-0.0932773	0.100346	-0.929556	0.352601	0.998772
augustus_masked-scaffold10x_61_pilon-processed-gene-0.129	41.1976	0.811983	0.375401	2.16298	0.0305429	0.564801
augustus_masked-scaffold10x_61_pilon-processed-gene-0.130	14.3485	-0.505114	0.592344	-0.852738	0.393805	0.998772
augustus_masked-scaffold10x_62_pilon-processed-gene-0.25	694.369	-0.0289223	0.113213	-0.255468	0.798362	0.998772
augustus_masked-scaffold10x_631_pilon-processed-gene-0.95	4528.68	-0.0841085	0.0789653	-1.06513	0.286816	0.998772
augustus_masked-scaffold10x_632_pilon-processed-gene-0.37	2604.65	-0.00224783	0.0908138	-0.0247521	0.980253	0.998772
augustus_masked-scaffold10x_64_pilon-processed-gene-0.32	112.499	0.112369	0.221618	0.507037	0.612129	0.998772
augustus_masked-scaffold10x_644_pilon-processed-gene-0.21	1259.41	-0.115393	0.133922	-0.861646	0.388882	0.998772
augustus_masked-scaffold10x_7_pilon-processed-gene-1.50	794.505	0.0044525	0.0999319	0.0445553	0.964462	0.998772
augustus_masked-scaffold10x_7_pilon-processed-gene-1.51	1608.23	-0.0554443	0.0856194	-0.647567	0.517265	0.998772
augustus_masked-scaffold10x_7_pilon-processed-gene-1.54	614.781	-0.179798	0.112474	-1.59858	0.109914	0.907422
augustus_masked-scaffold10x_703_pilon-processed-gene-0.16	395.037	0.0159749	0.127686	0.125111	0.900435	0.998772
augustus_masked-scaffold10x_71_pilon-processed-gene-0.134	1995.05	0.00253304	0.0970328	0.026105	0.979174	0.998772
augustus_masked-scaffold10x_71_pilon-processed-gene-0.137	346.977	-0.127363	0.142966	-0.890863	0.373003	0.998772
augustus_masked-scaffold10x_712_pilon-processed-gene-0.52	107.579	-0.151221	0.233711	-0.647041	0.517606	0.998772
augustus_masked-scaffold10x_715_pilon-processed-gene-0.9	379.255	-0.018637	0.132328	-0.140839	0.887997	0.998772
augustus_masked-scaffold10x_735_pilon-processed-gene-0.25	1379.28	-0.228635	0.0905385	-2.52528	0.0115605	0.344491
augustus_masked-scaffold10x_737_pilon-processed-gene-0.19	902.949	-0.206366	0.0967418	-2.13316	0.0329115	0.580194
augustus_masked-scaffold10x_742_pilon-processed-gene-0.96	171.992	0.126462	0.205225	0.616213	0.537754	0.998772
augustus_masked-scaffold10x_749_pilon-processed-gene-0.43	552.173	0.286021	0.111701	2.56059	0.0104493	0.32685
augustus_masked-scaffold10x_774_pilon-processed-gene-0.37	369.253	-0.0253198	0.132332	-0.191335	0.848263	0.998772
augustus_masked-scaffold10x_781_pilon-processed-gene-0.79	3.26639	1.51283	1.31958	1.14644	0.251612	0.998772
augustus_masked-scaffold10x_784_pilon-processed-gene-0.33	6239.25	-0.0267035	0.0759476	-0.351604	0.725135	0.998772
augustus_masked-scaffold10x_784_pilon-processed-gene-0.34	746.509	-0.0721562	0.105605	-0.683268	0.494438	0.998772
augustus_masked-scaffold10x_785_pilon-processed-gene-0.0	10.8231	-0.198738	0.709828	-0.279981	0.779492	0.998772
augustus_masked-scaffold10x_794_pilon-processed-gene-0.102	102.986	0.194759	0.254171	0.766254	0.443525	0.998772
augustus_masked-scaffold10x_794_pilon-processed-gene-0.99	195.295	0.327845	0.183147	1.79006	0.0734445	0.794842
augustus_masked-scaffold10x_80_pilon-processed-gene-0.151	485.816	0.0032763	0.12007	0.0272865	0.978231	0.998772
augustus_masked-scaffold10x_802_pilon-processed-gene-0.53	420.343	-0.0772973	0.145315	-0.531931	0.594774	0.998772
augustus_masked-scaffold10x_815_pilon-processed-gene-1.46	481.797	-0.0192935	0.122785	-0.157132	0.875141	0.998772
augustus_masked-scaffold10x_815_pilon-processed-gene-1.64	4159.48	0.109521	0.0833121	1.31458	0.18865	0.988624
augustus_masked-scaffold10x_839_pilon-processed-gene-0.13	1003.02	-0.229317	0.0914959	-2.50631	0.0121999	0.354751
augustus_masked-scaffold10x_886_pilon-processed-gene-0.13	288.873	-0.27147	0.164581	-1.64946	0.0990535	0.876283
augustus_masked-scaffold10x_894_pilon-processed-gene-0.93	997.507	-0.245026	0.106165	-2.30798	0.0210004	0.475171
augustus_masked-scaffold10x_894_pilon-processed-gene-0.95	21.9025	0.334451	0.516421	0.647634	0.517222	0.998772
augustus_masked-scaffold10x_896_pilon-processed-gene-0.25	1068.82	-0.149093	0.090074	-1.65523	0.0978775	0.872409
augustus_masked-scaffold10x_903_pilon-processed-gene-0.1	54.3853	0.358927	0.368476	0.974086	0.330014	0.998772
augustus_masked-scaffold10x_908_pilon-processed-gene-1.187	4311.97	-0.0754196	0.0977503	-0.771553	0.440379	0.998772
augustus_masked-scaffold10x_917_pilon-processed-gene-0.27	112.169	-0.0474512	0.228457	-0.207704	0.83546	0.998772
augustus_masked-scaffold10x_93_pilon-processed-gene-0.25	842.523	0.0912005	0.099313	0.918313	0.358455	0.998772
augustus_masked-scaffold10x_93_pilon-processed-gene-0.26	2112.28	0.137213	0.0792624	1.73112	0.0834301	0.825119
augustus_masked-scaffold10x_933_pilon-processed-gene-0.131	1603.94	0.00171143	0.0971546	0.0176156	0.985946	0.999234
augustus_masked-scaffold10x_947_pilon-processed-gene-0.6	662.354	-0.104202	0.10882	-0.957563	0.338283	0.998772
augustus_masked-scaffold10x_95_pilon-processed-gene-0.14	1863.18	0.201774	0.0947567	2.12939	0.0332219	0.584304
augustus_masked-scaffold10x_958_pilon-processed-gene-0.19	2800.13	-0.0777197	0.0752932	-1.03223	0.301965	0.998772
augustus_masked-scaffold10x_988_pilon-processed-gene-0.24	174.734	0.0337848	0.183076	0.184539	0.85359	0.998772
augustus_masked-scaffold10x_99_pilon-processed-gene-0.196	98167.9	-0.189104	0.0729488	-2.59229	0.00953394	0.308844
augustus_masked-scaffold10x_99_pilon-processed-gene-0.197	1394.03	-0.158489	0.112085	-1.41401	0.157359	0.961089
augustus_masked-scaffold10x_99_pilon-processed-gene-0.207	8399.09	0.00969544	0.0703113	0.137893	0.890325	0.998772
FHE.MSTRG.00001	60.599	-0.398666	0.298606	-1.33509	0.181848	0.985047
FHE.MSTRG.00002	180.584	-0.0946729	0.185749	-0.509681	0.610275	0.998772
FHE.MSTRG.00003	627.299	0.127667	0.132152	0.966064	0.334012	0.998772
FHE.MSTRG.03328	261.529	-0.0367702	0.160081	-0.229697	0.818327	0.998772
FHE.MSTRG.04223	190.301	-0.101664	0.215397	-0.471986	0.636937	0.998772
FHE.MSTRG.04830	525.7	0.00139675	0.130385	0.0107125	0.991453	0.999791
FHE.MSTRG.06322	448.076	-0.0671729	0.133234	-0.504171	0.614141	0.998772
FHE.MSTRG.07710	271.483	-0.034867	0.166262	-0.209712	0.833893	0.998772
FHE.MSTRG.08337	78.6492	-0.260649	0.262794	-0.991836	0.321277	0.998772
FHE.MSTRG.09035	39.2441	-0.425378	0.351457	-1.21033	0.226153	0.998772
FHE.MSTRG.09196	36.2947	-0.37622	0.42217	-0.891157	0.372845	0.998772
FHE.MSTRG.10257	301.825	0.029874	0.140477	0.212661	0.831592	0.998772
FHE.MSTRG.10525	107.802	0.230686	0.24116	0.95657	0.338784	0.998772
FHE.MSTRG.10807	703.632	0.0551503	0.118316	0.466127	0.641124	0.998772
FHE.MSTRG.10888	101.741	0.0146528	0.227626	0.064372	0.948674	0.998772
FHE.MSTRG.11577	309.398	0.0232777	0.162634	0.14313	0.886188	0.998772
FHE.MSTRG.14362	168.008	-0.0308429	0.193637	-0.159283	0.873446	0.998772
FHE.MSTRG.15027	17.6996	1.04927	0.555591	1.88856	0.0589505	0.746542
FHE.MSTRG.16339	33.7122	0.440696	0.414065	1.06432	0.287185	0.998772
FHE.MSTRG.17318	38.7974	0.47793	0.366225	1.30502	0.191887	0.989172
FHE.MSTRG.18318	39.635	0.333571	0.378888	0.880395	0.378645	0.998772
FHE.MSTRG.18648	323.467	0.096234	0.158686	0.606444	0.54422	0.998772
FHE.MSTRG.20013	293.635	-0.196393	0.159717	-1.22963	0.218836	0.998772
FHE.MSTRG.21223	81.0447	0.156174	0.251949	0.619865	0.535347	0.998772
maker-scaffold10x_1_pilon-augustus-gene-0.125	8659.86	0.00980864	0.0667538	0.146938	0.883181	0.998772
maker-scaffold10x_1_pilon-augustus-gene-0.126	4851.73	-0.00739979	0.0879108	-0.0841738	0.932918	0.998772
maker-scaffold10x_1_pilon-augustus-gene-0.130	67.4495	0.351749	0.299349	1.17505	0.239976	0.998772
maker-scaffold10x_1_pilon-augustus-gene-0.132	190.745	0.202984	0.197569	1.02741	0.304229	0.998772
maker-scaffold10x_1_pilon-augustus-gene-0.133	1347.47	0.0330901	0.125361	0.263958	0.791813	0.998772
maker-scaffold10x_1_pilon-augustus-gene-0.134	431.719	0.291685	0.138445	2.10687	0.0351289	0.596265
maker-scaffold10x_1_pilon-augustus-gene-0.136	454.568	0.0212056	0.135595	0.156389	0.875726	0.998772
maker-scaffold10x_1_pilon-augustus-gene-0.142	221047	-0.115416	0.0628117	-1.83749	0.0661371	0.774263
maker-scaffold10x_1_pilon-augustus-gene-0.144	4.58713	1.08339	1.30545	0.829894	0.406599	0.998772
maker-scaffold10x_1_pilon-pred_gff_StringTie-gene-0.86	3811.71	-0.309105	0.109452	-2.82412	0.00474103	0.202911
maker-scaffold10x_1_pilon-snap-gene-0.148	313.454	-0.0912584	0.145829	-0.625792	0.531451	0.998772
maker-scaffold10x_1_pilon-snap-gene-0.149	18.7386	0.391548	0.563966	0.694276	0.487509	0.998772
maker-scaffold10x_1_pilon-snap-gene-0.150	197.638	0.135485	0.174916	0.77457	0.438594	0.998772
maker-scaffold10x_1_pilon-snap-gene-0.151	711802	0.162492	0.20165	0.80581	0.420352	0.998772
maker-scaffold10x_1_pilon-snap-gene-0.152	257.569	0.0565441	0.152846	0.369941	0.711426	0.998772
maker-scaffold10x_1_pilon-snap-gene-0.154	2287.86	-0.0442236	0.0834639	-0.529853	0.596214	0.998772
maker-scaffold10x_1_pilon-snap-gene-0.157	2520.14	0.0230708	0.0904215	0.255147	0.79861	0.998772
maker-scaffold10x_1_pilon-snap-gene-0.160	1342.91	0.00288384	0.088426	0.032613	0.973983	0.998772
maker-scaffold10x_1_pilon-snap-gene-0.161	2800.36	0.10229	0.0761257	1.34369	0.179048	0.983657
maker-scaffold10x_1_pilon-snap-gene-0.163	18914.1	-0.328082	0.100736	-3.25687	0.00112649	0.0775725
maker-scaffold10x_1_pilon-snap-gene-0.165	12993.9	-0.232777	0.104545	-2.22658	0.0259752	0.522461
maker-scaffold10x_10_pilon-snap-gene-0.0	4521.86	-0.018045	0.0756396	-0.238566	0.811442	0.998772
maker-scaffold10x_10_pilon-snap-gene-0.1	338.765	-0.0135991	0.136929	-0.0993153	0.920888	0.998772
maker-scaffold10x_100_pilon-snap-gene-0.0	474.394	-0.164628	0.122945	-1.33904	0.180558	0.984688
maker-scaffold10x_100_pilon-snap-gene-0.1	4.55568	0.325034	1.02278	0.317795	0.750641	0.998772
maker-scaffold10x_100_pilon-snap-gene-0.2	36.9912	-0.0496563	0.46662	-0.106417	0.915251	0.998772
maker-scaffold10x_100_pilon-snap-gene-0.3	34.7384	0.151116	0.384941	0.392568	0.694639	0.998772
maker-scaffold10x_100_pilon-snap-gene-0.4	1010.3	-0.176304	0.108162	-1.63	0.103101	0.888563
maker-scaffold10x_100_pilon-snap-gene-0.5	425.238	0.0361895	0.130924	0.276417	0.782228	0.998772
maker-scaffold10x_100_pilon-snap-gene-0.6	360.099	-0.135119	0.137516	-0.982569	0.32582	0.998772
maker-scaffold10x_1000_pilon-augustus-gene-0.7	1223.75	-0.0360635	0.103231	-0.349347	0.726829	0.998772
maker-scaffold10x_1000_pilon-snap-gene-0.2	1205.09	-0.0513437	0.100597	-0.510389	0.609779	0.998772
maker-scaffold10x_1005_pilon-snap-gene-0.0	17.489	-0.253389	0.518337	-0.488849	0.624949	0.998772
maker-scaffold10x_1006_pilon-augustus-gene-0.3	637.568	0.0858889	0.120701	0.711586	0.476721	0.998772
maker-scaffold10x_1006_pilon-augustus-gene-0.6	958.942	-0.0331276	0.0916202	-0.361575	0.71767	0.998772
maker-scaffold10x_1006_pilon-augustus-gene-0.7	1974.15	-0.176092	0.0990437	-1.77793	0.075416	0.803516
maker-scaffold10x_1006_pilon-augustus-gene-0.9	1673.56	-0.0280184	0.107757	-0.260014	0.794853	0.998772
maker-scaffold10x_1006_pilon-snap-gene-0.67	2439.16	-0.0503439	0.0837228	-0.601317	0.547629	0.998772
maker-scaffold10x_1006_pilon-snap-gene-0.68	372.908	0.0622121	0.136465	0.455883	0.648474	0.998772
maker-scaffold10x_1006_pilon-snap-gene-0.69	11.8663	-0.400941	0.645984	-0.620667	0.534819	0.998772
maker-scaffold10x_1006_pilon-snap-gene-0.70	217.558	-0.14507	0.173872	-0.834349	0.404084	0.998772
maker-scaffold10x_1006_pilon-snap-gene-0.71	273.088	0.0761535	0.153023	0.497661	0.618723	0.998772
maker-scaffold10x_1006_pilon-snap-gene-0.76	112.377	0.0956264	0.237353	0.402886	0.687032	0.998772
maker-scaffold10x_1006_pilon-snap-gene-0.77	1347.26	-0.152511	0.0995144	-1.53255	0.125386	0.936399
maker-scaffold10x_1007_pilon-augustus-gene-0.78	545.191	-0.156949	0.130945	-1.19859	0.230687	0.998772
maker-scaffold10x_1007_pilon-augustus-gene-0.79	1875.68	0.0852027	0.0877054	0.971465	0.331317	0.998772
maker-scaffold10x_1007_pilon-augustus-gene-0.83	597.382	0.0942443	0.116054	0.81207	0.416751	0.998772
maker-scaffold10x_1007_pilon-augustus-gene-0.84	1313.33	0.171781	0.0919093	1.86903	0.0616187	0.757945
maker-scaffold10x_1007_pilon-augustus-gene-0.86	966.368	0.00186088	0.0961402	0.0193559	0.984557	0.999053
maker-scaffold10x_1007_pilon-augustus-gene-0.92	873.201	-0.101665	0.0964328	-1.05426	0.291764	0.998772
maker-scaffold10x_1007_pilon-pred_gff_StringTie-gene-0.30	1449.84	0.0227575	0.103947	0.218935	0.826701	0.998772
maker-scaffold10x_1007_pilon-snap-gene-0.0	165.307	0.173638	0.227803	0.762228	0.445924	0.998772
maker-scaffold10x_1007_pilon-snap-gene-0.1	219.248	0.16926	0.15875	1.0662	0.286332	0.998772
maker-scaffold10x_1007_pilon-snap-gene-0.12	2141.38	-0.0848787	0.0758368	-1.11923	0.263043	0.998772
maker-scaffold10x_1007_pilon-snap-gene-0.14	45.3411	0.455007	0.337299	1.34897	0.177346	0.980903
maker-scaffold10x_1007_pilon-snap-gene-0.16	2820.49	-0.114221	0.0881659	-1.29552	0.19514	0.990797
maker-scaffold10x_1007_pilon-snap-gene-0.17	10.4356	0.856026	0.726196	1.17878	0.238486	0.998772
maker-scaffold10x_1007_pilon-snap-gene-0.18	5.74614	0.498417	0.929942	0.535966	0.591982	0.998772
maker-scaffold10x_1007_pilon-snap-gene-0.6	572.082	0.0588462	0.108697	0.541379	0.588246	0.998772
maker-scaffold10x_1007_pilon-snap-gene-0.9	45811.1	-0.230546	0.0670872	-3.43652	0.00058924	0.0463841
maker-scaffold10x_1008_pilon-snap-gene-0.3	12.1698	0.456074	0.646634	0.705305	0.48062	0.998772
maker-scaffold10x_101_pilon-pred_gff_StringTie-gene-0.9	51.3465	-0.0172515	0.310271	-0.0556014	0.955659	0.998772
maker-scaffold10x_101_pilon-snap-gene-0.4	156.69	-0.295542	0.18331	-1.61225	0.106908	0.899313
maker-scaffold10x_101_pilon-snap-gene-0.5	326.446	-0.0150745	0.144173	-0.104558	0.916727	0.998772
maker-scaffold10x_1010_pilon-augustus-gene-0.18	550.59	0.0995934	0.116289	0.856433	0.391759	0.998772
maker-scaffold10x_1010_pilon-augustus-gene-0.20	3.12507	0.646467	1.3097	0.493598	0.62159	0.998772
maker-scaffold10x_1010_pilon-augustus-gene-0.25	1034.38	-0.206253	0.125123	-1.6484	0.0992702	0.877347
maker-scaffold10x_1010_pilon-augustus-gene-0.28	325.213	-0.189992	0.1519	-1.25077	0.211019	0.997704
maker-scaffold10x_1010_pilon-pred_gff_StringTie-gene-0.79	55.2799	-0.0811392	0.309025	-0.262565	0.792886	0.998772
maker-scaffold10x_1010_pilon-snap-gene-0.100	647.77	0.00310117	0.111003	0.0279378	0.977712	0.998772
maker-scaffold10x_1010_pilon-snap-gene-0.102	1063.07	-0.1033	0.0988216	-1.04532	0.295876	0.998772
maker-scaffold10x_1010_pilon-snap-gene-0.104	28.2313	0.851417	0.462556	1.84068	0.0656687	0.774211
maker-scaffold10x_1010_pilon-snap-gene-0.105	6.9233	1.05181	0.886828	1.18604	0.235606	0.998772
maker-scaffold10x_1010_pilon-snap-gene-0.106	827.8	-0.227237	0.107039	-2.12294	0.0337586	0.585563
maker-scaffold10x_1010_pilon-snap-gene-0.108	1240.36	-0.0272935	0.0968638	-0.281772	0.778118	0.998772
maker-scaffold10x_1010_pilon-snap-gene-0.110	382.413	-0.2696	0.127804	-2.10947	0.0349041	0.596139
maker-scaffold10x_1010_pilon-snap-gene-0.91	653.782	0.116979	0.118297	0.988853	0.322735	0.998772
maker-scaffold10x_1010_pilon-snap-gene-0.92	216.617	-0.256142	0.19156	-1.33714	0.181178	0.985047
maker-scaffold10x_1010_pilon-snap-gene-0.93	4971.21	-0.0947753	0.0739437	-1.28172	0.19994	0.991512
maker-scaffold10x_1010_pilon-snap-gene-0.94	53.9035	-0.22232	0.332496	-0.668638	0.503726	0.998772
maker-scaffold10x_1010_pilon-snap-gene-0.99	243.919	-0.135873	0.409107	-0.332121	0.739798	0.998772
maker-scaffold10x_1013_pilon-augustus-gene-0.100	10.5004	0.263847	0.705881	0.373784	0.708565	0.998772
maker-scaffold10x_1013_pilon-augustus-gene-0.86	574.793	0.0706476	0.136324	0.518233	0.604296	0.998772
maker-scaffold10x_1013_pilon-augustus-gene-0.96	421.353	-0.0692338	0.130055	-0.532341	0.59449	0.998772
maker-scaffold10x_1013_pilon-augustus-gene-0.98	691.576	-0.0499534	0.109544	-0.456013	0.648381	0.998772
maker-scaffold10x_1013_pilon-snap-gene-0.111	347.879	0.0424767	0.133736	0.317616	0.750776	0.998772
maker-scaffold10x_1013_pilon-snap-gene-0.112	20.1126	1.60328	0.639066	2.50879	0.0121147	0.354706
maker-scaffold10x_1013_pilon-snap-gene-0.113	1718.74	-0.0636924	0.0969408	-0.657024	0.511165	0.998772
maker-scaffold10x_1013_pilon-snap-gene-0.115	10955.7	0.0742341	0.0801699	0.925959	0.354467	0.998772
maker-scaffold10x_1013_pilon-snap-gene-0.116	637.786	-0.0641594	0.1099	-0.583797	0.559357	0.998772
maker-scaffold10x_1013_pilon-snap-gene-0.117	6277.15	-0.0875065	0.0688557	-1.27087	0.203776	0.993017
maker-scaffold10x_1013_pilon-snap-gene-0.118	68.7223	0.125096	0.305196	0.409886	0.681889	0.998772
maker-scaffold10x_1013_pilon-snap-gene-0.119	1055.8	-0.104043	0.0919296	-1.13177	0.257733	0.998772
maker-scaffold10x_1013_pilon-snap-gene-0.121	134.936	0.359229	0.219955	1.63319	0.102429	0.886328
maker-scaffold10x_1013_pilon-snap-gene-0.123	2091.66	-0.0276643	0.0868255	-0.31862	0.750015	0.998772
maker-scaffold10x_1013_pilon-snap-gene-0.125	651.607	0.155269	0.10622	1.46177	0.143805	0.95009
maker-scaffold10x_1013_pilon-snap-gene-0.127	117.161	0.395973	0.240576	1.64594	0.0997769	0.878455
maker-scaffold10x_1013_pilon-snap-gene-0.128	1140.63	-0.0792174	0.0919039	-0.861959	0.38871	0.998772
maker-scaffold10x_1013_pilon-snap-gene-0.129	252.61	-0.0365706	0.156992	-0.232945	0.815804	0.998772
maker-scaffold10x_1013_pilon-snap-gene-0.130	1592.3	0.00916192	0.0844078	0.108544	0.913565	0.998772
maker-scaffold10x_1013_pilon-snap-gene-0.131	2369.48	-0.0457673	0.0763281	-0.599612	0.548765	0.998772
maker-scaffold10x_1013_pilon-snap-gene-0.133	6704.85	0.0931564	0.072004	1.29377	0.195746	0.990968
maker-scaffold10x_1013_pilon-snap-gene-0.134	1325.19	0.0911118	0.0916508	0.994119	0.320165	0.998772
maker-scaffold10x_1013_pilon-snap-gene-0.135	46.7775	-0.306127	0.328491	-0.93192	0.351378	0.998772
maker-scaffold10x_1014_pilon-augustus-gene-0.42	519.235	0.0233783	0.113164	0.206588	0.836331	0.998772
maker-scaffold10x_1014_pilon-pred_gff_StringTie-gene-0.112	3.65288	-1.89323	1.3497	-1.4027	0.160705	0.962476
maker-scaffold10x_1014_pilon-snap-gene-0.18	227.718	-0.0213243	0.17333	-0.123027	0.902086	0.998772
maker-scaffold10x_1014_pilon-snap-gene-0.19	1770.61	-0.0455499	0.0895191	-0.508829	0.610872	0.998772
maker-scaffold10x_1014_pilon-snap-gene-0.20	1075.84	-0.223004	0.0908133	-2.45563	0.0140639	0.384922
maker-scaffold10x_1014_pilon-snap-gene-0.21	1337.53	-0.124609	0.1057	-1.1789	0.23844	0.998772
maker-scaffold10x_1014_pilon-snap-gene-0.22	3577.12	-0.0825766	0.0805562	-1.02508	0.305325	0.998772
maker-scaffold10x_1014_pilon-snap-gene-0.26	462.248	0.0974291	0.120529	0.808346	0.418892	0.998772
maker-scaffold10x_1014_pilon-snap-gene-0.28	710.678	0.0784476	0.105143	0.746101	0.455607	0.998772
maker-scaffold10x_1014_pilon-snap-gene-0.29	95.6439	-1.45649	0.239767	-6.07461	1.24286e-09	3.75542e-07
maker-scaffold10x_1014_pilon-snap-gene-0.30	35.8627	0.233522	0.386294	0.60452	0.545498	0.998772
maker-scaffold10x_1014_pilon-snap-gene-0.31	56.24	0.734776	0.330097	2.22594	0.026018	0.522461
maker-scaffold10x_1014_pilon-snap-gene-0.33	4.2287	0.352417	1.05615	0.333682	0.738619	0.998772
maker-scaffold10x_1017_pilon-augustus-gene-0.44	631.722	0.10644	0.115326	0.922951	0.356033	0.998772
maker-scaffold10x_1017_pilon-augustus-gene-0.48	17.3652	0.214146	0.555658	0.385392	0.699947	0.998772
maker-scaffold10x_1017_pilon-pred_gff_StringTie-gene-0.81	5135.18	-0.0066214	0.0820918	-0.0806585	0.935714	0.998772
maker-scaffold10x_1017_pilon-snap-gene-0.10	661.718	-0.0194834	0.133193	-0.146279	0.883701	0.998772
maker-scaffold10x_1017_pilon-snap-gene-0.11	2491.02	0.00516029	0.0838821	0.0615183	0.950946	0.998772
maker-scaffold10x_1017_pilon-snap-gene-0.13	1927.51	-0.14377	0.081498	-1.7641	0.0777158	0.807213
maker-scaffold10x_1017_pilon-snap-gene-0.14	603.866	0.10113	0.120783	0.837289	0.40243	0.998772
maker-scaffold10x_1017_pilon-snap-gene-0.15	488.139	0.0837447	0.12	0.697874	0.485256	0.998772
maker-scaffold10x_1017_pilon-snap-gene-0.17	302.949	0.0669416	0.145565	0.459874	0.645607	0.998772
maker-scaffold10x_1017_pilon-snap-gene-0.18	2158.97	-0.0304586	0.0790782	-0.38517	0.700111	0.998772
maker-scaffold10x_1017_pilon-snap-gene-0.19	989.993	-0.0416755	0.139536	-0.298671	0.765191	0.998772
maker-scaffold10x_1017_pilon-snap-gene-0.20	32.9546	1.40675	0.470586	2.98937	0.00279554	0.144147
maker-scaffold10x_1017_pilon-snap-gene-0.21	701.768	-0.0766997	0.126785	-0.604958	0.545207	0.998772
maker-scaffold10x_1017_pilon-snap-gene-0.22	424.504	-0.121389	0.124464	-0.97529	0.329416	0.998772
maker-scaffold10x_1017_pilon-snap-gene-0.9	1990.57	-0.122842	0.0861761	-1.42548	0.154019	0.959405
maker-scaffold10x_1019_pilon-augustus-gene-0.42	373.029	0.0673083	0.141586	0.475389	0.63451	0.998772
maker-scaffold10x_1019_pilon-snap-gene-0.44	62.1511	0.212068	0.309825	0.684478	0.493674	0.998772
maker-scaffold10x_1019_pilon-snap-gene-0.45	236.521	0.0795668	0.165845	0.479765	0.631395	0.998772
maker-scaffold10x_1019_pilon-snap-gene-0.46	1.68699	-0.724156	1.63863	-0.441929	0.658541	0.998772
maker-scaffold10x_1019_pilon-snap-gene-0.47	856.02	0.276003	0.129949	2.12394	0.0336752	0.585563
maker-scaffold10x_1019_pilon-snap-gene-0.48	31.9922	2.22502	0.445923	4.98968	6.04782e-07	0.000107495
maker-scaffold10x_1019_pilon-snap-gene-0.49	1.97558	-1.60723	1.86136	-0.863471	0.387879	0.998772
maker-scaffold10x_1019_pilon-snap-gene-0.50	975.079	0.0509917	0.0948647	0.53752	0.590908	0.998772
maker-scaffold10x_1019_pilon-snap-gene-0.52	7.27183	0.158236	0.797216	0.198486	0.842665	0.998772
maker-scaffold10x_1019_pilon-snap-gene-0.53	84.2531	0.144393	0.256823	0.562226	0.573962	0.998772
maker-scaffold10x_1019_pilon-snap-gene-0.54	20.9926	1.22978	0.510528	2.40884	0.0160031	0.413998
maker-scaffold10x_102_pilon-augustus-gene-0.100	3583.41	-0.0840457	0.0816014	-1.02995	0.303031	0.998772
maker-scaffold10x_102_pilon-augustus-gene-0.110	1282.6	-0.13417	0.0872329	-1.53807	0.124032	0.933969
maker-scaffold10x_102_pilon-augustus-gene-0.120	320.145	0.0646822	0.138992	0.465367	0.641669	0.998772
maker-scaffold10x_102_pilon-augustus-gene-0.76	17.2025	-0.584008	0.54514	-1.0713	0.284035	0.998772
maker-scaffold10x_102_pilon-augustus-gene-0.81	537.029	0.0910082	0.127665	0.71287	0.475927	0.998772
maker-scaffold10x_102_pilon-augustus-gene-0.93	2252.56	-0.0119997	0.0751246	-0.159731	0.873093	0.998772
maker-scaffold10x_102_pilon-augustus-gene-0.94	1611.87	-0.176582	0.0902621	-1.95633	0.0504267	0.694679
maker-scaffold10x_102_pilon-augustus-gene-0.98	525.306	0.0614833	0.113323	0.542551	0.587439	0.998772
maker-scaffold10x_102_pilon-pred_gff_StringTie-gene-0.241	8.78232	0.261836	0.738901	0.354358	0.72307	0.998772
maker-scaffold10x_102_pilon-snap-gene-0.22	348.196	-0.022328	0.131427	-0.16989	0.865097	0.998772
maker-scaffold10x_102_pilon-snap-gene-0.23	555.636	0.0816877	0.115182	0.709203	0.478198	0.998772
maker-scaffold10x_102_pilon-snap-gene-0.24	627.474	0.0351097	0.120471	0.291436	0.770718	0.998772
maker-scaffold10x_102_pilon-snap-gene-0.25	221.303	-0.0661356	0.197836	-0.334295	0.738157	0.998772
maker-scaffold10x_102_pilon-snap-gene-0.26	143.656	0.603392	0.212591	2.83827	0.00453583	0.199788
maker-scaffold10x_102_pilon-snap-gene-0.27	1091.1	-0.221891	0.0911002	-2.43568	0.0148639	0.395359
maker-scaffold10x_102_pilon-snap-gene-0.28	1755.83	-0.00328722	0.0812737	-0.0404462	0.967737	0.998772
maker-scaffold10x_102_pilon-snap-gene-0.34	466.665	-0.0776506	0.122726	-0.632717	0.526918	0.998772
maker-scaffold10x_102_pilon-snap-gene-0.35	1491.12	-0.242971	0.0868402	-2.79791	0.00514346	0.212897
maker-scaffold10x_102_pilon-snap-gene-0.37	1279.89	-0.121596	0.0889311	-1.3673	0.17153	0.974649
maker-scaffold10x_102_pilon-snap-gene-0.38	897.439	-0.20047	0.0950088	-2.11002	0.0348568	0.596139
maker-scaffold10x_102_pilon-snap-gene-0.39	106.318	0.116657	0.221853	0.525833	0.599004	0.998772
maker-scaffold10x_102_pilon-snap-gene-0.40	7491.66	0.0196537	0.0786444	0.249906	0.80266	0.998772
maker-scaffold10x_102_pilon-snap-gene-0.43	41.9058	-0.0113157	0.354929	-0.0318815	0.974567	0.998772
maker-scaffold10x_102_pilon-snap-gene-0.44	1002.75	0.107729	0.112701	0.955882	0.339132	0.998772
maker-scaffold10x_102_pilon-snap-gene-0.47	193.925	0.161128	0.19472	0.827487	0.407961	0.998772
maker-scaffold10x_102_pilon-snap-gene-0.48	871.155	0.152511	0.102615	1.48624	0.137216	0.945051
maker-scaffold10x_102_pilon-snap-gene-0.49	372.57	0.0494298	0.134975	0.366215	0.714204	0.998772
maker-scaffold10x_102_pilon-snap-gene-0.51	26.7207	0.625893	0.485012	1.29047	0.196888	0.991512
maker-scaffold10x_102_pilon-snap-gene-0.53	350.483	0.123288	0.142181	0.86712	0.385876	0.998772
maker-scaffold10x_102_pilon-snap-gene-0.54	4.29904	0.214158	3.02639	0.0707635	0.943586	0.998772
maker-scaffold10x_102_pilon-snap-gene-0.55	7.54681	-0.0647664	0.834649	-0.0775972	0.938149	0.998772
maker-scaffold10x_102_pilon-snap-gene-0.56	21.062	-2.29202	0.643272	-3.56306	0.000366551	0.0320107
maker-scaffold10x_102_pilon-snap-gene-0.57	1152.37	0.0269244	0.0956859	0.281383	0.778416	0.998772
maker-scaffold10x_102_pilon-snap-gene-0.58	2154.15	-0.00544246	0.0937551	-0.0580497	0.953709	0.998772
maker-scaffold10x_102_pilon-snap-gene-0.59	1914.49	0.198769	0.101522	1.95788	0.0502436	0.694679
maker-scaffold10x_102_pilon-snap-gene-0.60	104.568	-0.019363	0.226581	-0.0854574	0.931898	0.998772
maker-scaffold10x_102_pilon-snap-gene-0.62	281.134	-0.206504	0.170333	-1.21235	0.225377	0.998772
maker-scaffold10x_102_pilon-snap-gene-0.63	171.849	0.206292	0.198135	1.04117	0.297796	0.998772
maker-scaffold10x_102_pilon-snap-gene-0.64	1278.9	0.096001	0.0863384	1.11192	0.266175	0.998772
maker-scaffold10x_102_pilon-snap-gene-0.65	3585.17	-0.097285	0.0754009	-1.29024	0.196968	0.991512
maker-scaffold10x_102_pilon-snap-gene-0.66	436.065	-0.20691	0.129322	-1.59996	0.109607	0.907422
maker-scaffold10x_102_pilon-snap-gene-0.68	586.595	0.00849965	0.120922	0.0702904	0.943962	0.998772
maker-scaffold10x_102_pilon-snap-gene-0.69	15.7105	0.697788	0.554999	1.25728	0.208653	0.996626
maker-scaffold10x_102_pilon-snap-gene-0.70	756.18	-0.0969987	0.1112	-0.872291	0.38305	0.998772
maker-scaffold10x_102_pilon-snap-gene-0.72	786.947	0.0217215	0.108755	0.19973	0.841692	0.998772
maker-scaffold10x_102_pilon-snap-gene-0.74	1024.43	0.0084095	0.0965836	0.0870696	0.930616	0.998772
maker-scaffold10x_102_pilon-snap-gene-0.75	3097.22	0.0364767	0.0803408	0.454024	0.649812	0.998772
maker-scaffold10x_1021_pilon-snap-gene-0.10	696.54	0.0236876	0.124038	0.19097	0.848549	0.998772
maker-scaffold10x_1024_pilon-augustus-gene-0.0	1147.52	-0.0592741	0.0963112	-0.615443	0.538262	0.998772
maker-scaffold10x_1026_pilon-pred_gff_StringTie-gene-0.1	748.039	-3.68864	1.46998	-2.50931	NA	NA
maker-scaffold10x_1026_pilon-snap-gene-0.0	343.404	0.223957	0.145859	1.53543	0.124679	0.93571
maker-scaffold10x_1029_pilon-snap-gene-0.1	139.013	-0.221419	0.199686	-1.10884	0.2675	0.998772
maker-scaffold10x_103_pilon-augustus-gene-0.72	476.73	-0.0165858	0.126679	-0.130928	0.895832	0.998772
maker-scaffold10x_103_pilon-augustus-gene-0.81	460.064	0.0977436	0.120815	0.809038	0.418494	0.998772
maker-scaffold10x_103_pilon-pred_gff_StringTie-gene-0.5	416.842	-0.0125212	0.125311	-0.0999206	0.920407	0.998772
maker-scaffold10x_103_pilon-snap-gene-0.100	554.109	0.0780351	0.119747	0.651667	0.514616	0.998772
maker-scaffold10x_103_pilon-snap-gene-0.102	4353.82	-0.120926	0.0710146	-1.70283	0.088599	0.843912
maker-scaffold10x_103_pilon-snap-gene-0.103	1.78107	-1.41388	1.95727	-0.722371	0.470067	0.998772
maker-scaffold10x_103_pilon-snap-gene-0.104	1683.69	-0.0767088	0.0812551	-0.944048	0.345145	0.998772
maker-scaffold10x_103_pilon-snap-gene-0.105	220.088	-0.0152375	0.163301	-0.0933089	0.925658	0.998772
maker-scaffold10x_103_pilon-snap-gene-0.106	1172.65	0.0813473	0.0896951	0.906932	0.364443	0.998772
maker-scaffold10x_103_pilon-snap-gene-0.108	143.133	-0.0555066	0.195778	-0.283518	0.77678	0.998772
maker-scaffold10x_103_pilon-snap-gene-0.109	280.369	0.0391804	0.153894	0.254593	0.799038	0.998772
maker-scaffold10x_103_pilon-snap-gene-0.110	531.03	-0.0764446	0.122593	-0.623562	0.532915	0.998772
maker-scaffold10x_103_pilon-snap-gene-0.111	439.828	-0.180103	0.12274	-1.46736	0.142279	0.949534
maker-scaffold10x_103_pilon-snap-gene-0.112	186.786	0.541857	0.200571	2.70158	0.00690117	0.252453
maker-scaffold10x_103_pilon-snap-gene-0.113	618.098	-0.0373824	0.127619	-0.292922	0.769582	0.998772
maker-scaffold10x_103_pilon-snap-gene-0.114	75.3466	0.25486	0.285005	0.894232	0.371198	0.998772
maker-scaffold10x_103_pilon-snap-gene-0.116	1324.37	-0.221166	0.10148	-2.17941	0.0293015	0.559655
maker-scaffold10x_103_pilon-snap-gene-0.117	15.8502	1.94349	0.606367	3.20513	0.00135002	0.087914
maker-scaffold10x_103_pilon-snap-gene-0.118	125.894	-0.0891198	0.202097	-0.440976	0.65923	0.998772
maker-scaffold10x_103_pilon-snap-gene-0.119	102.984	-0.0863301	0.231788	-0.372452	0.709556	0.998772
maker-scaffold10x_103_pilon-snap-gene-0.95	62.4696	-0.0998178	0.298316	-0.334604	0.737924	0.998772
maker-scaffold10x_103_pilon-snap-gene-0.96	832.005	0.0264739	0.105593	0.250717	0.802033	0.998772
maker-scaffold10x_103_pilon-snap-gene-0.97	1110.75	-0.275513	0.0889445	-3.09758	0.00195108	0.111655
maker-scaffold10x_103_pilon-snap-gene-0.99	51.5356	0.615244	0.354247	1.73677	0.0824286	0.820505
maker-scaffold10x_1030_pilon-augustus-gene-0.12	517.838	-0.0641951	0.116479	-0.55113	0.581544	0.998772
maker-scaffold10x_1030_pilon-snap-gene-0.2	414.272	-0.0278556	0.126393	-0.220389	0.825568	0.998772
maker-scaffold10x_1035_pilon-augustus-gene-0.15	576.769	-0.200091	0.116875	-1.712	0.0868958	0.839576
maker-scaffold10x_1035_pilon-snap-gene-0.10	128.781	-0.20307	0.202267	-1.00397	0.315394	0.998772
maker-scaffold10x_1035_pilon-snap-gene-0.12	449.266	-0.176578	0.141835	-1.24495	0.213149	0.998772
maker-scaffold10x_1035_pilon-snap-gene-0.13	1099.45	0.140571	0.0995874	1.41153	0.158087	0.961089
maker-scaffold10x_1035_pilon-snap-gene-0.8	711.287	-0.0743863	0.117299	-0.634158	0.525978	0.998772
maker-scaffold10x_1035_pilon-snap-gene-0.9	749.72	-0.0623279	0.103191	-0.604004	0.545841	0.998772
maker-scaffold10x_1038_pilon-snap-gene-0.3	54.9923	0.321292	0.313342	1.02537	0.305188	0.998772
maker-scaffold10x_1040_pilon-augustus-gene-0.36	469.772	0.193148	0.162547	1.18826	0.234731	0.998772
maker-scaffold10x_1040_pilon-snap-gene-0.41	2333.86	0.0218319	0.081166	0.268978	0.787946	0.998772
maker-scaffold10x_1040_pilon-snap-gene-0.42	702.451	0.0641841	0.104205	0.615942	0.537933	0.998772
maker-scaffold10x_1040_pilon-snap-gene-0.43	1312.64	0.110953	0.0939558	1.18091	0.237639	0.998772
maker-scaffold10x_1040_pilon-snap-gene-0.45	3388.3	-0.0890987	0.0973948	-0.914819	0.360286	0.998772
maker-scaffold10x_1040_pilon-snap-gene-0.46	490.58	0.0257266	0.11566	0.222434	0.823976	0.998772
maker-scaffold10x_1040_pilon-snap-gene-0.49	849.008	-0.101884	0.102064	-0.998242	0.318162	0.998772
maker-scaffold10x_1040_pilon-snap-gene-0.50	2935.66	-0.0552807	0.0878372	-0.629354	0.529117	0.998772
maker-scaffold10x_1041_pilon-pred_gff_StringTie-gene-0.23	110.026	0.099685	0.215471	0.462637	0.643624	0.998772
maker-scaffold10x_1041_pilon-snap-gene-0.10	262.58	0.26371	0.163435	1.61354	0.106626	0.899313
maker-scaffold10x_1041_pilon-snap-gene-0.11	449.394	-0.0102318	0.123308	-0.082977	0.93387	0.998772
maker-scaffold10x_1041_pilon-snap-gene-0.12	15.754	0.4288	0.585357	0.732544	0.463836	0.998772
maker-scaffold10x_1041_pilon-snap-gene-0.13	2453.12	0.0927885	0.0924945	1.00318	0.315775	0.998772
maker-scaffold10x_1041_pilon-snap-gene-0.14	820.593	0.138555	0.106409	1.3021	0.192883	0.989172
maker-scaffold10x_1041_pilon-snap-gene-0.6	13.1666	0.931982	0.660459	1.41111	0.158212	0.961089
maker-scaffold10x_1041_pilon-snap-gene-0.7	98.3226	-0.0978005	0.247043	-0.395885	0.69219	0.998772
maker-scaffold10x_1041_pilon-snap-gene-0.8	404.381	0.162369	0.195548	0.830326	0.406355	0.998772
maker-scaffold10x_1041_pilon-snap-gene-0.9	220.978	-0.160699	0.169092	-0.950366	0.341926	0.998772
maker-scaffold10x_1043_pilon-augustus-gene-0.21	447.595	-0.064358	0.12727	-0.505681	0.613081	0.998772
maker-scaffold10x_1043_pilon-snap-gene-0.15	1241.7	-0.0654501	0.0955837	-0.684741	0.493507	0.998772
maker-scaffold10x_1043_pilon-snap-gene-0.18	15629	0.206687	0.0797774	2.59079	0.0095755	0.308844
maker-scaffold10x_1043_pilon-snap-gene-0.19	445.917	0.0281269	0.13288	0.211671	0.832364	0.998772
maker-scaffold10x_1045_pilon-pred_gff_StringTie-gene-0.37	1069.88	0.123411	0.119955	1.02881	0.303568	0.998772
maker-scaffold10x_1045_pilon-pred_gff_StringTie-gene-0.39	235.465	-0.143194	0.15708	-0.911599	0.36198	0.998772
maker-scaffold10x_1045_pilon-snap-gene-0.10	119.559	0.133214	0.227008	0.586824	0.557322	0.998772
maker-scaffold10x_1045_pilon-snap-gene-0.11	79.2999	0.0786802	0.25877	0.304054	0.761087	0.998772
maker-scaffold10x_1045_pilon-snap-gene-0.12	162.319	-0.25758	0.190611	-1.35134	0.176587	0.980903
maker-scaffold10x_1045_pilon-snap-gene-0.13	404.865	0.0670159	0.133898	0.500498	0.616724	0.998772
maker-scaffold10x_1045_pilon-snap-gene-0.5	890.295	-0.0288099	0.11264	-0.25577	0.798128	0.998772
maker-scaffold10x_1045_pilon-snap-gene-0.6	28.5517	0.423669	0.420753	1.00693	0.313968	0.998772
maker-scaffold10x_1045_pilon-snap-gene-0.7	96.7282	-0.556014	0.257565	-2.15873	0.0308708	0.56627
maker-scaffold10x_1045_pilon-snap-gene-0.8	39.0276	0.220339	0.393326	0.560193	0.575348	0.998772
maker-scaffold10x_1045_pilon-snap-gene-0.9	970.78	0.222445	0.104215	2.13449	0.0328026	0.580194
maker-scaffold10x_1048_pilon-augustus-gene-0.4	845.601	0.0521491	0.100512	0.518837	0.603875	0.998772
maker-scaffold10x_105_pilon-snap-gene-0.3	367.418	0.0809118	0.134032	0.603677	0.546059	0.998772
maker-scaffold10x_105_pilon-snap-gene-0.4	10.259	-0.373642	0.689897	-0.541591	0.5881	0.998772
maker-scaffold10x_105_pilon-snap-gene-0.5	890.909	-0.0766733	0.095617	-0.801879	0.422623	0.998772
maker-scaffold10x_1050_pilon-augustus-gene-0.71	135.369	0.15296	0.219803	0.695894	0.486495	0.998772
maker-scaffold10x_1050_pilon-augustus-gene-0.79	468.25	0.0607778	0.127021	0.478486	0.632304	0.998772
maker-scaffold10x_1050_pilon-pred_gff_StringTie-gene-0.58	39.8395	0.547224	0.361242	1.51484	0.129813	0.939514
maker-scaffold10x_1050_pilon-snap-gene-0.1	12670.9	-0.172704	0.117093	-1.47494	0.140229	0.948774
maker-scaffold10x_1050_pilon-snap-gene-0.11	59.5541	-0.135986	0.298549	-0.455489	0.648758	0.998772
maker-scaffold10x_1050_pilon-snap-gene-0.13	494.582	-0.631791	0.118039	-5.3524	8.67959e-08	1.79632e-05
maker-scaffold10x_1050_pilon-snap-gene-0.16	4.28964	-0.0953203	1.0624	-0.0897213	0.928509	0.998772
maker-scaffold10x_1050_pilon-snap-gene-0.17	99.4277	0.257298	0.241678	1.06463	0.287043	0.998772
maker-scaffold10x_1050_pilon-snap-gene-0.3	1177.8	-0.0965017	0.107957	-0.893891	0.37138	0.998772
maker-scaffold10x_1050_pilon-snap-gene-0.4	1176.8	-0.255352	0.260182	-0.981438	0.326377	0.998772
maker-scaffold10x_1050_pilon-snap-gene-0.5	2.54749	-0.0249991	1.55942	-0.016031	0.98721	0.999234
maker-scaffold10x_1050_pilon-snap-gene-0.6	3.06408	5.0029	1.68721	2.9652	0.0030249	0.151154
maker-scaffold10x_1050_pilon-snap-gene-0.7	69.4129	-0.0230461	0.267124	-0.086275	0.931248	0.998772
maker-scaffold10x_1050_pilon-snap-gene-0.8	75.0552	0.115601	0.261113	0.442725	0.657965	0.998772
maker-scaffold10x_1050_pilon-snap-gene-0.9	224.47	-0.14248	0.177035	-0.804816	0.420926	0.998772
maker-scaffold10x_1052_pilon-snap-gene-0.10	864.793	0.0827328	0.129512	0.638803	0.522951	0.998772
maker-scaffold10x_1052_pilon-snap-gene-0.11	285.541	0.21442	0.148933	1.43971	0.149949	0.959405
maker-scaffold10x_1053_pilon-snap-gene-0.1	305.696	0.0420807	0.148293	0.283768	0.776588	0.998772
maker-scaffold10x_1055_pilon-augustus-gene-0.16	579.064	0.194604	0.119369	1.63028	0.103043	0.888563
maker-scaffold10x_1055_pilon-snap-gene-0.0	2565.2	-0.00298596	0.0794662	-0.0375752	0.970026	0.998772
maker-scaffold10x_1055_pilon-snap-gene-0.1	1505.12	-0.0370297	0.088065	-0.420482	0.674134	0.998772
maker-scaffold10x_1055_pilon-snap-gene-0.2	2.85635	1.29559	1.49738	0.865237	0.386909	0.998772
maker-scaffold10x_1056_pilon-pred_gff_StringTie-gene-0.13	47.7749	-0.124987	0.318932	-0.391891	0.695139	0.998772
maker-scaffold10x_1056_pilon-snap-gene-0.24	119.169	0.0677623	0.210511	0.321894	0.747533	0.998772
maker-scaffold10x_1056_pilon-snap-gene-0.25	1364.6	-0.242682	0.096879	-2.505	0.012245	0.354751
maker-scaffold10x_1056_pilon-snap-gene-0.26	701.492	0.0129967	0.107347	0.121073	0.903633	0.998772
maker-scaffold10x_1058_pilon-augustus-gene-0.66	619.727	-0.0707762	0.110359	-0.641324	0.521312	0.998772
maker-scaffold10x_1058_pilon-augustus-gene-0.67	1624.92	-0.0818179	0.0832738	-0.982516	0.325846	0.998772
maker-scaffold10x_1058_pilon-pred_gff_StringTie-gene-0.41	1206.93	0.0593724	0.0953003	0.623004	0.533282	0.998772
maker-scaffold10x_1058_pilon-snap-gene-0.10	358.069	0.0638996	0.130163	0.49092	0.623483	0.998772
maker-scaffold10x_1058_pilon-snap-gene-0.11	14605.2	-0.012795	0.0828325	-0.154468	0.877241	0.998772
maker-scaffold10x_1058_pilon-snap-gene-0.12	674.172	-0.159655	0.105998	-1.50621	0.132012	0.941491
maker-scaffold10x_1058_pilon-snap-gene-0.13	8931.01	-0.0568908	0.0827439	-0.687553	0.491734	0.998772
maker-scaffold10x_1058_pilon-snap-gene-0.14	673.715	-0.0186733	0.111034	-0.168177	0.866444	0.998772
maker-scaffold10x_1058_pilon-snap-gene-0.17	726.12	0.0985931	0.107052	0.920979	0.357061	0.998772
maker-scaffold10x_1058_pilon-snap-gene-0.18	919.082	-0.0950379	0.116812	-0.813598	0.415875	0.998772
maker-scaffold10x_1058_pilon-snap-gene-0.8	1772.01	-0.0114161	0.0810228	-0.1409	0.887949	0.998772
maker-scaffold10x_1058_pilon-snap-gene-0.9	156.383	-0.280257	0.190915	-1.46797	0.142113	0.949534
maker-scaffold10x_1061_pilon-augustus-gene-0.0	215.801	-0.00245115	0.163814	-0.014963	0.988062	0.999234
maker-scaffold10x_1061_pilon-augustus-gene-0.13	252.744	0.339471	0.153746	2.20799	0.0272447	0.535955
maker-scaffold10x_1061_pilon-pred_gff_StringTie-gene-0.40	68.7563	0.163749	0.286034	0.572482	0.566995	0.998772
maker-scaffold10x_1061_pilon-snap-gene-0.100	441.39	0.0216727	0.134226	0.161464	0.871728	0.998772
maker-scaffold10x_1061_pilon-snap-gene-0.101	881.11	-0.0188361	0.101081	-0.186347	0.852173	0.998772
maker-scaffold10x_1061_pilon-snap-gene-0.103	1357.23	-0.430408	0.0960269	-4.48216	7.38918e-06	0.00111636
maker-scaffold10x_1061_pilon-snap-gene-0.106	198.476	0.130337	0.165826	0.78599	0.431874	0.998772
maker-scaffold10x_1061_pilon-snap-gene-0.107	620.065	0.0691988	0.11057	0.625838	0.531421	0.998772
maker-scaffold10x_1061_pilon-snap-gene-0.108	920.882	-0.18124	0.100565	-1.80222	0.0715108	0.786319
maker-scaffold10x_1061_pilon-snap-gene-0.95	1780.73	-0.00711872	0.0929369	-0.0765974	0.938944	0.998772
maker-scaffold10x_1061_pilon-snap-gene-0.97	721.987	-0.178404	0.120919	-1.4754	0.140105	0.948774
maker-scaffold10x_1061_pilon-snap-gene-0.98	51.1183	0.73716	0.330099	2.23315	0.0255394	0.519312
maker-scaffold10x_1061_pilon-snap-gene-0.99	1.74529	4.19383	2.13104	1.96797	0.0490714	0.692167
maker-scaffold10x_1062_pilon-snap-gene-0.1	792.116	-0.0423458	0.103923	-0.407471	0.683662	0.998772
maker-scaffold10x_1068_pilon-augustus-gene-0.118	158.436	-0.733039	0.200732	-3.65184	0.000260369	0.0248966
maker-scaffold10x_1068_pilon-augustus-gene-0.127	878.594	0.0250134	0.0994424	0.251537	0.801399	0.998772
maker-scaffold10x_1068_pilon-snap-gene-0.32	108.43	0.241261	0.215965	1.11713	0.263938	0.998772
maker-scaffold10x_1068_pilon-snap-gene-0.33	2093.82	-0.0149634	0.0875334	-0.170945	0.864267	0.998772
maker-scaffold10x_1068_pilon-snap-gene-0.34	12.0311	-0.438675	0.676665	-0.648289	0.516798	0.998772
maker-scaffold10x_1068_pilon-snap-gene-0.35	33.3439	0.584185	0.393814	1.4834	0.137967	0.946808
maker-scaffold10x_1068_pilon-snap-gene-0.37	512.123	0.116485	0.121118	0.961749	0.336176	0.998772
maker-scaffold10x_1068_pilon-snap-gene-0.39	164.905	0.0833265	0.186695	0.446324	0.655363	0.998772
maker-scaffold10x_1068_pilon-snap-gene-0.40	3070.17	-0.240025	0.0748659	-3.20606	0.00134565	0.087914
maker-scaffold10x_1068_pilon-snap-gene-0.43	1429.51	-0.381737	0.114762	-3.32633	0.000879968	0.0642249
maker-scaffold10x_1068_pilon-snap-gene-0.44	5.61814	0.221522	0.924641	0.239576	0.810659	0.998772
maker-scaffold10x_1068_pilon-snap-gene-0.45	44.4743	0.190666	0.375906	0.507218	0.612002	0.998772
maker-scaffold10x_1068_pilon-snap-gene-0.46	1595.29	-0.228937	0.251069	-0.911849	0.361848	0.998772
maker-scaffold10x_1072_pilon-augustus-gene-0.11	732.219	0.019753	0.112565	0.17548	0.860702	0.998772
maker-scaffold10x_1072_pilon-pred_gff_StringTie-gene-0.1	74.4593	-0.0755077	0.271004	-0.278622	0.780535	0.998772
maker-scaffold10x_1072_pilon-snap-gene-0.18	2401.62	-0.256216	0.0917599	-2.79224	0.00523439	0.214315
maker-scaffold10x_1073_pilon-pred_gff_StringTie-gene-0.26	495.105	0.0640634	0.115898	0.552758	0.580429	0.998772
maker-scaffold10x_1073_pilon-snap-gene-0.0	2115.42	0.0783845	0.0843469	0.929311	0.352728	0.998772
maker-scaffold10x_1073_pilon-snap-gene-0.1	1121.13	-0.0892742	0.102842	-0.868073	0.385354	0.998772
maker-scaffold10x_1074_pilon-augustus-gene-0.67	167.055	0.164993	0.208152	0.792655	0.427979	0.998772
maker-scaffold10x_1074_pilon-augustus-gene-0.69	1508.78	-0.0705972	0.0879664	-0.802547	0.422236	0.998772
maker-scaffold10x_1074_pilon-snap-gene-0.101	1966.91	-0.184011	0.0943818	-1.94964	0.0512189	0.69776
maker-scaffold10x_1074_pilon-snap-gene-0.102	471.909	0.0894947	0.132895	0.673427	0.500676	0.998772
maker-scaffold10x_1074_pilon-snap-gene-0.103	89.7509	0.284742	0.23934	1.1897	0.234165	0.998772
maker-scaffold10x_1074_pilon-snap-gene-0.104	634.016	0.036572	0.128864	0.283802	0.776562	0.998772
maker-scaffold10x_1074_pilon-snap-gene-0.105	25.6807	0.514784	0.439251	1.17196	0.241214	0.998772
maker-scaffold10x_1074_pilon-snap-gene-0.107	2.54578	4.73823	1.74683	2.71247	0.00667846	0.249131
maker-scaffold10x_1074_pilon-snap-gene-0.109	1023.84	-0.0243487	0.0932684	-0.261061	0.794046	0.998772
maker-scaffold10x_1074_pilon-snap-gene-0.110	26.7787	-0.204334	0.42023	-0.486244	0.626794	0.998772
maker-scaffold10x_1074_pilon-snap-gene-0.111	657.166	-0.0599154	0.111499	-0.537363	0.591017	0.998772
maker-scaffold10x_1074_pilon-snap-gene-0.112	391.655	0.0655145	0.132758	0.493487	0.621669	0.998772
maker-scaffold10x_1074_pilon-snap-gene-0.113	5926.13	0.0290981	0.0862335	0.337434	0.735789	0.998772
maker-scaffold10x_1074_pilon-snap-gene-0.114	694.98	-0.486168	0.122643	-3.96407	7.36816e-05	0.00869673
maker-scaffold10x_1074_pilon-snap-gene-0.115	290.593	0.322461	0.142739	2.25909	0.0238777	0.502081
maker-scaffold10x_1074_pilon-snap-gene-0.116	128.215	-0.0371129	0.201823	-0.183889	0.854101	0.998772
maker-scaffold10x_1074_pilon-snap-gene-0.117	1387.48	-0.237121	0.0985157	-2.40693	0.0160871	0.414109
maker-scaffold10x_1075_pilon-augustus-gene-0.39	15.019	1.4608	0.588822	2.48089	0.0131053	0.367339
maker-scaffold10x_1075_pilon-augustus-gene-0.40	21579.9	-0.147173	0.0763473	-1.92768	0.0538949	0.72189
maker-scaffold10x_1075_pilon-pred_gff_StringTie-gene-0.53	75.8636	-0.104681	0.269474	-0.388464	0.697673	0.998772
maker-scaffold10x_1075_pilon-snap-gene-0.10	1112.63	-0.000797929	0.0936845	-0.00851719	0.993204	0.999809
maker-scaffold10x_1075_pilon-snap-gene-0.11	832.391	0.135582	0.102937	1.31714	0.187792	0.988558
maker-scaffold10x_1075_pilon-snap-gene-0.12	1418.55	-0.0721722	0.0921842	-0.782913	0.433678	0.998772
maker-scaffold10x_1075_pilon-snap-gene-0.13	252.707	-1.65138	0.163107	-10.1245	4.29972e-24	7.21779e-21
maker-scaffold10x_1075_pilon-snap-gene-0.15	407.585	-0.214257	0.132312	-1.61933	0.105377	0.896419
maker-scaffold10x_1075_pilon-snap-gene-0.16	1573.12	-0.0194926	0.111527	-0.17478	0.861252	0.998772
maker-scaffold10x_1075_pilon-snap-gene-0.18	29.5929	0.534253	0.465339	1.1481	0.250929	0.998772
maker-scaffold10x_1075_pilon-snap-gene-0.19	160.409	0.0530073	0.210648	0.251639	0.80132	0.998772
maker-scaffold10x_1075_pilon-snap-gene-0.20	645.68	0.128977	0.112212	1.14941	0.250388	0.998772
maker-scaffold10x_1080_pilon-augustus-gene-0.2	776.74	0.0261211	0.102629	0.254519	0.799095	0.998772
maker-scaffold10x_1080_pilon-snap-gene-0.12	250.104	-0.289615	0.152372	-1.9007	0.057341	0.740143
maker-scaffold10x_1081_pilon-augustus-gene-0.5	783.726	-0.104901	0.143083	-0.733151	0.463466	0.998772
maker-scaffold10x_1083_pilon-snap-gene-0.14	1759.15	0.00567677	0.0886213	0.0640565	0.948925	0.998772
maker-scaffold10x_1084_pilon-augustus-gene-0.59	404.932	0.0906261	0.136988	0.661561	0.508252	0.998772
maker-scaffold10x_1084_pilon-augustus-gene-0.64	2498.75	-0.156802	0.104666	-1.49811	0.134104	0.941491
maker-scaffold10x_1084_pilon-augustus-gene-0.69	204.615	-0.132495	0.179344	-0.738777	0.460043	0.998772
maker-scaffold10x_1084_pilon-augustus-gene-0.71	550.037	-0.0930841	0.126252	-0.737289	0.460947	0.998772
maker-scaffold10x_1084_pilon-augustus-gene-0.78	389.016	-0.202198	0.135883	-1.48803	0.136744	0.944667
maker-scaffold10x_1084_pilon-augustus-gene-0.86	1.80992	0.766284	1.77908	0.43072	0.666672	0.998772
maker-scaffold10x_1084_pilon-pred_gff_StringTie-gene-0.31	509.456	0.103729	0.130211	0.796619	0.425672	0.998772
maker-scaffold10x_1084_pilon-snap-gene-0.127	2975.73	0.0123117	0.0777385	0.158374	0.874162	0.998772
maker-scaffold10x_1084_pilon-snap-gene-0.128	394.154	-0.00637891	0.132222	-0.0482438	0.961522	0.998772
maker-scaffold10x_1084_pilon-snap-gene-0.131	438.854	0.00305529	0.127048	0.0240482	0.980814	0.998772
maker-scaffold10x_1084_pilon-snap-gene-0.132	4751.15	-0.34983	0.0829512	-4.2173	2.47245e-05	0.00330565
maker-scaffold10x_1084_pilon-snap-gene-0.133	89.9097	0.379026	0.268994	1.40905	0.158821	0.961089
maker-scaffold10x_1084_pilon-snap-gene-0.135	782.06	-0.299402	0.117391	-2.55046	0.010758	0.332025
maker-scaffold10x_1084_pilon-snap-gene-0.138	842.354	-0.0371046	0.101948	-0.363956	0.715891	0.998772
maker-scaffold10x_1084_pilon-snap-gene-0.140	116.57	0.24835	0.226267	1.0976	0.27238	0.998772
maker-scaffold10x_1084_pilon-snap-gene-0.141	360.877	0.0428403	0.134894	0.317585	0.7508	0.998772
maker-scaffold10x_1084_pilon-snap-gene-0.142	678.274	0.0658783	0.11048	0.596293	0.550979	0.998772
maker-scaffold10x_1084_pilon-snap-gene-0.143	668.735	-0.0905895	0.120627	-0.750986	0.452661	0.998772
maker-scaffold10x_1084_pilon-snap-gene-0.145	4.79449	-0.128203	1.13662	-0.112793	0.910194	0.998772
maker-scaffold10x_1084_pilon-snap-gene-0.146	1479.46	0.0783403	0.0923376	0.848411	0.396209	0.998772
maker-scaffold10x_1084_pilon-snap-gene-0.147	910.421	-0.0118082	0.107665	-0.109675	0.912667	0.998772
maker-scaffold10x_1084_pilon-snap-gene-0.148	1297.1	0.012502	0.109071	0.114623	0.908744	0.998772
maker-scaffold10x_1084_pilon-snap-gene-0.150	475.997	0.0460929	0.117099	0.393624	0.693859	0.998772
maker-scaffold10x_1086_pilon-augustus-gene-0.53	1465.61	-0.219837	0.0985795	-2.23005	0.0257444	0.520272
maker-scaffold10x_1086_pilon-augustus-gene-0.59	1319.83	0.0249716	0.086669	0.288126	0.77325	0.998772
maker-scaffold10x_1086_pilon-pred_gff_StringTie-gene-0.30	224.636	-0.291644	0.159995	-1.82284	0.0683277	0.779376
maker-scaffold10x_1086_pilon-snap-gene-0.100	644.672	0.284707	0.141892	2.00651	0.0448022	0.657795
maker-scaffold10x_1086_pilon-snap-gene-0.87	486.813	-0.314949	0.124506	-2.52959	0.0114195	0.342887
maker-scaffold10x_1086_pilon-snap-gene-0.89	598.439	0.00775565	0.112389	0.0690072	0.944984	0.998772
maker-scaffold10x_1086_pilon-snap-gene-0.90	54.021	0.822986	0.317832	2.58938	0.00961494	0.308844
maker-scaffold10x_1086_pilon-snap-gene-0.92	13.1585	-0.798374	0.681601	-1.17132	0.241469	0.998772
maker-scaffold10x_1086_pilon-snap-gene-0.93	3353.34	0.0730085	0.0735251	0.992973	0.320723	0.998772
maker-scaffold10x_1086_pilon-snap-gene-0.95	2516.11	-0.137384	0.0745346	-1.84322	0.0652969	0.774211
maker-scaffold10x_1086_pilon-snap-gene-0.97	1417.79	0.00439643	0.0973197	0.0451751	0.963968	0.998772
maker-scaffold10x_1086_pilon-snap-gene-0.98	226.756	0.0433784	0.169518	0.255893	0.798034	0.998772
maker-scaffold10x_1086_pilon-snap-gene-0.99	930.284	0.105651	0.116681	0.90547	0.365217	0.998772
maker-scaffold10x_1087_pilon-augustus-gene-0.10	115.325	0.233188	0.221337	1.05354	0.292093	0.998772
maker-scaffold10x_1087_pilon-augustus-gene-0.11	358.831	0.185146	0.132998	1.3921	0.163892	0.966974
maker-scaffold10x_1087_pilon-augustus-gene-0.17	1745.62	0.522253	0.298468	1.74978	0.080157	0.813033
maker-scaffold10x_1087_pilon-snap-gene-0.63	80.3029	-1.21027	0.263552	-4.59215	4.38703e-06	0.000690408
maker-scaffold10x_1087_pilon-snap-gene-0.64	471.401	-0.0477668	0.120584	-0.396128	0.692011	0.998772
maker-scaffold10x_1087_pilon-snap-gene-0.66	1034.79	0.0328926	0.0991576	0.33172	0.740101	0.998772
maker-scaffold10x_1087_pilon-snap-gene-0.67	673.274	-0.0890487	0.104553	-0.851705	0.394378	0.998772
maker-scaffold10x_1087_pilon-snap-gene-0.68	61.6784	0.238133	0.298279	0.798359	0.424662	0.998772
maker-scaffold10x_1087_pilon-snap-gene-0.69	451.7	-0.162547	0.122302	-1.32906	0.183827	0.986133
maker-scaffold10x_1087_pilon-snap-gene-0.70	412.528	-0.0242378	0.126739	-0.191242	0.848336	0.998772
maker-scaffold10x_1087_pilon-snap-gene-0.71	671.148	-0.764913	0.115658	-6.61359	3.75099e-11	1.61914e-08
maker-scaffold10x_1087_pilon-snap-gene-0.74	561.812	-0.0460953	0.131533	-0.350445	0.726004	0.998772
maker-scaffold10x_1087_pilon-snap-gene-0.75	3357.71	-0.0710302	0.0717612	-0.989813	0.322266	0.998772
maker-scaffold10x_1087_pilon-snap-gene-0.76	55.8664	-0.116792	0.299074	-0.390513	0.696157	0.998772
maker-scaffold10x_1089_pilon-augustus-gene-0.0	632.98	-0.164417	0.113266	-1.45161	0.146611	0.956785
maker-scaffold10x_1089_pilon-augustus-gene-0.10	420.888	-0.0617567	0.129067	-0.478484	0.632306	0.998772
maker-scaffold10x_1089_pilon-augustus-gene-0.11	1975.56	-0.11996	0.0980044	-1.22403	0.220942	0.998772
maker-scaffold10x_1089_pilon-augustus-gene-0.2	13.1476	0.118784	0.618629	0.192011	0.847733	0.998772
maker-scaffold10x_1089_pilon-augustus-gene-0.8	3737.39	0.0365607	0.100949	0.362169	0.717226	0.998772
maker-scaffold10x_1089_pilon-augustus-gene-0.9	35015.3	-0.0851827	0.0721671	-1.18035	0.237859	0.998772
maker-scaffold10x_1089_pilon-snap-gene-0.63	33.433	-0.359326	0.381479	-0.941927	0.34623	0.998772
maker-scaffold10x_1089_pilon-snap-gene-0.64	1.60873	1.85037	2.04487	0.904885	0.365526	0.998772
maker-scaffold10x_1089_pilon-snap-gene-0.66	569.788	-1.15411	0.115842	-9.96272	2.21896e-23	2.79367e-20
maker-scaffold10x_1089_pilon-snap-gene-0.67	332.111	0.181493	0.139552	1.30055	0.193414	0.989759
maker-scaffold10x_1089_pilon-snap-gene-0.68	286.051	0.103999	0.145354	0.715485	0.47431	0.998772
maker-scaffold10x_109_pilon-augustus-gene-0.10	788.759	0.158275	0.109446	1.44615	0.148135	0.956785
maker-scaffold10x_109_pilon-augustus-gene-0.8	63.505	0.111064	0.28592	0.388445	0.697687	0.998772
maker-scaffold10x_109_pilon-snap-gene-0.1	1290.68	-0.0866438	0.093442	-0.927247	0.353798	0.998772
maker-scaffold10x_109_pilon-snap-gene-0.3	1229.81	0.00955702	0.08842	0.108087	0.913927	0.998772
maker-scaffold10x_109_pilon-snap-gene-0.4	16.9968	0.372787	0.529963	0.70342	0.481794	0.998772
maker-scaffold10x_1092_pilon-augustus-gene-0.11	1286.24	0.0660622	0.0962986	0.686014	0.492705	0.998772
maker-scaffold10x_1092_pilon-augustus-gene-0.9	286.681	0.0840696	0.160172	0.524872	0.599672	0.998772
maker-scaffold10x_1092_pilon-snap-gene-0.1	156.69	-0.216953	0.185263	-1.17105	0.241577	0.998772
maker-scaffold10x_1092_pilon-snap-gene-0.2	160.158	0.0434271	0.190955	0.227421	0.820097	0.998772
maker-scaffold10x_1092_pilon-snap-gene-0.3	11.6846	-0.192545	0.670032	-0.287368	0.773831	0.998772
maker-scaffold10x_1092_pilon-snap-gene-0.4	192.217	0.274869	0.171041	1.60703	0.108047	0.903763
maker-scaffold10x_1093_pilon-augustus-gene-0.3	1464.76	0.11243	0.10739	1.04693	0.295132	0.998772
maker-scaffold10x_1096_pilon-snap-gene-0.57	1211.07	0.0551163	0.0950053	0.58014	0.56182	0.998772
maker-scaffold10x_1096_pilon-snap-gene-0.58	3790.33	-0.096707	0.0766645	-1.26143	0.207154	0.9952
maker-scaffold10x_1096_pilon-snap-gene-0.59	509.94	0.0760009	0.115313	0.659081	0.509844	0.998772
maker-scaffold10x_1096_pilon-snap-gene-0.60	262.048	0.19577	0.147479	1.32744	0.184362	0.986133
maker-scaffold10x_1096_pilon-snap-gene-0.61	1088.03	-0.0307784	0.09112	-0.337778	0.73553	0.998772
maker-scaffold10x_1096_pilon-snap-gene-0.62	650.128	0.106324	0.120955	0.879036	0.379382	0.998772
maker-scaffold10x_1096_pilon-snap-gene-0.63	832.245	0.0133833	0.0964778	0.138719	0.889672	0.998772
maker-scaffold10x_1096_pilon-snap-gene-0.64	684.647	0.0241657	0.113871	0.212219	0.831936	0.998772
maker-scaffold10x_1096_pilon-snap-gene-0.65	727.665	-1.15302	0.123682	-9.3224	1.13734e-20	1.12439e-17
maker-scaffold10x_1096_pilon-snap-gene-0.66	1178.44	-0.0720874	0.0962647	-0.748845	0.45395	0.998772
maker-scaffold10x_1096_pilon-snap-gene-0.67	174.975	0.32348	0.178862	1.80855	0.0705212	0.786319
maker-scaffold10x_1096_pilon-snap-gene-0.68	2270.49	-0.0284627	0.084066	-0.338575	0.73493	0.998772
maker-scaffold10x_11_pilon-pred_gff_StringTie-gene-0.1	306.865	-0.29538	0.139776	-2.11324	0.0345806	0.594362
maker-scaffold10x_11_pilon-snap-gene-0.17	571.89	-0.113746	0.118341	-0.961168	0.336468	0.998772
maker-scaffold10x_11_pilon-snap-gene-0.18	133.412	-0.144301	0.210417	-0.685785	0.492849	0.998772
maker-scaffold10x_11_pilon-snap-gene-0.19	13.5763	0.790004	0.597946	1.3212	0.186436	0.986133
maker-scaffold10x_11_pilon-snap-gene-0.20	228.887	-0.048914	0.167056	-0.292801	0.769675	0.998772
maker-scaffold10x_11_pilon-snap-gene-0.22	853.401	-0.02059	0.105013	-0.19607	0.844555	0.998772
maker-scaffold10x_1102_pilon-snap-gene-0.28	45.7941	-0.0741582	0.355031	-0.208878	0.834543	0.998772
maker-scaffold10x_1102_pilon-snap-gene-0.29	67.6344	0.624743	0.274941	2.27228	0.0230694	0.497718
maker-scaffold10x_1102_pilon-snap-gene-0.30	9.15942	0.0479696	0.735303	0.0652378	0.947985	0.998772
maker-scaffold10x_1102_pilon-snap-gene-0.31	16.3887	-0.0789703	0.545874	-0.144668	0.884973	0.998772
maker-scaffold10x_1102_pilon-snap-gene-0.32	30.3095	-0.0664146	0.4346	-0.152818	0.878542	0.998772
maker-scaffold10x_1102_pilon-snap-gene-0.34	25.0602	0.222401	0.482676	0.460766	0.644966	0.998772
maker-scaffold10x_1104_pilon-augustus-gene-0.0	580.772	-0.0578695	0.109627	-0.527877	0.597585	0.998772
maker-scaffold10x_1104_pilon-augustus-gene-0.5	2538.27	0.0108169	0.0736468	0.146875	0.883231	0.998772
maker-scaffold10x_1104_pilon-snap-gene-0.59	117.595	0.463645	0.217261	2.13405	0.0328391	0.580194
maker-scaffold10x_1104_pilon-snap-gene-0.61	676.1	-0.136376	0.105799	-1.28901	0.197394	0.991512
maker-scaffold10x_1104_pilon-snap-gene-0.62	838.16	-0.218523	0.10643	-2.0532	0.0400535	0.629619
maker-scaffold10x_1104_pilon-snap-gene-0.63	4733.04	0.0641763	0.0731944	0.876793	0.380599	0.998772
maker-scaffold10x_1106_pilon-snap-gene-0.0	8.76561	0.291521	0.781047	0.373243	0.708967	0.998772
maker-scaffold10x_1106_pilon-snap-gene-0.1	5850.15	0.0121575	0.086983	0.139768	0.888843	0.998772
maker-scaffold10x_1106_pilon-snap-gene-0.2	1337.13	-0.174752	0.100156	-1.74479	0.0810206	0.814953
maker-scaffold10x_1106_pilon-snap-gene-0.3	41.7417	-0.463104	0.347255	-1.33361	0.182331	0.985047
maker-scaffold10x_1106_pilon-snap-gene-0.4	1915.99	-0.523759	0.0785035	-6.67178	2.52714e-11	1.15697e-08
maker-scaffold10x_1106_pilon-snap-gene-0.5	98.3803	0.472359	0.231868	2.03719	0.041631	0.63775
maker-scaffold10x_1106_pilon-snap-gene-0.6	878.455	0.0143547	0.0994917	0.14428	0.885279	0.998772
maker-scaffold10x_1106_pilon-snap-gene-0.7	259.313	0.263658	0.150267	1.7546	0.0793278	0.812703
maker-scaffold10x_1106_pilon-snap-gene-0.8	22.6357	0.720782	1.30043	0.554263	0.579399	0.998772
maker-scaffold10x_1107_pilon-snap-gene-0.5	1246.01	-0.00125945	0.092666	-0.0135913	0.989156	0.999532
maker-scaffold10x_111_pilon-augustus-gene-0.15	54.0346	-0.216178	0.319891	-0.675786	0.499177	0.998772
maker-scaffold10x_111_pilon-augustus-gene-0.2	60.1803	0.00221874	0.32551	0.00681619	0.994562	0.999809
maker-scaffold10x_111_pilon-augustus-gene-0.4	2525.56	0.0782184	0.0865756	0.90347	0.366277	0.998772
maker-scaffold10x_111_pilon-augustus-gene-0.6	300.16	0.0464107	0.140403	0.330553	0.740982	0.998772
maker-scaffold10x_111_pilon-augustus-gene-0.7	1173.24	-0.0566451	0.104843	-0.540285	0.589	0.998772
maker-scaffold10x_111_pilon-snap-gene-0.70	373.245	0.0520214	0.134379	0.387123	0.698665	0.998772
maker-scaffold10x_111_pilon-snap-gene-0.71	41.3066	0.690077	0.352616	1.95702	0.0503447	0.694679
maker-scaffold10x_111_pilon-snap-gene-0.73	179.827	-0.254713	0.177189	-1.43752	0.150569	0.959405
maker-scaffold10x_111_pilon-snap-gene-0.74	73.3889	0.354541	0.286686	1.23668	0.216204	0.998772
maker-scaffold10x_111_pilon-snap-gene-0.76	1196.37	0.061206	0.0943359	0.648809	0.516462	0.998772
maker-scaffold10x_111_pilon-snap-gene-0.77	107.219	-0.118394	0.222158	-0.532929	0.594083	0.998772
maker-scaffold10x_111_pilon-snap-gene-0.80	12.8489	0.529384	0.670214	0.789872	0.429602	0.998772
maker-scaffold10x_111_pilon-snap-gene-0.82	145.976	-0.0168924	0.197431	-0.0855612	0.931815	0.998772
maker-scaffold10x_111_pilon-snap-gene-0.83	16.1687	-0.134381	0.590143	-0.227709	0.819872	0.998772
maker-scaffold10x_111_pilon-snap-gene-0.84	489.077	-0.784532	0.124198	-6.31676	2.67103e-10	8.96753e-08
maker-scaffold10x_111_pilon-snap-gene-0.85	12.2018	0.661003	0.643445	1.02729	0.304285	0.998772
maker-scaffold10x_111_pilon-snap-gene-0.86	1138.93	-0.240367	0.272129	-0.883283	0.377084	0.998772
maker-scaffold10x_111_pilon-snap-gene-0.88	622.21	0.0332909	0.112327	0.296375	0.766943	0.998772
maker-scaffold10x_1111_pilon-snap-gene-0.8	471.764	0.0553959	0.135527	0.408745	0.682727	0.998772
maker-scaffold10x_1111_pilon-snap-gene-0.9	127.522	-0.00398135	0.211776	-0.0187998	0.985001	0.999053
maker-scaffold10x_1112_pilon-augustus-gene-0.4	2419.82	-0.0832585	0.0882627	-0.943303	0.345526	0.998772
maker-scaffold10x_1112_pilon-augustus-gene-0.5	1627.67	0.1173	0.0869226	1.34948	0.177183	0.980903
maker-scaffold10x_1115_pilon-augustus-gene-0.69	162.137	0.0960286	0.182315	0.526718	0.598389	0.998772
maker-scaffold10x_1115_pilon-augustus-gene-0.70	192.062	0.0835291	0.169739	0.492103	0.622647	0.998772
maker-scaffold10x_1115_pilon-augustus-gene-0.74	748.173	-0.209837	0.137461	-1.52653	0.126879	0.936825
maker-scaffold10x_1115_pilon-snap-gene-0.10	482.026	0.201093	0.127215	1.58073	0.113939	0.914922
maker-scaffold10x_1115_pilon-snap-gene-0.11	1227.61	0.0440501	0.102201	0.431015	0.666457	0.998772
maker-scaffold10x_1115_pilon-snap-gene-0.14	268.999	-0.126089	0.150828	-0.835982	0.403165	0.998772
maker-scaffold10x_1115_pilon-snap-gene-0.16	2770.65	-0.106043	0.110497	-0.959695	0.337209	0.998772
maker-scaffold10x_1115_pilon-snap-gene-0.17	1502.49	0.0361126	0.0935092	0.386193	0.699354	0.998772
maker-scaffold10x_1115_pilon-snap-gene-0.18	172.24	0.163157	0.183396	0.889646	0.373656	0.998772
maker-scaffold10x_1115_pilon-snap-gene-0.19	2268.4	0.19189	0.108153	1.77424	0.0760233	0.805442
maker-scaffold10x_1115_pilon-snap-gene-0.20	490.343	0.00137411	0.120572	0.0113966	0.990907	0.999593
maker-scaffold10x_1115_pilon-snap-gene-0.4	326.18	-0.00259144	0.150183	-0.0172552	0.986233	0.999234
maker-scaffold10x_1115_pilon-snap-gene-0.5	909.06	-0.0624566	0.0968065	-0.645169	0.518817	0.998772
maker-scaffold10x_1115_pilon-snap-gene-0.6	64.818	0.0100248	0.275894	0.0363355	0.971015	0.998772
maker-scaffold10x_1115_pilon-snap-gene-0.9	128.66	0.106878	0.228031	0.468698	0.639285	0.998772
maker-scaffold10x_1119_pilon-augustus-gene-0.18	2014.51	-0.111298	0.0777922	-1.4307	0.152515	0.959405
maker-scaffold10x_1119_pilon-snap-gene-0.35	447.069	-0.192992	0.121338	-1.59054	0.111714	0.910836
maker-scaffold10x_1119_pilon-snap-gene-0.37	120.331	-0.501798	0.215628	-2.32714	0.0199577	0.462456
maker-scaffold10x_1119_pilon-snap-gene-0.38	1636.21	0.0333689	0.0857064	0.38934	0.697025	0.998772
maker-scaffold10x_1119_pilon-snap-gene-0.39	1180.53	-0.114956	0.093817	-1.22532	0.220456	0.998772
maker-scaffold10x_1119_pilon-snap-gene-0.40	198.977	-0.106456	0.172429	-0.617391	0.536977	0.998772
maker-scaffold10x_1124_pilon-augustus-gene-0.32	7.12042	0.6278	0.839413	0.747904	0.454518	0.998772
maker-scaffold10x_1124_pilon-snap-gene-0.45	1312.09	0.0171377	0.0853567	0.200777	0.840873	0.998772
maker-scaffold10x_1124_pilon-snap-gene-0.46	1461.66	-0.0833071	0.0848627	-0.981669	0.326263	0.998772
maker-scaffold10x_1124_pilon-snap-gene-0.47	629.081	0.219401	0.108999	2.01287	0.0441285	0.653621
maker-scaffold10x_1124_pilon-snap-gene-0.49	2.29777	2.47606	1.86727	1.32604	0.184828	0.986133
maker-scaffold10x_1125_pilon-augustus-gene-0.100	894.336	-0.112873	0.128859	-0.875937	0.381064	0.998772
maker-scaffold10x_1125_pilon-augustus-gene-0.88	445.359	-0.0904532	0.120939	-0.747925	0.454506	0.998772
maker-scaffold10x_1125_pilon-snap-gene-0.110	1292.58	-0.115064	0.0884758	-1.30051	0.193425	0.989759
maker-scaffold10x_1125_pilon-snap-gene-0.111	576.082	-0.0303705	0.130236	-0.233196	0.815609	0.998772
maker-scaffold10x_1125_pilon-snap-gene-0.113	177.168	-0.983628	0.190914	-5.15221	2.57437e-07	5.11757e-05
maker-scaffold10x_1125_pilon-snap-gene-0.115	1179.79	-0.131608	0.0924263	-1.42392	0.15447	0.959405
maker-scaffold10x_1125_pilon-snap-gene-0.116	65.9706	0.430593	0.284851	1.51164	0.130625	0.940993
maker-scaffold10x_1125_pilon-snap-gene-0.117	1046.86	-0.134902	0.100025	-1.34869	0.177437	0.980903
maker-scaffold10x_1125_pilon-snap-gene-0.118	800.624	-0.0579175	0.106215	-0.545283	0.585559	0.998772
maker-scaffold10x_1125_pilon-snap-gene-0.119	1516.26	0.208609	0.0994219	2.09821	0.0358862	0.599457
maker-scaffold10x_1125_pilon-snap-gene-0.120	221.637	0.157839	0.165965	0.95104	0.341584	0.998772
maker-scaffold10x_1125_pilon-snap-gene-0.121	325.154	-0.255534	0.155713	-1.64106	0.100786	0.880524
maker-scaffold10x_1125_pilon-snap-gene-0.122	127.651	0.0876873	0.212192	0.413245	0.679427	0.998772
maker-scaffold10x_1125_pilon-snap-gene-0.123	159.265	-0.14057	0.192866	-0.728847	0.466095	0.998772
maker-scaffold10x_1125_pilon-snap-gene-0.124	49.8626	0.0615226	0.346841	0.17738	0.85921	0.998772
maker-scaffold10x_113_pilon-augustus-gene-0.24	210.461	-0.250106	0.175849	-1.42227	0.154947	0.959405
maker-scaffold10x_113_pilon-augustus-gene-0.27	1317.11	-0.205153	0.091918	-2.23191	0.0256207	0.519478
maker-scaffold10x_113_pilon-augustus-gene-0.43	1162.31	0.00152982	0.0900966	0.0169798	0.986453	0.999234
maker-scaffold10x_113_pilon-augustus-gene-0.45	977.409	0.237862	0.129361	1.83875	0.0659525	0.774211
maker-scaffold10x_113_pilon-pred_gff_StringTie-gene-0.102	3741.62	0.242475	0.0885471	2.73837	0.00617444	0.2341
maker-scaffold10x_113_pilon-pred_gff_StringTie-gene-0.150	1865.69	0.012887	0.0850812	0.151467	0.879607	0.998772
maker-scaffold10x_113_pilon-snap-gene-0.183	13.8047	0.76862	0.70695	1.08724	0.276933	0.998772
maker-scaffold10x_113_pilon-snap-gene-0.184	39.4988	-0.403202	0.36616	-1.10116	0.270825	0.998772
maker-scaffold10x_113_pilon-snap-gene-0.188	634.929	-0.229935	0.123447	-1.86262	0.0625153	0.762908
maker-scaffold10x_113_pilon-snap-gene-0.189	704.636	0.454464	0.109268	4.15915	3.19433e-05	0.00406316
maker-scaffold10x_113_pilon-snap-gene-0.190	2054.12	-0.048065	0.0794172	-0.605222	0.545032	0.998772
maker-scaffold10x_113_pilon-snap-gene-0.191	971.11	-0.0921193	0.108618	-0.848104	0.39638	0.998772
maker-scaffold10x_113_pilon-snap-gene-0.192	111.114	0.498719	0.257498	1.93679	0.052771	0.712479
maker-scaffold10x_113_pilon-snap-gene-0.193	131.14	0.164615	0.269259	0.611362	0.54096	0.998772
maker-scaffold10x_113_pilon-snap-gene-0.194	56.7838	-0.0278005	0.295839	-0.0939717	0.925132	0.998772
maker-scaffold10x_113_pilon-snap-gene-0.195	4686.54	-0.114693	0.110615	-1.03686	0.2998	0.998772
maker-scaffold10x_113_pilon-snap-gene-0.196	102.501	0.122749	0.238798	0.514031	0.607231	0.998772
maker-scaffold10x_113_pilon-snap-gene-0.197	293.218	0.162037	0.169527	0.955821	0.339162	0.998772
maker-scaffold10x_113_pilon-snap-gene-0.198	25.9939	-0.269324	0.437739	-0.615262	0.538381	0.998772
maker-scaffold10x_113_pilon-snap-gene-0.199	539.871	0.210956	0.114633	1.84027	0.0657285	0.774211
maker-scaffold10x_113_pilon-snap-gene-0.200	951.774	-0.0196879	0.0960429	-0.20499	0.83758	0.998772
maker-scaffold10x_113_pilon-snap-gene-0.203	1454.5	-0.199625	0.106532	-1.87386	0.06095	0.755945
maker-scaffold10x_113_pilon-snap-gene-0.204	139.867	0.0629657	0.195081	0.322768	0.746871	0.998772
maker-scaffold10x_113_pilon-snap-gene-0.205	684.204	-0.217777	0.109525	-1.98839	0.0467689	0.677454
maker-scaffold10x_113_pilon-snap-gene-0.206	177.597	0.0772074	0.175626	0.439612	0.660218	0.998772
maker-scaffold10x_113_pilon-snap-gene-0.207	34.9119	0.364122	0.402582	0.904466	0.365748	0.998772
maker-scaffold10x_113_pilon-snap-gene-0.210	5688.88	-0.0510552	0.0773885	-0.659726	0.50943	0.998772
maker-scaffold10x_113_pilon-snap-gene-0.211	45.6711	-0.886968	0.336456	-2.63621	0.00838382	0.290358
maker-scaffold10x_113_pilon-snap-gene-0.212	2499.22	0.00247657	0.0783424	0.0316122	0.974781	0.998772
maker-scaffold10x_113_pilon-snap-gene-0.213	318.183	0.0566654	0.160654	0.352718	0.7243	0.998772
maker-scaffold10x_1137_pilon-augustus-gene-0.70	3.68981	0.698207	1.52272	0.458527	0.646574	0.998772
maker-scaffold10x_1137_pilon-augustus-gene-0.75	136.961	0.265961	0.202785	1.31154	0.189674	0.989148
maker-scaffold10x_1137_pilon-snap-gene-0.100	512.193	-0.163849	0.118246	-1.38566	0.165852	0.969201
maker-scaffold10x_1137_pilon-snap-gene-0.101	141.891	0.069746	0.19272	0.361904	0.717424	0.998772
maker-scaffold10x_1137_pilon-snap-gene-0.102	508.3	0.408834	0.12548	3.25816	0.00112136	0.0775725
maker-scaffold10x_1137_pilon-snap-gene-0.103	769.73	-0.0950023	0.105837	-0.897626	0.369385	0.998772
maker-scaffold10x_1137_pilon-snap-gene-0.104	56.9568	-0.323744	0.314057	-1.03085	0.302613	0.998772
maker-scaffold10x_1137_pilon-snap-gene-0.105	1277.05	0.317196	0.112535	2.81863	0.00482288	0.204186
maker-scaffold10x_1137_pilon-snap-gene-0.106	568.082	-0.119643	0.12287	-0.973739	0.330186	0.998772
maker-scaffold10x_1137_pilon-snap-gene-0.107	1733.8	0.27022	0.0863426	3.12963	0.00175029	0.104899
maker-scaffold10x_1137_pilon-snap-gene-0.108	980.15	0.0821351	0.0974967	0.84244	0.399542	0.998772
maker-scaffold10x_1137_pilon-snap-gene-0.89	713.903	-0.0127635	0.113658	-0.112297	0.910588	0.998772
maker-scaffold10x_1137_pilon-snap-gene-0.90	1380.38	0.092329	0.0925836	0.99725	0.318643	0.998772
maker-scaffold10x_1137_pilon-snap-gene-0.91	64.5182	0.306982	0.280839	1.09309	0.274354	0.998772
maker-scaffold10x_1137_pilon-snap-gene-0.92	56.7243	0.725773	0.298922	2.42797	0.0151835	0.398944
maker-scaffold10x_1137_pilon-snap-gene-0.94	269.489	0.0323787	0.159061	0.203561	0.838696	0.998772
maker-scaffold10x_1137_pilon-snap-gene-0.95	4535.38	0.208998	0.0776339	2.6921	0.00710037	0.257248
maker-scaffold10x_1137_pilon-snap-gene-0.96	1323.56	-0.140487	0.0892096	-1.57479	0.115304	0.914922
maker-scaffold10x_1137_pilon-snap-gene-0.99	2301.99	0.00589079	0.0796399	0.0739678	0.941036	0.998772
maker-scaffold10x_1138_pilon-snap-gene-0.0	821.462	-0.114048	0.108827	-1.04798	0.294647	0.998772
maker-scaffold10x_114_pilon-augustus-gene-0.74	69.908	-0.0538243	0.279786	-0.192377	0.847447	0.998772
maker-scaffold10x_114_pilon-augustus-gene-0.75	364.057	-0.0887993	0.139143	-0.638185	0.523353	0.998772
maker-scaffold10x_114_pilon-augustus-gene-0.82	308.898	-0.149423	0.14908	-1.0023	0.316199	0.998772
maker-scaffold10x_114_pilon-augustus-gene-0.83	381.392	-0.143782	0.144271	-0.996609	0.318954	0.998772
maker-scaffold10x_114_pilon-snap-gene-0.100	910.364	-0.231124	0.0967958	-2.38775	0.0169519	0.425519
maker-scaffold10x_114_pilon-snap-gene-0.101	3014.85	0.034881	0.0827762	0.421389	0.673471	0.998772
maker-scaffold10x_114_pilon-snap-gene-0.102	493.744	-0.149075	0.135256	-1.10217	0.270388	0.998772
maker-scaffold10x_114_pilon-snap-gene-0.90	6084.23	0.104379	0.07173	1.45516	0.145624	0.956713
maker-scaffold10x_114_pilon-snap-gene-0.91	78.5719	0.16092	0.28246	0.569711	0.568874	0.998772
maker-scaffold10x_114_pilon-snap-gene-0.92	636.216	0.0341339	0.120049	0.284334	0.776154	0.998772
maker-scaffold10x_114_pilon-snap-gene-0.93	247.013	0.0271588	0.163767	0.165838	0.868285	0.998772
maker-scaffold10x_114_pilon-snap-gene-0.95	343.038	0.0669923	0.139854	0.479016	0.631927	0.998772
maker-scaffold10x_114_pilon-snap-gene-0.97	695.589	0.249882	0.113057	2.21022	0.0270896	0.534731
maker-scaffold10x_114_pilon-snap-gene-0.98	553.076	-0.16541	0.117112	-1.41241	0.157829	0.961089
maker-scaffold10x_114_pilon-snap-gene-0.99	95.5652	0.204537	0.239666	0.853427	0.393423	0.998772
maker-scaffold10x_1143_pilon-augustus-gene-0.30	1193.41	-0.120443	0.101993	-1.1809	0.237642	0.998772
maker-scaffold10x_1143_pilon-augustus-gene-0.36	322.275	-0.0632231	0.146323	-0.432078	0.665685	0.998772
maker-scaffold10x_1143_pilon-pred_gff_StringTie-gene-0.49	30.7982	-0.48833	0.435474	-1.12138	0.262128	0.998772
maker-scaffold10x_1143_pilon-snap-gene-0.0	1743.98	-0.0329287	0.0891571	-0.369333	0.711879	0.998772
maker-scaffold10x_1143_pilon-snap-gene-0.2	635.724	0.0645263	0.111006	0.581286	0.561048	0.998772
maker-scaffold10x_1143_pilon-snap-gene-0.3	482.777	-0.200065	0.12669	-1.57917	0.114298	0.914922
maker-scaffold10x_1143_pilon-snap-gene-0.4	386.367	0.0571503	0.125599	0.455023	0.649092	0.998772
maker-scaffold10x_1143_pilon-snap-gene-0.5	1254.65	-0.195841	0.126904	-1.54322	0.122776	0.930968
maker-scaffold10x_1143_pilon-snap-gene-0.7	243.525	0.104431	0.161298	0.647441	0.517347	0.998772
maker-scaffold10x_1143_pilon-snap-gene-0.8	1311.31	-0.190673	0.120178	-1.58659	0.112605	0.914351
maker-scaffold10x_1144_pilon-pred_gff_StringTie-gene-0.3	3263.82	-0.0328427	0.116247	-0.282526	0.77754	0.998772
maker-scaffold10x_1145_pilon-snap-gene-0.0	435.724	0.0547076	0.123435	0.443208	0.657615	0.998772
maker-scaffold10x_1145_pilon-snap-gene-0.1	287.957	0.227212	0.147257	1.54296	0.12284	0.930968
maker-scaffold10x_1145_pilon-snap-gene-0.2	2.20356	2.53497	1.87384	1.35282	0.176113	0.980368
maker-scaffold10x_1145_pilon-snap-gene-0.3	578.859	-0.0402769	0.113802	-0.35392	0.723399	0.998772
maker-scaffold10x_1146_pilon-snap-gene-0.0	350.456	0.00497514	0.137661	0.0361405	0.97117	0.998772
maker-scaffold10x_1146_pilon-snap-gene-0.1	394.056	0.144968	0.132001	1.09824	0.272102	0.998772
maker-scaffold10x_1148_pilon-snap-gene-0.9	774.732	0.0990089	0.109393	0.905077	0.365425	0.998772
maker-scaffold10x_1149_pilon-augustus-gene-0.49	298.541	-0.081744	0.180077	-0.453939	0.649873	0.998772
maker-scaffold10x_1149_pilon-augustus-gene-0.56	283.603	0.04701	0.149677	0.314077	0.753462	0.998772
maker-scaffold10x_1149_pilon-augustus-gene-0.69	1632.51	-0.0508269	0.0836527	-0.607594	0.543456	0.998772
maker-scaffold10x_1149_pilon-pred_gff_StringTie-gene-0.104	1162.37	0.14438	0.104137	1.38644	0.165612	0.969201
maker-scaffold10x_1149_pilon-snap-gene-0.0	574.07	-0.0987434	0.121467	-0.812925	0.416261	0.998772
maker-scaffold10x_1149_pilon-snap-gene-0.11	501.482	0.160718	0.117695	1.36555	0.17208	0.974649
maker-scaffold10x_1149_pilon-snap-gene-0.12	105.872	-0.0865927	0.229193	-0.377816	0.705568	0.998772
maker-scaffold10x_1149_pilon-snap-gene-0.13	901.026	-0.0493066	0.0968676	-0.509011	0.610745	0.998772
maker-scaffold10x_1149_pilon-snap-gene-0.14	409.678	0.12163	0.124686	0.975485	0.32932	0.998772
maker-scaffold10x_1149_pilon-snap-gene-0.15	1705.4	-0.578774	0.429598	-1.34725	0.177901	0.980903
maker-scaffold10x_1149_pilon-snap-gene-0.16	819.612	-0.0571409	0.110439	-0.517399	0.604877	0.998772
maker-scaffold10x_1149_pilon-snap-gene-0.17	1343.86	0.484592	0.089102	5.43862	5.36942e-08	1.21957e-05
maker-scaffold10x_1149_pilon-snap-gene-0.18	1489.71	0.00603053	0.0885133	0.0681314	0.945681	0.998772
maker-scaffold10x_1149_pilon-snap-gene-0.19	471.343	0.0474696	0.128254	0.370123	0.711291	0.998772
maker-scaffold10x_1149_pilon-snap-gene-0.2	115.731	-1.58657	0.223406	-7.10174	1.23198e-12	6.89363e-10
maker-scaffold10x_1149_pilon-snap-gene-0.20	194.782	-0.111208	0.18199	-0.611067	0.541155	0.998772
maker-scaffold10x_1149_pilon-snap-gene-0.22	3493.44	-0.126219	0.0778974	-1.62032	0.105163	0.896419
maker-scaffold10x_1149_pilon-snap-gene-0.23	1152.53	-0.21088	0.094742	-2.22584	0.0260252	0.522461
maker-scaffold10x_1149_pilon-snap-gene-0.24	160.409	-0.278215	0.186953	-1.48816	0.13671	0.944667
maker-scaffold10x_1149_pilon-snap-gene-0.4	2371.36	0.172564	0.121625	1.41882	0.155952	0.959405
maker-scaffold10x_1149_pilon-snap-gene-0.6	637.747	-0.0268144	0.118765	-0.225776	0.821375	0.998772
maker-scaffold10x_1149_pilon-snap-gene-0.7	863.003	0.0125208	0.1039	0.120508	0.90408	0.998772
maker-scaffold10x_1149_pilon-snap-gene-0.8	500.3	-0.128	0.170473	-0.750855	0.45274	0.998772
maker-scaffold10x_1149_pilon-snap-gene-0.9	52.6096	0.507586	0.312194	1.62587	0.103978	0.89161
maker-scaffold10x_1154_pilon-snap-gene-0.0	37.1639	0.0572277	0.369024	0.155078	0.876759	0.998772
maker-scaffold10x_116_pilon-augustus-gene-0.4	140.032	0.104391	0.220653	0.473102	0.636141	0.998772
maker-scaffold10x_116_pilon-augustus-gene-0.8	676.915	0.17475	0.112521	1.55304	0.120415	0.926468
maker-scaffold10x_116_pilon-snap-gene-0.16	2750.75	0.0807214	0.0783275	1.03056	0.302746	0.998772
maker-scaffold10x_116_pilon-snap-gene-0.19	9.52063	1.12307	0.748861	1.49971	0.13369	0.941491
maker-scaffold10x_1160_pilon-augustus-gene-0.39	70.6898	-0.0822775	0.272788	-0.301617	0.762944	0.998772
maker-scaffold10x_1160_pilon-augustus-gene-0.41	482.053	-0.078753	0.119589	-0.658529	0.510198	0.998772
maker-scaffold10x_1160_pilon-snap-gene-0.20	994.641	0.0301139	0.103013	0.292333	0.770032	0.998772
maker-scaffold10x_1160_pilon-snap-gene-0.21	1448.82	0.0109727	0.0897391	0.122273	0.902683	0.998772
maker-scaffold10x_1160_pilon-snap-gene-0.24	276.304	0.00400372	0.145029	0.0276064	0.977976	0.998772
maker-scaffold10x_1161_pilon-snap-gene-0.2	10.6	1.03332	0.714755	1.4457	0.148262	0.956785
maker-scaffold10x_1163_pilon-snap-gene-0.13	14.6869	0.502691	0.571905	0.878977	0.379414	0.998772
maker-scaffold10x_1165_pilon-augustus-gene-0.1	431.247	0.0816049	0.127735	0.638861	0.522914	0.998772
maker-scaffold10x_1165_pilon-snap-gene-0.17	1178.12	-0.0827287	0.104863	-0.788919	0.430159	0.998772
maker-scaffold10x_1165_pilon-snap-gene-0.19	36.7726	-0.188089	0.406449	-0.462761	0.643536	0.998772
maker-scaffold10x_1165_pilon-snap-gene-0.21	1149.2	-0.0203594	0.0884077	-0.230289	0.817867	0.998772
maker-scaffold10x_1175_pilon-augustus-gene-0.5	70.619	0.0756848	0.295146	0.256432	0.797618	0.998772
maker-scaffold10x_1175_pilon-augustus-gene-0.6	582.769	-0.024292	0.110873	-0.219099	0.826573	0.998772
maker-scaffold10x_1175_pilon-snap-gene-0.20	173.743	-0.21636	0.195081	-1.10908	0.267396	0.998772
maker-scaffold10x_1175_pilon-snap-gene-0.24	944.509	-0.121136	0.0994744	-1.21776	0.223317	0.998772
maker-scaffold10x_1175_pilon-snap-gene-0.25	498.713	-0.069071	0.119195	-0.57948	0.562265	0.998772
maker-scaffold10x_1176_pilon-augustus-gene-0.6	83.6649	0.0905267	0.266973	0.339085	0.734546	0.998772
maker-scaffold10x_1176_pilon-augustus-gene-0.7	45.6485	0.0296617	0.330042	0.0898724	0.928389	0.998772
maker-scaffold10x_1176_pilon-snap-gene-0.16	864.746	0.0889174	0.0991739	0.89658	0.369943	0.998772
maker-scaffold10x_1176_pilon-snap-gene-0.17	7.60107	0.0400261	0.900343	0.0444565	0.964541	0.998772
maker-scaffold10x_1176_pilon-snap-gene-0.19	524.005	-0.115584	0.11319	-1.02115	0.307182	0.998772
maker-scaffold10x_1178_pilon-augustus-gene-0.59	4931.02	-0.0263847	0.0900401	-0.293032	0.769498	0.998772
maker-scaffold10x_1178_pilon-augustus-gene-0.61	100.047	-0.254127	0.274997	-0.924107	0.355431	0.998772
maker-scaffold10x_1178_pilon-augustus-gene-0.66	311.642	0.128999	0.136952	0.94193	0.346229	0.998772
maker-scaffold10x_1178_pilon-pred_gff_StringTie-gene-0.16	8.32672	0.124361	0.774356	0.1606	0.872409	0.998772
maker-scaffold10x_1178_pilon-snap-gene-0.32	188.709	-0.0353149	0.180913	-0.195204	0.845233	0.998772
maker-scaffold10x_1178_pilon-snap-gene-0.34	4798.66	-0.0914257	0.0694965	-1.31554	0.188327	0.988624
maker-scaffold10x_1178_pilon-snap-gene-0.40	67.231	0.161306	0.290804	0.55469	0.579106	0.998772
maker-scaffold10x_1178_pilon-snap-gene-0.41	161.251	0.0349343	0.183516	0.190361	0.849026	0.998772
maker-scaffold10x_1178_pilon-snap-gene-0.42	123.129	-0.3335	0.247415	-1.34793	0.177679	0.980903
maker-scaffold10x_1178_pilon-snap-gene-0.43	2679.18	-0.265275	0.0883915	-3.00113	0.00268978	0.140613
maker-scaffold10x_1178_pilon-snap-gene-0.44	345.217	-0.260207	0.142599	-1.82474	0.0680396	0.778353
maker-scaffold10x_1178_pilon-snap-gene-0.45	728.661	0.146706	0.121728	1.20519	0.228129	0.998772
maker-scaffold10x_1179_pilon-snap-gene-0.12	11519.4	-0.208658	0.219589	-0.950221	0.342	0.998772
maker-scaffold10x_118_pilon-augustus-gene-0.13	170.752	0.0616833	0.229627	0.268624	0.788219	0.998772
maker-scaffold10x_118_pilon-snap-gene-0.26	381.887	-0.0626606	0.130124	-0.481545	0.630129	0.998772
maker-scaffold10x_118_pilon-snap-gene-0.27	5138.11	-0.0999138	0.0753519	-1.32596	0.184852	0.986133
maker-scaffold10x_118_pilon-snap-gene-0.28	936.43	0.080884	0.0997911	0.810533	0.417634	0.998772
maker-scaffold10x_118_pilon-snap-gene-0.29	1387.4	0.242747	0.0931219	2.60677	0.0091401	0.30416
maker-scaffold10x_118_pilon-snap-gene-0.30	614.147	0.125657	0.124158	1.01208	0.311501	0.998772
maker-scaffold10x_118_pilon-snap-gene-0.31	504.949	0.0144473	0.121457	0.118949	0.905315	0.998772
maker-scaffold10x_118_pilon-snap-gene-0.32	4501.92	-0.0428911	0.0747845	-0.573529	0.566287	0.998772
maker-scaffold10x_118_pilon-snap-gene-0.33	825.119	0.0278428	0.105136	0.264827	0.791143	0.998772
maker-scaffold10x_1181_pilon-augustus-gene-0.52	10.9393	0.41776	0.826218	0.505629	0.613117	0.998772
maker-scaffold10x_1181_pilon-pred_gff_StringTie-gene-0.22	78.0437	0.00670422	0.253802	0.0264151	0.978926	0.998772
maker-scaffold10x_1181_pilon-pred_gff_StringTie-gene-0.25	204.523	-0.13248	0.169143	-0.783243	0.433484	0.998772
maker-scaffold10x_1181_pilon-snap-gene-0.0	6.59059	-0.912151	1.00642	-0.906335	0.364758	0.998772
maker-scaffold10x_1181_pilon-snap-gene-0.1	336.431	0.110707	0.137049	0.807794	0.419209	0.998772
maker-scaffold10x_1181_pilon-snap-gene-0.2	795.64	0.0126668	0.107207	0.118153	0.905946	0.998772
maker-scaffold10x_1181_pilon-snap-gene-0.3	101.91	0.265039	0.238477	1.11138	0.266404	0.998772
maker-scaffold10x_1181_pilon-snap-gene-0.4	356.642	-0.0415759	0.128944	-0.322434	0.747124	0.998772
maker-scaffold10x_1181_pilon-snap-gene-0.5	148.363	-0.365515	0.272426	-1.3417	0.179693	0.98448
maker-scaffold10x_1181_pilon-snap-gene-0.6	77.2374	0.173159	0.275377	0.628806	0.529476	0.998772
maker-scaffold10x_1181_pilon-snap-gene-0.7	14.9733	0.686982	0.600011	1.14495	0.25223	0.998772
maker-scaffold10x_1181_pilon-snap-gene-0.8	627.287	-0.236667	0.121448	-1.94871	0.0513302	0.698016
maker-scaffold10x_1184_pilon-snap-gene-0.30	461.914	0.435162	0.119952	3.6278	0.000285844	0.0268232
maker-scaffold10x_1184_pilon-snap-gene-0.31	443.713	0.339071	0.138199	2.45351	0.014147	0.385264
maker-scaffold10x_1184_pilon-snap-gene-0.32	39.866	0.875027	0.399015	2.19297	0.0283097	0.547734
maker-scaffold10x_1184_pilon-snap-gene-0.33	1309.93	0.0227791	0.0860971	0.264575	0.791337	0.998772
maker-scaffold10x_1184_pilon-snap-gene-0.34	3773.76	0.184151	0.108403	1.69877	0.0893634	0.846985
maker-scaffold10x_1184_pilon-snap-gene-0.35	2260.83	-0.245211	0.105949	-2.31442	0.0206447	0.472936
maker-scaffold10x_1186_pilon-augustus-gene-0.2	2178	-0.124387	0.0862965	-1.44139	0.149474	0.959405
maker-scaffold10x_1186_pilon-snap-gene-0.8	707.151	0.0352293	0.107934	0.326396	0.744125	0.998772
maker-scaffold10x_1186_pilon-snap-gene-0.9	51.6399	0.152028	0.339787	0.447423	0.65457	0.998772
maker-scaffold10x_1188_pilon-augustus-gene-0.9	372.273	-0.0393868	0.162542	-0.242318	0.808534	0.998772
maker-scaffold10x_1188_pilon-pred_gff_StringTie-gene-0.27	594.738	0.162636	0.118479	1.3727	0.169847	0.973719
maker-scaffold10x_1188_pilon-snap-gene-0.41	1293.01	-0.568622	0.109593	-5.18847	2.1203e-07	4.27114e-05
maker-scaffold10x_1189_pilon-augustus-gene-0.144	87.0672	0.247026	0.248908	0.992438	0.320984	0.998772
maker-scaffold10x_1189_pilon-augustus-gene-0.146	2353.58	-0.0561178	0.0931568	-0.602401	0.546907	0.998772
maker-scaffold10x_1189_pilon-augustus-gene-0.150	413.957	-0.055697	0.130617	-0.426416	0.669805	0.998772
maker-scaffold10x_1189_pilon-augustus-gene-0.156	51.2094	0.491244	0.320266	1.53386	0.125064	0.93571
maker-scaffold10x_1189_pilon-augustus-gene-0.157	213.127	-0.253999	0.179296	-1.41665	0.156585	0.960217
maker-scaffold10x_1189_pilon-augustus-gene-0.170	1201.68	-0.00432788	0.0953589	-0.0453852	0.9638	0.998772
maker-scaffold10x_1189_pilon-snap-gene-0.102	63.8304	0.264527	0.288559	0.916717	0.359291	0.998772
maker-scaffold10x_1189_pilon-snap-gene-0.103	2594.69	0.0688696	0.100877	0.682708	0.494792	0.998772
maker-scaffold10x_1189_pilon-snap-gene-0.105	304.001	0.112182	0.149693	0.749418	0.453606	0.998772
maker-scaffold10x_1189_pilon-snap-gene-0.106	824.316	-0.107125	0.108139	-0.990629	0.321867	0.998772
maker-scaffold10x_1189_pilon-snap-gene-0.107	2033.48	-0.137823	0.0833341	-1.65386	0.098156	0.872832
maker-scaffold10x_1189_pilon-snap-gene-0.109	62.7055	0.184871	0.300044	0.616144	0.537799	0.998772
maker-scaffold10x_1189_pilon-snap-gene-0.110	477.316	-0.0873825	0.116277	-0.751501	0.452351	0.998772
maker-scaffold10x_1189_pilon-snap-gene-0.112	5.77717	-2.05001	1.12905	-1.8157	0.069416	0.783809
maker-scaffold10x_1189_pilon-snap-gene-0.113	1056.45	0.139463	0.0994198	1.40277	0.160684	0.962476
maker-scaffold10x_1189_pilon-snap-gene-0.116	786.978	-0.116439	0.0980238	-1.18786	0.234887	0.998772
maker-scaffold10x_1189_pilon-snap-gene-0.89	568.803	-0.0139218	0.117797	-0.118185	0.905921	0.998772
maker-scaffold10x_1189_pilon-snap-gene-0.90	3747.78	-0.261776	0.0859749	-3.04479	0.00232842	0.125188
maker-scaffold10x_1189_pilon-snap-gene-0.92	16.4014	0.25347	0.548399	0.4622	0.643938	0.998772
maker-scaffold10x_1189_pilon-snap-gene-0.95	534.895	0.0315401	0.115626	0.272778	0.785024	0.998772
maker-scaffold10x_1189_pilon-snap-gene-0.96	184.084	0.174904	0.197698	0.884702	0.376317	0.998772
maker-scaffold10x_119_pilon-augustus-gene-0.87	2.80496	1.2009	1.51499	0.792676	0.427967	0.998772
maker-scaffold10x_119_pilon-augustus-gene-0.88	355.04	0.0639819	0.138404	0.462283	0.643879	0.998772
maker-scaffold10x_119_pilon-augustus-gene-0.89	968.585	0.130789	0.0976858	1.33887	0.180613	0.984688
maker-scaffold10x_119_pilon-pred_gff_StringTie-gene-0.45	473.986	0.125873	0.131479	0.95736	0.338386	0.998772
maker-scaffold10x_119_pilon-snap-gene-0.0	416.647	0.134439	0.130279	1.03194	0.302101	0.998772
maker-scaffold10x_119_pilon-snap-gene-0.1	708.498	0.0462866	0.108193	0.427817	0.668784	0.998772
maker-scaffold10x_119_pilon-snap-gene-0.10	400.128	-0.109865	0.124692	-0.881094	0.378267	0.998772
maker-scaffold10x_119_pilon-snap-gene-0.11	766.853	-0.0606732	0.0990228	-0.61272	0.540062	0.998772
maker-scaffold10x_119_pilon-snap-gene-0.12	98.4023	0.0694275	0.227534	0.30513	0.760267	0.998772
maker-scaffold10x_119_pilon-snap-gene-0.13	512.228	0.058348	0.120655	0.483592	0.628675	0.998772
maker-scaffold10x_119_pilon-snap-gene-0.2	1336.5	-0.13966	0.0867552	-1.60982	0.107438	0.901763
maker-scaffold10x_119_pilon-snap-gene-0.3	2479.78	-0.560133	0.0819339	-6.8364	8.12076e-12	3.95769e-09
maker-scaffold10x_119_pilon-snap-gene-0.4	77.1974	-0.897501	0.284746	-3.15193	0.00162196	0.0992088
maker-scaffold10x_119_pilon-snap-gene-0.5	3195.45	0.00215565	0.0810182	0.0266069	0.978773	0.998772
maker-scaffold10x_119_pilon-snap-gene-0.6	1472.31	0.120741	0.08586	1.40625	0.159649	0.962476
maker-scaffold10x_1190_pilon-augustus-gene-0.53	196.767	-0.129007	0.181011	-0.712703	0.476029	0.998772
maker-scaffold10x_1190_pilon-augustus-gene-0.54	451.007	-0.237435	0.123173	-1.92765	0.0538981	0.72189
maker-scaffold10x_1190_pilon-augustus-gene-0.56	1501.93	0.00185173	0.0838322	0.0220885	0.982377	0.998772
maker-scaffold10x_1190_pilon-snap-gene-0.31	2886.22	-0.0065773	0.0792529	-0.0829914	0.933858	0.998772
maker-scaffold10x_1190_pilon-snap-gene-0.32	710.993	-0.0350657	0.103878	-0.337565	0.735691	0.998772
maker-scaffold10x_1190_pilon-snap-gene-0.33	1029.02	-0.0115816	0.100265	-0.11551	0.908041	0.998772
maker-scaffold10x_1190_pilon-snap-gene-0.34	109.944	0.477824	0.243304	1.9639	0.0495418	0.694679
maker-scaffold10x_1190_pilon-snap-gene-0.36	1071.63	-0.106416	0.091543	-1.16247	0.245044	0.998772
maker-scaffold10x_1190_pilon-snap-gene-0.38	882.661	0.12485	0.0972671	1.28358	0.19929	0.991512
maker-scaffold10x_1190_pilon-snap-gene-0.39	20.646	0.372381	0.509381	0.731046	0.464751	0.998772
maker-scaffold10x_1190_pilon-snap-gene-0.40	124.548	-0.21148	0.218404	-0.968297	0.332896	0.998772
maker-scaffold10x_1191_pilon-augustus-gene-0.8	173.147	0.0978971	0.209917	0.46636	0.640958	0.998772
maker-scaffold10x_1191_pilon-snap-gene-0.0	121.8	0.0643264	0.236872	0.271566	0.785956	0.998772
maker-scaffold10x_1193_pilon-augustus-gene-0.0	350.296	0.0830903	0.134224	0.619042	0.535889	0.998772
maker-scaffold10x_1193_pilon-pred_gff_StringTie-gene-0.9	9096.88	-0.0847029	0.0656838	-1.28956	0.197205	0.991512
maker-scaffold10x_1193_pilon-snap-gene-0.4	2975.39	0.0857198	0.0778601	1.10095	0.27092	0.998772
maker-scaffold10x_1194_pilon-augustus-gene-0.0	1641.79	-0.0676417	0.0838745	-0.806464	0.419976	0.998772
maker-scaffold10x_1194_pilon-augustus-gene-0.9	1802.18	-0.142328	0.0816781	-1.74255	0.0814126	0.815097
maker-scaffold10x_1194_pilon-snap-gene-0.33	2933.33	-0.0845003	0.0742815	-1.13757	0.2553	0.998772
maker-scaffold10x_1194_pilon-snap-gene-0.34	134.424	0.129641	0.196976	0.658156	0.510438	0.998772
maker-scaffold10x_1194_pilon-snap-gene-0.35	4094.57	0.835892	0.286429	2.91832	0.00351921	0.169326
maker-scaffold10x_1194_pilon-snap-gene-0.37	217.263	-0.1358	0.170419	-0.796858	0.425534	0.998772
maker-scaffold10x_1194_pilon-snap-gene-0.38	1367.4	0.0839748	0.0942078	0.891378	0.372727	0.998772
maker-scaffold10x_1194_pilon-snap-gene-0.39	133.961	-0.0769604	0.206845	-0.372067	0.709843	0.998772
maker-scaffold10x_1194_pilon-snap-gene-0.40	762.537	-0.0433698	0.101686	-0.426508	0.669738	0.998772
maker-scaffold10x_1194_pilon-snap-gene-0.43	529.843	0.100569	0.115871	0.867942	0.385426	0.998772
maker-scaffold10x_1194_pilon-snap-gene-0.44	1248.81	3.93101e-05	0.0918576	0.000427946	0.999659	0.999989
maker-scaffold10x_1194_pilon-snap-gene-0.45	1064.27	-0.176484	0.12202	-1.44635	0.148078	0.956785
maker-scaffold10x_1194_pilon-snap-gene-0.46	1252.41	-0.172303	0.0993314	-1.73463	0.0828072	0.82306
maker-scaffold10x_1194_pilon-snap-gene-0.47	671.553	0.0967628	0.121982	0.793258	0.427627	0.998772
maker-scaffold10x_1194_pilon-snap-gene-0.48	244.036	0.0472737	0.154158	0.306657	0.759104	0.998772
maker-scaffold10x_1194_pilon-snap-gene-0.49	1225.82	-0.0672356	0.094484	-0.711609	0.476707	0.998772
maker-scaffold10x_1194_pilon-snap-gene-0.51	309.977	0.0513908	0.152332	0.337359	0.735846	0.998772
maker-scaffold10x_1194_pilon-snap-gene-0.52	675.3	0.863152	0.313286	2.75516	0.00586643	0.226871
maker-scaffold10x_1196_pilon-augustus-gene-0.0	4.26745	0.810463	1.05445	0.768609	0.442125	0.998772
maker-scaffold10x_1198_pilon-augustus-gene-0.7	1553.39	0.029018	0.088986	0.326096	0.744351	0.998772
maker-scaffold10x_1198_pilon-snap-gene-0.53	1190.44	0.0181226	0.0863036	0.209986	0.833678	0.998772
maker-scaffold10x_1198_pilon-snap-gene-0.54	66.4076	0.310709	0.286165	1.08577	0.277581	0.998772
maker-scaffold10x_1198_pilon-snap-gene-0.55	525.967	-0.0946891	0.118508	-0.799009	0.424285	0.998772
maker-scaffold10x_1198_pilon-snap-gene-0.56	3352.08	-0.0425408	0.0715945	-0.594191	0.552385	0.998772
maker-scaffold10x_1198_pilon-snap-gene-0.57	1562.56	-0.148572	0.111785	-1.32909	0.183817	0.986133
maker-scaffold10x_1198_pilon-snap-gene-0.58	1458.6	0.09834	0.0938189	1.04819	0.294551	0.998772
maker-scaffold10x_1198_pilon-snap-gene-0.59	1619.54	-0.111987	0.0885703	-1.26439	0.206091	0.9952
maker-scaffold10x_1198_pilon-snap-gene-0.60	764.853	-0.091636	0.102319	-0.895593	0.37047	0.998772
maker-scaffold10x_1199_pilon-snap-gene-0.0	725.821	0.13927	0.137665	1.01166	0.311701	0.998772
maker-scaffold10x_120_pilon-augustus-gene-0.94	37.3636	-0.18242	0.414591	-0.44	0.659937	0.998772
maker-scaffold10x_120_pilon-augustus-gene-0.96	288.676	0.0274918	0.163315	0.168337	0.866318	0.998772
maker-scaffold10x_120_pilon-augustus-gene-0.97	3789.68	-0.0322026	0.072615	-0.443471	0.657425	0.998772
maker-scaffold10x_120_pilon-snap-gene-0.16	683.319	-0.162813	0.122587	-1.32814	0.184132	0.986133
maker-scaffold10x_120_pilon-snap-gene-0.17	517.844	-0.0723396	0.121617	-0.594815	0.551967	0.998772
maker-scaffold10x_120_pilon-snap-gene-0.18	459.134	0.0444871	0.12608	0.352847	0.724203	0.998772
maker-scaffold10x_120_pilon-snap-gene-0.19	158.854	-0.0586741	0.185705	-0.315953	0.752038	0.998772
maker-scaffold10x_120_pilon-snap-gene-0.20	229.636	-0.0268755	0.162584	-0.165303	0.868706	0.998772
maker-scaffold10x_120_pilon-snap-gene-0.21	395.967	0.100262	0.140057	0.715866	0.474074	0.998772
maker-scaffold10x_120_pilon-snap-gene-0.22	8131.73	-0.111307	0.0941334	-1.18244	0.237031	0.998772
maker-scaffold10x_120_pilon-snap-gene-0.23	809.841	0.0596025	0.111883	0.532723	0.594226	0.998772
maker-scaffold10x_120_pilon-snap-gene-0.25	2.27842	0.349652	1.4716	0.237599	0.812192	0.998772
maker-scaffold10x_120_pilon-snap-gene-0.26	418.016	0.067399	0.138302	0.48733	0.626024	0.998772
maker-scaffold10x_120_pilon-snap-gene-0.28	298.151	0.0723798	0.158902	0.455499	0.64875	0.998772
maker-scaffold10x_1201_pilon-snap-gene-0.0	1743.67	-0.0896444	0.0837813	-1.06998	0.284628	0.998772
maker-scaffold10x_1201_pilon-snap-gene-0.1	834.071	0.17258	0.109195	1.58047	0.114	0.914922
maker-scaffold10x_1203_pilon-snap-gene-0.9	1423.52	0.116968	0.0902367	1.29624	0.194893	0.990797
maker-scaffold10x_1211_pilon-augustus-gene-0.52	1.89077	2.27842	1.95797	1.16367	0.244559	0.998772
maker-scaffold10x_1211_pilon-augustus-gene-0.53	6.40176	1.18779	1.09757	1.0822	0.279164	0.998772
maker-scaffold10x_1211_pilon-snap-gene-0.0	349.891	-0.225494	0.141058	-1.59859	0.109912	0.907422
maker-scaffold10x_1211_pilon-snap-gene-0.1	2801.47	-0.209143	0.0757327	-2.76159	0.00575207	0.225501
maker-scaffold10x_1211_pilon-snap-gene-0.5	701.591	0.0553519	0.121142	0.456918	0.64773	0.998772
maker-scaffold10x_1211_pilon-snap-gene-0.6	2354.59	0.0179164	0.0987242	0.181479	0.855992	0.998772
maker-scaffold10x_1211_pilon-snap-gene-0.7	1874.77	-0.0236214	0.0944549	-0.250082	0.802524	0.998772
maker-scaffold10x_1213_pilon-augustus-gene-0.11	2536.4	0.257227	0.0921222	2.79224	0.00523446	0.214315
maker-scaffold10x_1213_pilon-augustus-gene-0.8	2.88264	0.723697	1.49182	0.485111	0.627598	0.998772
maker-scaffold10x_1213_pilon-augustus-gene-0.9	3972.36	0.275596	0.0850928	3.23877	0.00120047	0.0808017
maker-scaffold10x_1213_pilon-snap-gene-0.58	36.7803	-0.0409017	0.382223	-0.10701	0.914781	0.998772
maker-scaffold10x_1213_pilon-snap-gene-0.60	2471.15	0.00628932	0.0775195	0.0811322	0.935337	0.998772
maker-scaffold10x_1213_pilon-snap-gene-0.61	46.7183	-0.119087	0.353245	-0.337123	0.736025	0.998772
maker-scaffold10x_1213_pilon-snap-gene-0.62	659.214	0.0112524	0.116506	0.0965818	0.923058	0.998772
maker-scaffold10x_1213_pilon-snap-gene-0.63	1789.39	-0.0782607	0.0934994	-0.837018	0.402583	0.998772
maker-scaffold10x_1213_pilon-snap-gene-0.64	3.65078	0.683204	3.77892	0.180793	0.85653	0.998772
maker-scaffold10x_1213_pilon-snap-gene-0.65	910.806	0.205758	0.134907	1.52519	0.127211	0.936825
maker-scaffold10x_1213_pilon-snap-gene-0.66	128.464	0.0400914	0.208625	0.19217	0.847609	0.998772
maker-scaffold10x_1213_pilon-snap-gene-0.69	516.565	-0.306403	0.130974	-2.33943	0.0193134	0.456033
maker-scaffold10x_122_pilon-augustus-gene-0.33	2156.33	-0.087697	0.0825704	-1.06209	0.288196	0.998772
maker-scaffold10x_122_pilon-augustus-gene-0.34	3714.5	-0.121223	0.0837742	-1.44702	0.147892	0.956785
maker-scaffold10x_122_pilon-augustus-gene-0.36	1516.23	-0.253483	0.0971889	-2.60815	0.00910331	0.303604
maker-scaffold10x_1220_pilon-augustus-gene-0.9	2590.72	-0.129504	0.0864439	-1.49813	0.134099	0.941491
maker-scaffold10x_123_pilon-augustus-gene-0.129	2197.62	0.0502571	0.0767273	0.65501	0.512462	0.998772
maker-scaffold10x_123_pilon-pred_gff_StringTie-gene-0.74	483.798	0.105601	0.124872	0.84567	0.397737	0.998772
maker-scaffold10x_123_pilon-snap-gene-0.58	1014.91	-0.0925715	0.0928734	-0.99675	0.318886	0.998772
maker-scaffold10x_123_pilon-snap-gene-0.59	273.088	0.0985764	0.185579	0.531184	0.595291	0.998772
maker-scaffold10x_123_pilon-snap-gene-0.60	2369.75	-0.054671	0.089469	-0.611061	0.541159	0.998772
maker-scaffold10x_123_pilon-snap-gene-0.61	725.034	-0.0111151	0.110417	-0.100664	0.919817	0.998772
maker-scaffold10x_123_pilon-snap-gene-0.62	546.572	0.00706865	0.110898	0.0637403	0.949177	0.998772
maker-scaffold10x_123_pilon-snap-gene-0.63	1184	-0.110355	0.11008	-1.0025	0.316103	0.998772
maker-scaffold10x_123_pilon-snap-gene-0.64	1321.06	0.119477	0.0899917	1.32764	0.184297	0.986133
maker-scaffold10x_123_pilon-snap-gene-0.65	396.071	0.117512	0.132805	0.884842	0.376242	0.998772
maker-scaffold10x_123_pilon-snap-gene-0.66	139.185	-0.00489588	0.200626	-0.024403	0.980531	0.998772
maker-scaffold10x_123_pilon-snap-gene-0.67	154.867	-0.116541	0.187989	-0.619934	0.535301	0.998772
maker-scaffold10x_123_pilon-snap-gene-0.68	468.122	0.112365	0.11607	0.968079	0.333005	0.998772
maker-scaffold10x_123_pilon-snap-gene-0.69	132.271	0.0228761	0.200569	0.114056	0.909193	0.998772
maker-scaffold10x_123_pilon-snap-gene-0.70	889.903	-0.106878	0.0985154	-1.08489	0.277972	0.998772
maker-scaffold10x_123_pilon-snap-gene-0.72	693.02	-0.103135	0.110377	-0.934387	0.350104	0.998772
maker-scaffold10x_1231_pilon-augustus-gene-0.41	94.7391	0.231197	0.231579	0.998352	0.318109	0.998772
maker-scaffold10x_1231_pilon-snap-gene-0.0	4887.56	-0.0690404	0.072111	-0.957418	0.338356	0.998772
maker-scaffold10x_1231_pilon-snap-gene-0.1	1800.43	0.366365	0.0964316	3.79922	0.000145152	0.0161247
maker-scaffold10x_1231_pilon-snap-gene-0.3	684.466	-0.0571036	0.110648	-0.516082	0.605797	0.998772
maker-scaffold10x_1231_pilon-snap-gene-0.6	2353.26	-0.0867365	0.103532	-0.837776	0.402157	0.998772
maker-scaffold10x_1236_pilon-snap-gene-0.12	560.949	-0.0228322	0.117306	-0.194638	0.845676	0.998772
maker-scaffold10x_1236_pilon-snap-gene-0.14	22.9681	0.498503	0.479895	1.03877	0.29891	0.998772
maker-scaffold10x_1237_pilon-augustus-gene-0.34	359.859	-0.0919217	0.135211	-0.679841	0.496605	0.998772
maker-scaffold10x_1237_pilon-augustus-gene-0.35	1191.33	0.0990176	0.0934703	1.05935	0.289441	0.998772
maker-scaffold10x_1237_pilon-snap-gene-0.3	5480.7	-0.078807	0.0694851	-1.13416	0.256729	0.998772
maker-scaffold10x_1237_pilon-snap-gene-0.6	2091.41	-0.0597268	0.0970654	-0.615326	0.53834	0.998772
maker-scaffold10x_1237_pilon-snap-gene-0.7	841.156	-0.0545024	0.124169	-0.438939	0.660706	0.998772
maker-scaffold10x_1238_pilon-augustus-gene-0.0	255.934	0.213224	0.169981	1.2544	0.209697	0.997553
maker-scaffold10x_1238_pilon-snap-gene-0.15	63.5424	-0.581952	0.283628	-2.05182	0.0401873	0.630477
maker-scaffold10x_1239_pilon-augustus-gene-0.26	164.436	0.200648	0.184254	1.08897	0.276165	0.998772
maker-scaffold10x_1239_pilon-pred_gff_StringTie-gene-0.4	1191.96	0.129695	0.0874381	1.48328	0.138	0.946808
maker-scaffold10x_1239_pilon-snap-gene-0.17	1189.34	-0.068466	0.0982588	-0.696793	0.485933	0.998772
maker-scaffold10x_124_pilon-snap-gene-0.15	8012.93	0.057364	0.0763218	0.751608	0.452287	0.998772
maker-scaffold10x_124_pilon-snap-gene-0.16	797.706	-0.0914568	0.10432	-0.876693	0.380653	0.998772
maker-scaffold10x_124_pilon-snap-gene-0.17	221.136	-0.409634	0.168268	-2.43441	0.0149161	0.395388
maker-scaffold10x_1243_pilon-snap-gene-0.2	459.429	-0.00917082	0.122145	-0.0750814	0.94015	0.998772
maker-scaffold10x_1243_pilon-snap-gene-0.3	6100.62	-0.0179453	0.0792089	-0.226556	0.820769	0.998772
maker-scaffold10x_1247_pilon-snap-gene-0.3	621.237	0.00416419	0.109283	0.0381047	0.969604	0.998772
maker-scaffold10x_1247_pilon-snap-gene-0.4	251.063	-0.0886593	0.15316	-0.578865	0.56268	0.998772
maker-scaffold10x_125_pilon-augustus-gene-0.72	21.7742	0.0379014	0.48281	0.0785017	0.937429	0.998772
maker-scaffold10x_125_pilon-augustus-gene-0.74	14.0222	0.694881	0.621986	1.1172	0.26391	0.998772
maker-scaffold10x_125_pilon-augustus-gene-0.75	917.159	0.0547446	0.133019	0.411555	0.680665	0.998772
maker-scaffold10x_125_pilon-augustus-gene-0.76	1866.5	-0.0437664	0.0855911	-0.511342	0.609111	0.998772
maker-scaffold10x_125_pilon-augustus-gene-0.77	13.5624	0.965123	0.61827	1.56101	0.118523	0.920221
maker-scaffold10x_125_pilon-augustus-gene-0.80	473.313	-0.0920793	0.116931	-0.78747	0.431007	0.998772
maker-scaffold10x_125_pilon-snap-gene-0.19	5855.18	-0.155353	0.088731	-1.75083	0.0799752	0.813033
maker-scaffold10x_125_pilon-snap-gene-0.20	175.986	0.209412	0.194702	1.07556	0.282126	0.998772
maker-scaffold10x_125_pilon-snap-gene-0.21	9.83276	1.09686	0.74551	1.47129	0.141212	0.949534
maker-scaffold10x_125_pilon-snap-gene-0.22	1272.91	0.0396101	0.089677	0.441697	0.658708	0.998772
maker-scaffold10x_125_pilon-snap-gene-0.23	1346.51	0.0617692	0.0947937	0.651618	0.514648	0.998772
maker-scaffold10x_125_pilon-snap-gene-0.29	1262.42	0.0788507	0.0975957	0.807932	0.41913	0.998772
maker-scaffold10x_125_pilon-snap-gene-0.30	2384.65	0.0368375	0.0814835	0.452086	0.651207	0.998772
maker-scaffold10x_1256_pilon-snap-gene-0.1	660.433	-0.271942	0.107918	-2.51989	0.011739	0.348434
maker-scaffold10x_1257_pilon-augustus-gene-0.9	66.7179	0.471657	0.305436	1.54421	0.122538	0.930968
maker-scaffold10x_1257_pilon-snap-gene-0.61	431.317	0.216383	0.126886	1.70533	0.0881324	0.841434
maker-scaffold10x_1257_pilon-snap-gene-0.63	662.433	-0.0109674	0.125072	-0.0876881	0.930125	0.998772
maker-scaffold10x_1257_pilon-snap-gene-0.66	52.2854	-1.93144	0.436752	-4.42228	9.76627e-06	0.00140523
maker-scaffold10x_1257_pilon-snap-gene-0.67	491.908	0.0746183	0.1251	0.596468	0.550863	0.998772
maker-scaffold10x_1257_pilon-snap-gene-0.68	312.262	-0.117109	0.153459	-0.763128	0.445387	0.998772
maker-scaffold10x_1257_pilon-snap-gene-0.69	778.643	-0.147145	0.104803	-1.40401	0.160317	0.962476
maker-scaffold10x_1257_pilon-snap-gene-0.70	180.453	0.0863268	0.188895	0.457011	0.647663	0.998772
maker-scaffold10x_1257_pilon-snap-gene-0.71	3417.24	0.0571436	0.0801659	0.712817	0.475959	0.998772
maker-scaffold10x_1257_pilon-snap-gene-0.72	1242.26	-0.39175	0.0941996	-4.15872	3.2004e-05	0.00406316
maker-scaffold10x_1257_pilon-snap-gene-0.73	783.471	-0.0528528	0.102704	-0.514614	0.606823	0.998772
maker-scaffold10x_1257_pilon-snap-gene-0.74	251.886	0.0148282	0.149958	0.0988827	0.921231	0.998772
maker-scaffold10x_1257_pilon-snap-gene-0.75	335.807	-0.182986	0.137281	-1.33293	0.182554	0.985047
maker-scaffold10x_1257_pilon-snap-gene-0.76	388.315	0.0141522	0.155	0.091304	0.927251	0.998772
maker-scaffold10x_126_pilon-augustus-gene-0.0	1774.51	0.00934404	0.0833116	0.112158	0.910698	0.998772
maker-scaffold10x_126_pilon-pred_gff_StringTie-gene-0.42	39342.4	0.120567	0.0718937	1.67701	0.0935396	0.861705
maker-scaffold10x_126_pilon-snap-gene-0.29	869.31	-0.348261	0.111538	-3.12235	0.00179416	0.106046
maker-scaffold10x_126_pilon-snap-gene-0.31	18500.5	0.154188	0.0903813	1.70598	0.0880123	0.841434
maker-scaffold10x_126_pilon-snap-gene-0.32	352.221	-0.256064	0.135812	-1.88543	0.0593723	0.74937
maker-scaffold10x_126_pilon-snap-gene-0.33	102.69	-0.256821	0.236191	-1.08735	0.276883	0.998772
maker-scaffold10x_126_pilon-snap-gene-0.35	5699.41	0.24404	0.0828347	2.9461	0.00321803	0.159403
maker-scaffold10x_126_pilon-snap-gene-0.36	21.1961	0.237864	0.480348	0.49519	0.620466	0.998772
maker-scaffold10x_126_pilon-snap-gene-0.37	413.368	-0.119237	0.126352	-0.94369	0.345328	0.998772
maker-scaffold10x_126_pilon-snap-gene-0.38	6.32827	-0.730939	0.933309	-0.783169	0.433528	0.998772
maker-scaffold10x_1260_pilon-augustus-gene-0.0	683.641	0.119147	0.113396	1.05071	0.29339	0.998772
maker-scaffold10x_1260_pilon-augustus-gene-0.5	48.0261	0.193248	0.334103	0.57841	0.562988	0.998772
maker-scaffold10x_1260_pilon-snap-gene-0.35	563.228	0.0331321	0.11386	0.29099	0.771059	0.998772
maker-scaffold10x_1260_pilon-snap-gene-0.37	3216.5	0.0501669	0.0889874	0.563753	0.572922	0.998772
maker-scaffold10x_1260_pilon-snap-gene-0.38	1907.74	-0.253508	0.0831044	-3.05048	0.0022848	0.123281
maker-scaffold10x_1260_pilon-snap-gene-0.39	453.977	0.126708	0.131514	0.963457	0.335318	0.998772
maker-scaffold10x_1260_pilon-snap-gene-0.40	15.5563	0.499725	0.656264	0.761469	0.446377	0.998772
maker-scaffold10x_1260_pilon-snap-gene-0.42	203.823	-0.368645	0.21273	-1.73292	0.0831091	0.823637
maker-scaffold10x_1260_pilon-snap-gene-0.43	348.572	0.206955	0.141526	1.46231	0.143656	0.95009
maker-scaffold10x_1260_pilon-snap-gene-0.44	496.513	-0.154288	0.12069	-1.27838	0.201114	0.991512
maker-scaffold10x_1262_pilon-augustus-gene-0.32	7716.14	-0.0465284	0.10099	-0.460722	0.644998	0.998772
maker-scaffold10x_1262_pilon-augustus-gene-0.34	1180.15	-0.220061	0.127607	-1.72451	0.0846152	0.830465
maker-scaffold10x_1262_pilon-snap-gene-0.21	3704.4	-0.0940795	0.105486	-0.891866	0.372465	0.998772
maker-scaffold10x_1265_pilon-augustus-gene-0.23	4.69581	0.50309	1.19801	0.419938	0.674531	0.998772
maker-scaffold10x_1265_pilon-snap-gene-0.16	143.603	0.252502	0.208957	1.20839	0.226896	0.998772
maker-scaffold10x_1265_pilon-snap-gene-0.17	8508.13	0.0173567	0.0659889	0.263025	0.792532	0.998772
maker-scaffold10x_127_pilon-augustus-gene-0.45	332.128	0.10296	0.428206	0.240444	0.809986	0.998772
maker-scaffold10x_127_pilon-augustus-gene-0.46	44.3556	0.379499	0.335626	1.13072	0.258172	0.998772
maker-scaffold10x_127_pilon-snap-gene-0.24	2839.34	0.0392645	0.0765841	0.512697	0.608163	0.998772
maker-scaffold10x_127_pilon-snap-gene-0.25	6.53637	1.11613	0.861246	1.29595	0.194993	0.990797
maker-scaffold10x_127_pilon-snap-gene-0.26	58.7356	0.180581	0.297384	0.607234	0.543696	0.998772
maker-scaffold10x_127_pilon-snap-gene-0.27	489.882	0.273287	0.164619	1.66011	0.0968916	0.870296
maker-scaffold10x_127_pilon-snap-gene-0.28	604.493	0.0238191	0.115609	0.206031	0.836767	0.998772
maker-scaffold10x_127_pilon-snap-gene-0.29	417.472	-0.100722	0.134414	-0.749347	0.453648	0.998772
maker-scaffold10x_1272_pilon-augustus-gene-0.66	351.457	0.177545	0.179715	0.987926	0.323189	0.998772
maker-scaffold10x_1272_pilon-augustus-gene-0.76	2.56964	0.0219041	1.41916	0.0154346	0.987685	0.999234
maker-scaffold10x_1272_pilon-augustus-gene-0.82	237.75	-0.13599	0.158504	-0.857957	0.390916	0.998772
maker-scaffold10x_1272_pilon-pred_gff_StringTie-gene-0.49	628.757	0.0346889	0.112075	0.309516	0.756929	0.998772
maker-scaffold10x_1272_pilon-snap-gene-0.1	1960.81	-0.0983529	0.0834627	-1.1784	0.238635	0.998772
maker-scaffold10x_1272_pilon-snap-gene-0.10	1981.46	0.0177317	0.0847827	0.209143	0.834337	0.998772
maker-scaffold10x_1272_pilon-snap-gene-0.11	1107.52	-0.275402	0.0964558	-2.85521	0.00430083	0.192665
maker-scaffold10x_1272_pilon-snap-gene-0.12	6.0055	1.2454	0.985892	1.26322	0.206509	0.9952
maker-scaffold10x_1272_pilon-snap-gene-0.2	4321.95	-0.19326	0.0747407	-2.58574	0.00971698	0.310368
maker-scaffold10x_1272_pilon-snap-gene-0.3	16.4955	0.344828	0.570284	0.604661	0.545404	0.998772
maker-scaffold10x_1272_pilon-snap-gene-0.4	749.771	-0.0117252	0.109891	-0.106699	0.915028	0.998772
maker-scaffold10x_1272_pilon-snap-gene-0.5	1131.32	0.220135	0.107737	2.04326	0.0410264	0.635021
maker-scaffold10x_1272_pilon-snap-gene-0.7	647.206	-0.230314	0.116201	-1.98204	0.0474752	0.681802
maker-scaffold10x_1272_pilon-snap-gene-0.8	8036.48	-0.133388	0.0663238	-2.01117	0.044308	0.654355
maker-scaffold10x_1278_pilon-pred_gff_StringTie-gene-0.5	149.4	0.109805	0.208613	0.526355	0.598641	0.998772
maker-scaffold10x_1278_pilon-snap-gene-0.16	2610.93	-0.0267317	0.0870765	-0.306991	0.758851	0.998772
maker-scaffold10x_1279_pilon-augustus-gene-0.118	1814.83	0.0154393	0.0810355	0.190526	0.848897	0.998772
maker-scaffold10x_1279_pilon-augustus-gene-0.121	12.1949	0.120669	0.643935	0.187393	0.851352	0.998772
maker-scaffold10x_1279_pilon-snap-gene-0.50	2235.35	-0.0588607	0.0781772	-0.752914	0.451501	0.998772
maker-scaffold10x_1279_pilon-snap-gene-0.51	544.032	0.245524	0.114214	2.14968	0.0315807	0.570619
maker-scaffold10x_1279_pilon-snap-gene-0.52	4441.94	0.0969026	0.0786671	1.23181	0.218022	0.998772
maker-scaffold10x_1279_pilon-snap-gene-0.53	988.703	-0.101717	0.0917364	-1.1088	0.267516	0.998772
maker-scaffold10x_1279_pilon-snap-gene-0.54	1337.31	-0.0384474	0.0882362	-0.435733	0.66303	0.998772
maker-scaffold10x_1279_pilon-snap-gene-0.55	449.125	-0.014931	0.135839	-0.109917	0.912475	0.998772
maker-scaffold10x_1279_pilon-snap-gene-0.57	2.03619	-0.612897	2.03687	-0.300902	0.763489	0.998772
maker-scaffold10x_1279_pilon-snap-gene-0.58	6389.3	0.212995	0.0690604	3.08418	0.00204113	0.114407
maker-scaffold10x_1279_pilon-snap-gene-0.59	283.945	0.0588449	0.1432	0.410929	0.681125	0.998772
maker-scaffold10x_1279_pilon-snap-gene-0.60	1049.11	-0.165873	0.0970438	-1.70926	0.0874024	0.841068
maker-scaffold10x_1279_pilon-snap-gene-0.61	2518.27	-0.0630623	0.0868226	-0.726334	0.467634	0.998772
maker-scaffold10x_1279_pilon-snap-gene-0.63	206.499	-0.0845851	0.17374	-0.486848	0.626366	0.998772
maker-scaffold10x_1279_pilon-snap-gene-0.65	62.4556	0.010883	0.347899	0.0312821	0.975045	0.998772
maker-scaffold10x_1280_pilon-snap-gene-0.10	1073.43	-0.157382	0.0928268	-1.69544	0.0899919	0.847418
maker-scaffold10x_1280_pilon-snap-gene-0.11	1239.79	-0.053836	0.0992604	-0.542371	0.587563	0.998772
maker-scaffold10x_1280_pilon-snap-gene-0.12	615.722	-0.0627181	0.11127	-0.563658	0.572987	0.998772
maker-scaffold10x_1280_pilon-snap-gene-0.13	829.188	0.0654633	0.0982915	0.666012	0.505404	0.998772
maker-scaffold10x_1280_pilon-snap-gene-0.14	8.05176	-1.20851	0.909996	-1.32803	0.184167	0.986133
maker-scaffold10x_1280_pilon-snap-gene-0.5	388.807	-0.0782499	0.127137	-0.615479	0.538239	0.998772
maker-scaffold10x_1280_pilon-snap-gene-0.6	550.231	-0.185649	0.117055	-1.58599	0.112741	0.914767
maker-scaffold10x_1280_pilon-snap-gene-0.7	1185.58	0.111444	0.0996276	1.11861	0.263306	0.998772
maker-scaffold10x_1280_pilon-snap-gene-0.8	1044.59	0.00517461	0.0935671	0.0553038	0.955896	0.998772
maker-scaffold10x_1280_pilon-snap-gene-0.9	32.8167	-0.447449	0.386742	-1.15697	0.247285	0.998772
maker-scaffold10x_1281_pilon-snap-gene-0.15	1003.68	-0.169321	0.0931588	-1.81755	0.0691328	0.782366
maker-scaffold10x_1281_pilon-snap-gene-0.16	406.363	-0.144801	0.13264	-1.09168	0.274973	0.998772
maker-scaffold10x_1281_pilon-snap-gene-0.17	504.261	-0.304013	0.124015	-2.45142	0.0142294	0.385264
maker-scaffold10x_1281_pilon-snap-gene-0.19	406.256	0.0271621	0.125536	0.216369	0.8287	0.998772
maker-scaffold10x_1282_pilon-snap-gene-0.2	1074.72	-0.0902883	0.10738	-0.840831	0.400442	0.998772
maker-scaffold10x_1296_pilon-pred_gff_StringTie-gene-0.33	246.66	0.0353402	0.15864	0.222769	0.823715	0.998772
maker-scaffold10x_1296_pilon-pred_gff_StringTie-gene-0.42	360.345	0.141458	0.146382	0.966362	0.333863	0.998772
maker-scaffold10x_1296_pilon-snap-gene-0.11	661.644	0.0687356	0.108507	0.633465	0.52643	0.998772
maker-scaffold10x_1296_pilon-snap-gene-0.15	3764.52	0.0501973	0.0768623	0.653081	0.513704	0.998772
maker-scaffold10x_1296_pilon-snap-gene-0.16	517.174	-0.27189	0.143558	-1.89395	0.0582322	0.741798
maker-scaffold10x_1296_pilon-snap-gene-0.17	3282.92	0.117604	0.0880658	1.33541	0.181742	0.985047
maker-scaffold10x_1296_pilon-snap-gene-0.18	336.741	-0.032347	0.139482	-0.231908	0.816609	0.998772
maker-scaffold10x_1296_pilon-snap-gene-0.19	5236.87	-0.429824	0.635985	-0.67584	0.499142	0.998772
maker-scaffold10x_1299_pilon-pred_gff_StringTie-gene-0.1	2810.82	0.192849	0.0946795	2.03686	0.041664	0.63775
maker-scaffold10x_1299_pilon-snap-gene-0.17	520.978	0.0531905	0.118799	0.447735	0.654344	0.998772
maker-scaffold10x_1299_pilon-snap-gene-0.18	269.407	-0.116281	0.176942	-0.657169	0.511072	0.998772
maker-scaffold10x_1299_pilon-snap-gene-0.19	380.161	0.122691	0.137862	0.889954	0.37349	0.998772
maker-scaffold10x_1299_pilon-snap-gene-0.20	570.587	-0.05005	0.113406	-0.441335	0.658971	0.998772
maker-scaffold10x_13_pilon-augustus-gene-0.17	1133.25	-0.0229034	0.0925697	-0.247418	0.804585	0.998772
maker-scaffold10x_13_pilon-augustus-gene-0.26	346.928	0.0367886	0.141092	0.260741	0.794292	0.998772
maker-scaffold10x_13_pilon-augustus-gene-0.27	2477.86	-0.012966	0.076246	-0.170055	0.864967	0.998772
maker-scaffold10x_13_pilon-augustus-gene-1.104	1222.98	0.170349	0.119867	1.42115	0.155272	0.959405
maker-scaffold10x_13_pilon-augustus-gene-1.92	18057.7	0.0944807	0.0720231	1.31181	0.189584	0.989148
maker-scaffold10x_13_pilon-augustus-gene-1.93	214.432	-0.112221	0.164453	-0.682393	0.494991	0.998772
maker-scaffold10x_13_pilon-augustus-gene-2.149	647.633	0.0248772	0.108288	0.229732	0.8183	0.998772
maker-scaffold10x_13_pilon-augustus-gene-2.152	1235.8	-0.212143	0.0886877	-2.39202	0.0167558	0.42191
maker-scaffold10x_13_pilon-augustus-gene-2.154	238.335	-0.00988397	0.176496	-0.0560012	0.955341	0.998772
maker-scaffold10x_13_pilon-augustus-gene-2.155	829.803	-0.207317	0.116513	-1.77934	0.0751835	0.80292
maker-scaffold10x_13_pilon-augustus-gene-2.161	109.475	0.0536064	0.239247	0.224064	0.822708	0.998772
maker-scaffold10x_13_pilon-augustus-gene-2.165	1659.91	0.118285	0.0816259	1.44911	0.147306	0.956785
maker-scaffold10x_13_pilon-augustus-gene-2.166	462.433	0.0107462	0.146854	0.073176	0.941666	0.998772
maker-scaffold10x_13_pilon-augustus-gene-2.167	1118.14	0.0564034	0.092178	0.611896	0.540607	0.998772
maker-scaffold10x_13_pilon-pred_gff_StringTie-gene-2.12	42480.6	-0.00378104	0.079984	-0.0472724	0.962296	0.998772
maker-scaffold10x_13_pilon-snap-gene-0.64	675.973	0.0226271	0.120497	0.18778	0.851049	0.998772
maker-scaffold10x_13_pilon-snap-gene-0.65	11.251	0.0060578	0.683755	0.00885961	0.992931	0.999809
maker-scaffold10x_13_pilon-snap-gene-0.67	58.0777	0.238916	0.324245	0.73684	0.46122	0.998772
maker-scaffold10x_13_pilon-snap-gene-0.69	793.378	-0.0155874	0.109009	-0.142993	0.886296	0.998772
maker-scaffold10x_13_pilon-snap-gene-0.70	14.7518	0.28587	0.662709	0.431366	0.666203	0.998772
maker-scaffold10x_13_pilon-snap-gene-0.71	1870.55	0.0275561	0.0874242	0.3152	0.75261	0.998772
maker-scaffold10x_13_pilon-snap-gene-0.72	7969.02	-0.00541887	0.0671325	-0.0807189	0.935666	0.998772
maker-scaffold10x_13_pilon-snap-gene-0.75	856.228	-0.0684637	0.103038	-0.664453	0.506401	0.998772
maker-scaffold10x_13_pilon-snap-gene-0.76	3400.63	0.0342268	0.0793004	0.43161	0.666025	0.998772
maker-scaffold10x_13_pilon-snap-gene-0.78	666.419	-0.189159	0.104889	-1.80343	0.0713215	0.786319
maker-scaffold10x_13_pilon-snap-gene-0.80	2648.32	-0.169987	0.0755346	-2.25046	0.0244199	0.506781
maker-scaffold10x_13_pilon-snap-gene-0.81	23.0981	0.151231	0.460548	0.328371	0.742631	0.998772
maker-scaffold10x_13_pilon-snap-gene-1.65	2006.2	0.108029	0.095678	1.12909	0.258861	0.998772
maker-scaffold10x_13_pilon-snap-gene-1.67	136.729	-0.0892904	0.197122	-0.452969	0.650571	0.998772
maker-scaffold10x_13_pilon-snap-gene-1.69	807.812	-0.0609796	0.106924	-0.570307	0.568469	0.998772
maker-scaffold10x_13_pilon-snap-gene-1.70	1722.56	-0.311139	0.101378	-3.0691	0.00214705	0.117567
maker-scaffold10x_13_pilon-snap-gene-1.71	580.004	-0.00056171	0.11385	-0.00493378	0.996063	0.999809
maker-scaffold10x_13_pilon-snap-gene-1.72	457.686	0.122177	0.126509	0.965762	0.334163	0.998772
maker-scaffold10x_13_pilon-snap-gene-1.73	668.286	0.0815155	0.112976	0.721527	0.470585	0.998772
maker-scaffold10x_13_pilon-snap-gene-1.74	1249.26	-0.0502838	0.0920185	-0.546454	0.584754	0.998772
maker-scaffold10x_13_pilon-snap-gene-1.75	3.67323	0.9254	1.22698	0.754208	0.450724	0.998772
maker-scaffold10x_13_pilon-snap-gene-1.76	707.01	-0.0203482	0.114416	-0.177843	0.858846	0.998772
maker-scaffold10x_13_pilon-snap-gene-1.77	55.0484	0.0910348	0.314936	0.289058	0.772537	0.998772
maker-scaffold10x_13_pilon-snap-gene-1.79	712.137	-0.014959	0.105447	-0.141863	0.887189	0.998772
maker-scaffold10x_13_pilon-snap-gene-1.80	1441.66	0.0378034	0.0885562	0.426886	0.669462	0.998772
maker-scaffold10x_13_pilon-snap-gene-1.81	305.479	0.000593305	0.143589	0.00413197	0.996703	0.999809
maker-scaffold10x_13_pilon-snap-gene-1.82	197.901	0.00876154	0.170417	0.0514125	0.958997	0.998772
maker-scaffold10x_13_pilon-snap-gene-2.116	313.935	-0.00647038	0.156178	-0.0414296	0.966953	0.998772
maker-scaffold10x_13_pilon-snap-gene-2.117	343.561	-0.0843497	0.146238	-0.576799	0.564075	0.998772
maker-scaffold10x_13_pilon-snap-gene-2.119	168.987	0.0814739	0.180708	0.450859	0.652091	0.998772
maker-scaffold10x_13_pilon-snap-gene-2.120	2827.25	-0.125294	0.0821329	-1.5255	0.127134	0.936825
maker-scaffold10x_13_pilon-snap-gene-2.123	2141.86	-0.0842203	0.0797654	-1.05585	0.291037	0.998772
maker-scaffold10x_13_pilon-snap-gene-2.124	284.258	0.163153	0.148805	1.09642	0.272893	0.998772
maker-scaffold10x_13_pilon-snap-gene-2.125	8.70197	0.5126	0.748172	0.685136	0.493258	0.998772
maker-scaffold10x_13_pilon-snap-gene-2.129	9.20038	-0.185098	0.736206	-0.251421	0.801489	0.998772
maker-scaffold10x_13_pilon-snap-gene-2.130	208.517	0.167203	0.162925	1.02626	0.304771	0.998772
maker-scaffold10x_13_pilon-snap-gene-2.132	51.072	-0.260551	0.333981	-0.780137	0.43531	0.998772
maker-scaffold10x_13_pilon-snap-gene-2.133	311.811	-0.0601426	0.14142	-0.425276	0.670635	0.998772
maker-scaffold10x_13_pilon-snap-gene-2.134	81.1927	0.0637471	0.253869	0.251103	0.801735	0.998772
maker-scaffold10x_13_pilon-snap-gene-2.140	485.998	0.288195	0.130751	2.20416	0.0275133	0.538379
maker-scaffold10x_13_pilon-snap-gene-2.142	1217.35	-0.0106155	0.0926152	-0.11462	0.908747	0.998772
maker-scaffold10x_13_pilon-snap-gene-2.144	581.056	-0.268009	0.123499	-2.17014	0.0299965	0.560838
maker-scaffold10x_13_pilon-snap-gene-2.145	552.916	-0.373114	0.111569	-3.34424	0.00082507	0.0617087
maker-scaffold10x_13_pilon-snap-gene-2.146	497.555	-0.0817559	0.116605	-0.701136	0.483218	0.998772
maker-scaffold10x_13_pilon-snap-gene-2.147	232.543	-0.127352	0.156524	-0.813626	0.415859	0.998772
maker-scaffold10x_13_pilon-snap-gene-2.148	93.8728	0.197481	0.235269	0.83938	0.401256	0.998772
maker-scaffold10x_1302_pilon-pred_gff_StringTie-gene-0.0	153.431	0.0188033	0.188696	0.0996482	0.920624	0.998772
maker-scaffold10x_1302_pilon-snap-gene-0.17	1035.75	-0.17882	0.0975856	-1.83244	0.0668852	0.776603
maker-scaffold10x_1302_pilon-snap-gene-0.19	61.477	-0.21957	0.28552	-0.769016	0.441884	0.998772
maker-scaffold10x_1302_pilon-snap-gene-0.20	113.354	-0.0415074	0.22675	-0.183053	0.854756	0.998772
maker-scaffold10x_1302_pilon-snap-gene-0.21	447.989	0.073569	0.125832	0.584662	0.558775	0.998772
maker-scaffold10x_1304_pilon-augustus-gene-0.5	33.3222	0.471484	0.396561	1.18893	0.234467	0.998772
maker-scaffold10x_1304_pilon-augustus-gene-0.6	1576	-0.102153	0.0994912	-1.02675	0.304537	0.998772
maker-scaffold10x_1304_pilon-snap-gene-0.40	351.168	0.146113	0.137222	1.0648	0.286967	0.998772
maker-scaffold10x_1304_pilon-snap-gene-0.41	1269.9	-0.0472086	0.0948386	-0.497778	0.618641	0.998772
maker-scaffold10x_1304_pilon-snap-gene-0.42	104.054	-0.0511183	0.222305	-0.229947	0.818133	0.998772
maker-scaffold10x_1304_pilon-snap-gene-0.46	4112.18	-0.0195725	0.0859964	-0.227597	0.81996	0.998772
maker-scaffold10x_1306_pilon-pred_gff_StringTie-gene-0.8	2.95072	0.880183	1.25079	0.703704	0.481617	0.998772
maker-scaffold10x_1306_pilon-snap-gene-0.14	8.21838	0.7212	0.758925	0.950292	0.341964	0.998772
maker-scaffold10x_1306_pilon-snap-gene-0.15	114.132	0.0556798	0.214817	0.259196	0.795484	0.998772
maker-scaffold10x_1306_pilon-snap-gene-0.16	3232.84	-0.114876	0.0822142	-1.39728	0.16233	0.964668
maker-scaffold10x_1306_pilon-snap-gene-0.17	306.344	0.0389251	0.16332	0.238336	0.81162	0.998772
maker-scaffold10x_1306_pilon-snap-gene-0.18	1152.36	-0.150756	0.0888669	-1.69643	0.0898048	0.847418
maker-scaffold10x_1309_pilon-augustus-gene-0.16	1452.6	-0.172739	0.0856052	-2.01786	0.0436057	0.64906
maker-scaffold10x_1309_pilon-augustus-gene-0.21	177.911	-0.0302286	0.195098	-0.15494	0.876868	0.998772
maker-scaffold10x_1309_pilon-augustus-gene-0.33	3226.7	-0.0214943	0.0761862	-0.282128	0.777845	0.998772
maker-scaffold10x_1309_pilon-pred_gff_StringTie-gene-0.157	53.5278	0.17888	0.348682	0.513016	0.60794	0.998772
maker-scaffold10x_1309_pilon-snap-gene-0.102	276.163	0.399339	0.159171	2.50886	0.012112	0.354706
maker-scaffold10x_1309_pilon-snap-gene-0.103	2387.32	-0.0434467	0.120638	-0.360141	0.718742	0.998772
maker-scaffold10x_1309_pilon-snap-gene-0.104	1593.03	-0.177715	0.0808626	-2.19774	0.0279674	0.544499
maker-scaffold10x_1309_pilon-snap-gene-0.84	262.417	-0.190455	0.161108	-1.18216	0.237142	0.998772
maker-scaffold10x_1309_pilon-snap-gene-0.85	1699.97	0.0369745	0.080842	0.457367	0.647407	0.998772
maker-scaffold10x_1309_pilon-snap-gene-0.86	355.181	-0.0136676	0.133082	-0.1027	0.918201	0.998772
maker-scaffold10x_1309_pilon-snap-gene-0.87	639.72	0.0632264	0.107789	0.586576	0.557488	0.998772
maker-scaffold10x_1309_pilon-snap-gene-0.88	1111.72	-0.00907438	0.0976954	-0.0928845	0.925995	0.998772
maker-scaffold10x_1309_pilon-snap-gene-0.89	88.8996	-0.0930452	0.238945	-0.3894	0.69698	0.998772
maker-scaffold10x_1309_pilon-snap-gene-0.91	717.652	-0.165574	0.104668	-1.5819	0.113672	0.914922
maker-scaffold10x_1309_pilon-snap-gene-0.92	297.756	-0.124545	0.140356	-0.887353	0.374889	0.998772
maker-scaffold10x_1309_pilon-snap-gene-0.95	1653.82	0.0173046	0.0816748	0.211872	0.832207	0.998772
maker-scaffold10x_1309_pilon-snap-gene-0.96	742.725	0.0488291	0.101901	0.479183	0.631808	0.998772
maker-scaffold10x_1309_pilon-snap-gene-0.97	1512.63	0.0567004	0.0895168	0.633406	0.526469	0.998772
maker-scaffold10x_1309_pilon-snap-gene-0.98	911.967	0.00720501	0.102863	0.070045	0.944158	0.998772
maker-scaffold10x_1310_pilon-augustus-gene-0.11	247.155	-0.333689	0.174654	-1.91057	0.05606	0.733165
maker-scaffold10x_1310_pilon-snap-gene-0.1	686.257	0.00530737	0.124001	0.0428009	0.96586	0.998772
maker-scaffold10x_1310_pilon-snap-gene-0.2	2.42002	0.169319	1.63133	0.103792	0.917334	0.998772
maker-scaffold10x_1315_pilon-snap-gene-0.7	503.086	-0.106897	0.11484	-0.930838	0.351937	0.998772
maker-scaffold10x_1315_pilon-snap-gene-0.8	187.405	-0.0395068	0.175073	-0.22566	0.821466	0.998772
maker-scaffold10x_1318_pilon-augustus-gene-0.15	808.792	-0.157983	0.104704	-1.50885	0.131336	0.941491
maker-scaffold10x_1318_pilon-augustus-gene-0.19	9.24777	-0.208073	0.719597	-0.289152	0.772465	0.998772
maker-scaffold10x_1318_pilon-pred_gff_StringTie-gene-0.50	442.056	0.148922	0.127209	1.17069	0.241724	0.998772
maker-scaffold10x_1318_pilon-pred_gff_StringTie-gene-0.63	36.5474	0.184067	0.402223	0.457624	0.647222	0.998772
maker-scaffold10x_1318_pilon-snap-gene-0.0	126.707	-0.0522606	0.208894	-0.250177	0.80245	0.998772
maker-scaffold10x_1318_pilon-snap-gene-0.2	3295.12	0.0607993	0.080205	0.758049	0.448422	0.998772
maker-scaffold10x_1318_pilon-snap-gene-0.3	1464.35	-0.00196197	0.096777	-0.0202731	0.983826	0.998882
maker-scaffold10x_1318_pilon-snap-gene-0.4	1759.22	-0.0839275	0.0884129	-0.949268	0.342485	0.998772
maker-scaffold10x_1318_pilon-snap-gene-0.6	125.084	0.213043	0.20835	1.02253	0.306531	0.998772
maker-scaffold10x_1318_pilon-snap-gene-0.7	24.0839	0.315964	0.481967	0.655572	0.512099	0.998772
maker-scaffold10x_1319_pilon-snap-gene-0.1	1482.73	-0.0796835	0.0923456	-0.862884	0.388201	0.998772
maker-scaffold10x_1319_pilon-snap-gene-0.2	122.421	0.0466823	0.21816	0.213982	0.830561	0.998772
maker-scaffold10x_1322_pilon-snap-gene-0.10	7.89548	-0.530801	0.80178	-0.662028	0.507953	0.998772
maker-scaffold10x_1322_pilon-snap-gene-0.11	530.224	-0.0357972	0.117435	-0.304825	0.760499	0.998772
maker-scaffold10x_1322_pilon-snap-gene-0.12	2068.81	-0.506321	0.100301	-5.04803	4.464e-07	8.43027e-05
maker-scaffold10x_1322_pilon-snap-gene-0.9	792.756	-0.0882475	0.108997	-0.809633	0.418151	0.998772
maker-scaffold10x_1323_pilon-augustus-gene-0.9	36.0076	-0.35285	0.38578	-0.914641	0.36038	0.998772
maker-scaffold10x_1323_pilon-snap-gene-0.5	419.423	-0.00436288	0.13026	-0.0334937	0.973281	0.998772
maker-scaffold10x_1326_pilon-augustus-gene-0.68	483.562	0.0374827	0.120534	0.310973	0.755821	0.998772
maker-scaffold10x_1326_pilon-augustus-gene-0.74	100.743	0.12758	0.257464	0.495525	0.620229	0.998772
maker-scaffold10x_1326_pilon-snap-gene-0.49	48.377	0.19427	0.335901	0.578355	0.563025	0.998772
maker-scaffold10x_1326_pilon-snap-gene-0.50	8.51529	1.08706	0.889785	1.22171	0.221816	0.998772
maker-scaffold10x_1326_pilon-snap-gene-0.52	48.47	0.111165	0.343757	0.323384	0.746405	0.998772
maker-scaffold10x_1326_pilon-snap-gene-0.53	108.966	0.169635	0.216788	0.782494	0.433924	0.998772
maker-scaffold10x_1326_pilon-snap-gene-0.55	216.034	0.0945285	0.160733	0.588108	0.55646	0.998772
maker-scaffold10x_1326_pilon-snap-gene-0.58	5234.36	-0.0752791	0.248812	-0.302554	0.76223	0.998772
maker-scaffold10x_1326_pilon-snap-gene-0.59	670.311	0.0592627	0.124579	0.475705	0.634284	0.998772
maker-scaffold10x_1326_pilon-snap-gene-0.61	1729.21	-0.100206	0.0851728	-1.17651	0.239392	0.998772
maker-scaffold10x_1326_pilon-snap-gene-0.62	588.118	0.0643037	0.127636	0.503806	0.614398	0.998772
maker-scaffold10x_1327_pilon-augustus-gene-0.23	63.166	0.119033	0.279932	0.425221	0.670675	0.998772
maker-scaffold10x_1327_pilon-snap-gene-0.18	30.4168	-0.126473	0.427529	-0.295823	0.767365	0.998772
maker-scaffold10x_1327_pilon-snap-gene-0.19	124.748	0.128443	0.215453	0.596153	0.551073	0.998772
maker-scaffold10x_1327_pilon-snap-gene-0.21	740.715	-0.0110989	0.104473	-0.106237	0.915394	0.998772
maker-scaffold10x_1329_pilon-snap-gene-0.2	364.394	0.0620796	0.139036	0.446499	0.655237	0.998772
maker-scaffold10x_1329_pilon-snap-gene-0.3	1609.85	-0.0795468	0.0823461	-0.966006	0.334041	0.998772
maker-scaffold10x_1331_pilon-snap-gene-0.10	708.844	0.00231106	0.107139	0.0215707	0.98279	0.998772
maker-scaffold10x_1331_pilon-snap-gene-0.11	803.395	0.0176402	0.0983393	0.179381	0.857639	0.998772
maker-scaffold10x_1331_pilon-snap-gene-0.12	1637.22	-0.0236806	0.092871	-0.254984	0.798735	0.998772
maker-scaffold10x_1331_pilon-snap-gene-0.13	1985.13	-0.0984968	0.0799915	-1.23134	0.218195	0.998772
maker-scaffold10x_1331_pilon-snap-gene-0.15	727.797	0.0824283	0.115508	0.713616	0.475465	0.998772
maker-scaffold10x_1331_pilon-snap-gene-0.16	324.686	0.0529273	0.141944	0.372875	0.709241	0.998772
maker-scaffold10x_1331_pilon-snap-gene-0.17	3631.33	0.0230206	0.0741501	0.31046	0.756211	0.998772
maker-scaffold10x_1332_pilon-augustus-gene-0.15	261.579	-0.293354	0.152978	-1.91761	0.0551599	0.728574
maker-scaffold10x_1332_pilon-augustus-gene-0.19	2543.8	0.0188212	0.0899008	0.209355	0.834171	0.998772
maker-scaffold10x_1332_pilon-augustus-gene-0.23	125.35	0.0822438	0.212596	0.386854	0.698864	0.998772
maker-scaffold10x_1332_pilon-pred_gff_StringTie-gene-0.67	464.371	0.409402	0.162051	2.52638	0.0115244	0.344092
maker-scaffold10x_1332_pilon-pred_gff_StringTie-gene-0.69	228.802	0.0807108	0.163549	0.493494	0.621663	0.998772
maker-scaffold10x_1332_pilon-snap-gene-0.35	1344.94	-0.0744575	0.0835282	-0.891406	0.372712	0.998772
maker-scaffold10x_1332_pilon-snap-gene-0.37	714.468	-0.171506	0.102389	-1.67504	0.0939272	0.864024
maker-scaffold10x_1332_pilon-snap-gene-0.40	33.0455	0.668367	0.4177	1.60011	0.109574	0.907422
maker-scaffold10x_1332_pilon-snap-gene-0.41	632.546	-0.452375	0.156558	-2.8895	0.00385855	0.179923
maker-scaffold10x_1332_pilon-snap-gene-0.43	2043.6	-0.160963	0.077683	-2.07205	0.0382607	0.617567
maker-scaffold10x_1332_pilon-snap-gene-0.44	284.878	-0.169058	0.147436	-1.14666	0.251524	0.998772
maker-scaffold10x_1332_pilon-snap-gene-0.45	1049.83	0.0115325	0.091075	0.126627	0.899236	0.998772
maker-scaffold10x_1332_pilon-snap-gene-0.46	2836.35	0.0379048	0.0959784	0.39493	0.692894	0.998772
maker-scaffold10x_1332_pilon-snap-gene-0.47	54.4624	-0.0509923	0.314829	-0.161968	0.871331	0.998772
maker-scaffold10x_1332_pilon-snap-gene-0.48	224.652	0.180114	0.157125	1.14631	0.251667	0.998772
maker-scaffold10x_1332_pilon-snap-gene-0.49	458.226	-0.054613	0.126179	-0.432822	0.665144	0.998772
maker-scaffold10x_1332_pilon-snap-gene-0.50	10.7149	-0.137019	0.674371	-0.20318	0.838994	0.998772
maker-scaffold10x_1332_pilon-snap-gene-0.51	332.877	0.0668551	0.155574	0.429731	0.667391	0.998772
maker-scaffold10x_1335_pilon-augustus-gene-0.50	2748.54	-0.0302357	0.0722707	-0.418367	0.675679	0.998772
maker-scaffold10x_1335_pilon-augustus-gene-0.51	758.657	0.0704734	0.108307	0.65068	0.515253	0.998772
maker-scaffold10x_1335_pilon-augustus-gene-0.55	22.3686	0.637725	0.484614	1.31594	0.188193	0.988624
maker-scaffold10x_1335_pilon-pred_gff_StringTie-gene-0.24	625.498	0.0220014	0.167376	0.131449	0.89542	0.998772
maker-scaffold10x_1335_pilon-snap-gene-0.59	2772.47	-0.158204	0.0749334	-2.11127	0.0347493	0.59523
maker-scaffold10x_1335_pilon-snap-gene-0.60	193.553	0.00778571	0.173412	0.044897	0.964189	0.998772
maker-scaffold10x_1335_pilon-snap-gene-0.63	3398.85	-0.0864941	0.0769548	-1.12396	0.26103	0.998772
maker-scaffold10x_1335_pilon-snap-gene-0.65	2209.13	-0.0961707	0.0812073	-1.18426	0.236309	0.998772
maker-scaffold10x_1335_pilon-snap-gene-0.66	139.526	0.188806	0.195288	0.966807	0.333641	0.998772
maker-scaffold10x_1335_pilon-snap-gene-0.67	1155.89	-0.171444	0.124384	-1.37834	0.168097	0.970828
maker-scaffold10x_1335_pilon-snap-gene-0.68	347.884	0.0853239	0.189497	0.450265	0.652519	0.998772
maker-scaffold10x_1335_pilon-snap-gene-0.70	3894.27	0.00665782	0.575327	0.0115722	0.990767	0.999593
maker-scaffold10x_1335_pilon-snap-gene-0.71	27.4615	0.23314	1.44888	0.16091	0.872164	0.998772
maker-scaffold10x_1335_pilon-snap-gene-0.72	1483.21	-0.147296	0.0911883	-1.61529	0.106247	0.89828
maker-scaffold10x_1335_pilon-snap-gene-0.73	705.335	0.0368921	0.107893	0.341932	0.732402	0.998772
maker-scaffold10x_1339_pilon-snap-gene-0.38	704.623	0.00124412	0.110695	0.0112392	0.991033	0.999593
maker-scaffold10x_1339_pilon-snap-gene-0.39	96.9277	0.0361304	0.252562	0.143056	0.886246	0.998772
maker-scaffold10x_1339_pilon-snap-gene-0.41	418.845	0.143292	0.127025	1.12806	0.259295	0.998772
maker-scaffold10x_1339_pilon-snap-gene-0.43	972.498	0.073561	0.0932355	0.788981	0.430123	0.998772
maker-scaffold10x_1339_pilon-snap-gene-0.44	1036.52	-0.134175	0.102152	-1.31349	0.189019	0.988803
maker-scaffold10x_134_pilon-snap-gene-0.5	756.565	-0.11158	0.103675	-1.07625	0.281815	0.998772
maker-scaffold10x_134_pilon-snap-gene-0.6	220.848	0.28995	0.16967	1.7089	0.0874691	0.841173
maker-scaffold10x_134_pilon-snap-gene-0.7	744.781	-0.112934	0.100841	-1.11992	0.262747	0.998772
maker-scaffold10x_134_pilon-snap-gene-0.8	23.0476	-0.136135	0.458124	-0.297158	0.766346	0.998772
maker-scaffold10x_1340_pilon-augustus-gene-0.23	6380.83	0.120889	0.0701145	1.72417	0.0846771	0.830465
maker-scaffold10x_1340_pilon-snap-gene-0.16	842.016	-0.0306528	0.110127	-0.27834	0.780752	0.998772
maker-scaffold10x_1340_pilon-snap-gene-0.17	821.201	-0.028923	0.102917	-0.281034	0.778684	0.998772
maker-scaffold10x_1340_pilon-snap-gene-0.19	651.632	0.0320661	0.106743	0.300404	0.763869	0.998772
maker-scaffold10x_1343_pilon-snap-gene-0.10	360.104	0.0036674	0.132203	0.0277407	0.977869	0.998772
maker-scaffold10x_1343_pilon-snap-gene-0.9	321.399	-0.00646378	0.140141	-0.0461234	0.963212	0.998772
maker-scaffold10x_1347_pilon-snap-gene-0.14	3523.93	-0.435858	0.0998266	-4.36615	1.26455e-05	0.00176897
maker-scaffold10x_1347_pilon-snap-gene-0.15	8.04414	1.21277	0.797212	1.52127	0.128193	0.938698
maker-scaffold10x_1347_pilon-snap-gene-0.16	328.477	0.0849244	0.148544	0.571712	0.567517	0.998772
maker-scaffold10x_1347_pilon-snap-gene-0.17	11.6792	-0.104649	0.680096	-0.153873	0.87771	0.998772
maker-scaffold10x_1347_pilon-snap-gene-0.18	692.767	0.199249	0.10293	1.93576	0.0528968	0.71354
maker-scaffold10x_1347_pilon-snap-gene-0.20	292.29	-0.283322	0.149896	-1.89012	0.0587421	0.745778
maker-scaffold10x_1347_pilon-snap-gene-0.21	18.2403	0.189233	0.519497	0.364263	0.715662	0.998772
maker-scaffold10x_1349_pilon-snap-gene-0.13	168.189	0.165079	0.196479	0.840187	0.400803	0.998772
maker-scaffold10x_1349_pilon-snap-gene-0.14	530.35	-0.0802467	0.119421	-0.671966	0.501605	0.998772
maker-scaffold10x_1349_pilon-snap-gene-0.15	715.248	0.0371841	0.120879	0.307616	0.758375	0.998772
maker-scaffold10x_135_pilon-augustus-gene-0.43	377.794	0.211129	0.130077	1.6231	0.104567	0.894216
maker-scaffold10x_135_pilon-snap-gene-0.34	270.5	0.0892328	0.149072	0.598588	0.549448	0.998772
maker-scaffold10x_135_pilon-snap-gene-0.37	792.479	-0.104628	0.113464	-0.92213	0.356461	0.998772
maker-scaffold10x_135_pilon-snap-gene-0.38	803.425	0.319271	0.136463	2.33961	0.0193038	0.456033
maker-scaffold10x_135_pilon-snap-gene-0.39	296.63	0.122506	0.168058	0.728951	0.466032	0.998772
maker-scaffold10x_135_pilon-snap-gene-0.40	23.0479	1.02226	0.545008	1.87567	0.0607007	0.755945
maker-scaffold10x_135_pilon-snap-gene-0.41	55.4141	-0.990341	0.309119	-3.20375	0.00135648	0.0879558
maker-scaffold10x_1358_pilon-augustus-gene-0.12	1350.81	-0.0325299	0.0936962	-0.347185	0.728453	0.998772
maker-scaffold10x_1358_pilon-augustus-gene-0.13	1175.25	-0.0953175	0.101602	-0.938146	0.348169	0.998772
maker-scaffold10x_1358_pilon-pred_gff_StringTie-gene-0.22	2857.53	-0.0564527	0.083282	-0.67785	0.497867	0.998772
maker-scaffold10x_1358_pilon-snap-gene-0.2	562.55	0.140163	0.109471	1.28036	0.200417	0.991512
maker-scaffold10x_1358_pilon-snap-gene-0.6	912.239	-0.0868458	0.106433	-0.815965	0.41452	0.998772
maker-scaffold10x_1359_pilon-snap-gene-0.5	1384.26	-0.166307	0.108589	-1.53152	0.12564	0.936825
maker-scaffold10x_1359_pilon-snap-gene-0.6	70.2538	0.247833	0.282918	0.875989	0.381036	0.998772
maker-scaffold10x_136_pilon-pred_gff_StringTie-gene-0.12	553.423	-0.0199237	0.11185	-0.178129	0.858621	0.998772
maker-scaffold10x_136_pilon-snap-gene-0.22	236.068	0.0498917	0.176287	0.283014	0.777166	0.998772
maker-scaffold10x_136_pilon-snap-gene-0.23	1183	0.0879845	0.0991763	0.887152	0.374997	0.998772
maker-scaffold10x_136_pilon-snap-gene-0.24	668.233	-0.184704	0.10921	-1.69128	0.0907842	0.850108
maker-scaffold10x_136_pilon-snap-gene-0.25	822.471	0.164885	0.101197	1.62934	0.10324	0.889257
maker-scaffold10x_136_pilon-snap-gene-0.27	1213.15	0.0622044	0.0969517	0.641602	0.521131	0.998772
maker-scaffold10x_1361_pilon-pred_gff_StringTie-gene-0.1	1217.32	0.0212704	0.326771	0.0650927	0.9481	0.998772
maker-scaffold10x_1362_pilon-snap-gene-0.13	1999.69	-0.094402	0.0801255	-1.17818	0.238726	0.998772
maker-scaffold10x_1362_pilon-snap-gene-0.14	17.8958	-0.155652	0.553733	-0.281095	0.778637	0.998772
maker-scaffold10x_1364_pilon-augustus-gene-0.6	2086.32	-0.19718	0.0883639	-2.23146	0.0256507	0.519478
maker-scaffold10x_1364_pilon-snap-gene-0.10	225.247	-0.0845969	0.157326	-0.537716	0.590773	0.998772
maker-scaffold10x_1364_pilon-snap-gene-0.12	1739.32	0.157742	0.0797318	1.97841	0.0478826	0.683488
maker-scaffold10x_1364_pilon-snap-gene-0.8	122.576	-0.0871474	0.232245	-0.375239	0.707483	0.998772
maker-scaffold10x_1364_pilon-snap-gene-0.9	806.688	-0.238795	0.105599	-2.26133	0.0237391	0.50137
maker-scaffold10x_1366_pilon-snap-gene-0.20	2982.75	-0.00890587	0.0739924	-0.120362	0.904196	0.998772
maker-scaffold10x_1366_pilon-snap-gene-0.21	5879.64	-0.0068598	0.0769403	-0.0891575	0.928957	0.998772
maker-scaffold10x_1366_pilon-snap-gene-0.22	26.1715	0.58239	0.50285	1.15818	0.246791	0.998772
maker-scaffold10x_1366_pilon-snap-gene-0.23	846.84	-0.279531	0.107283	-2.60555	0.00917261	0.304571
maker-scaffold10x_1366_pilon-snap-gene-0.24	773.577	-0.0594509	0.104592	-0.568409	0.569757	0.998772
maker-scaffold10x_1366_pilon-snap-gene-0.25	1232.03	0.00184504	0.0867095	0.0212784	0.983024	0.998772
maker-scaffold10x_1366_pilon-snap-gene-0.29	1336.85	-0.141424	0.0905391	-1.56202	0.118284	0.920221
maker-scaffold10x_1366_pilon-snap-gene-0.30	474.819	0.00521099	0.124093	0.0419926	0.966505	0.998772
maker-scaffold10x_1366_pilon-snap-gene-0.31	624.721	0.129811	0.126283	1.02793	0.303981	0.998772
maker-scaffold10x_1366_pilon-snap-gene-0.32	116.993	-0.106274	0.207508	-0.512145	0.608549	0.998772
maker-scaffold10x_1366_pilon-snap-gene-0.33	430.168	0.3944	0.121454	3.24731	0.001165	0.0792833
maker-scaffold10x_1366_pilon-snap-gene-0.34	2.82075	0.786007	1.49732	0.524942	0.599624	0.998772
maker-scaffold10x_1366_pilon-snap-gene-0.36	724.337	0.0356036	0.127192	0.279921	0.779538	0.998772
maker-scaffold10x_1366_pilon-snap-gene-0.37	1428.78	-0.11861	0.0889478	-1.33348	0.182375	0.985047
maker-scaffold10x_1366_pilon-snap-gene-0.38	668.402	-0.0492129	0.104921	-0.469048	0.639036	0.998772
maker-scaffold10x_1366_pilon-snap-gene-0.39	4654.1	-0.0982349	0.0740813	-1.32604	0.184826	0.986133
maker-scaffold10x_1368_pilon-snap-gene-0.10	1252.16	-0.144445	0.0975055	-1.4814	0.138499	0.946808
maker-scaffold10x_1368_pilon-snap-gene-0.12	1048.3	-0.0839092	0.0998798	-0.840102	0.400851	0.998772
maker-scaffold10x_1368_pilon-snap-gene-0.9	1541.98	-0.0457177	0.0935334	-0.488785	0.624994	0.998772
maker-scaffold10x_137_pilon-augustus-gene-0.11	1511.45	-0.0261976	0.0857943	-0.305353	0.760097	0.998772
maker-scaffold10x_137_pilon-augustus-gene-0.4	38.9089	0.292739	0.383638	0.76306	0.445428	0.998772
maker-scaffold10x_137_pilon-pred_gff_StringTie-gene-0.62	3737.69	0.031059	0.0871917	0.356215	0.72168	0.998772
maker-scaffold10x_137_pilon-snap-gene-0.12	590.215	-0.115851	0.116433	-0.995002	0.319735	0.998772
maker-scaffold10x_137_pilon-snap-gene-0.14	504.53	-0.00170974	0.120967	-0.014134	0.988723	0.999507
maker-scaffold10x_137_pilon-snap-gene-0.15	877.491	-0.102267	0.129972	-0.786838	0.431377	0.998772
maker-scaffold10x_137_pilon-snap-gene-0.17	387.414	-0.245979	0.134703	-1.82609	0.0678367	0.778353
maker-scaffold10x_137_pilon-snap-gene-0.18	14.1266	-0.148217	0.593195	-0.249862	0.802694	0.998772
maker-scaffold10x_137_pilon-snap-gene-0.19	149.124	-0.29424	0.203898	-1.44308	0.148999	0.958049
maker-scaffold10x_137_pilon-snap-gene-0.20	935.377	-0.0513899	0.0972229	-0.528579	0.597098	0.998772
maker-scaffold10x_137_pilon-snap-gene-0.21	2453.15	-0.122284	0.106736	-1.14567	0.251933	0.998772
maker-scaffold10x_137_pilon-snap-gene-0.22	1077.77	-0.204592	0.092099	-2.22143	0.0263219	0.52602
maker-scaffold10x_1373_pilon-augustus-gene-0.68	147.646	-0.240734	0.192257	-1.25215	0.210516	0.997704
maker-scaffold10x_1373_pilon-augustus-gene-0.79	354.124	-0.0882383	0.137635	-0.641104	0.521455	0.998772
maker-scaffold10x_1373_pilon-pred_gff_StringTie-gene-0.13	129.184	0.170744	0.216782	0.787628	0.430914	0.998772
maker-scaffold10x_1373_pilon-snap-gene-0.83	20.6168	-0.291098	0.480722	-0.605544	0.544818	0.998772
maker-scaffold10x_1373_pilon-snap-gene-0.84	2642.59	-0.0837419	0.0902504	-0.927883	0.353468	0.998772
maker-scaffold10x_1373_pilon-snap-gene-0.85	399.999	-0.0370572	0.148219	-0.250016	0.802575	0.998772
maker-scaffold10x_1373_pilon-snap-gene-0.86	1378.36	-0.01479	0.0914521	-0.161724	0.871523	0.998772
maker-scaffold10x_1373_pilon-snap-gene-0.87	89.1712	0.092159	0.260146	0.354259	0.723145	0.998772
maker-scaffold10x_1373_pilon-snap-gene-0.88	465.192	0.666142	0.122781	5.42545	5.78081e-08	1.28436e-05
maker-scaffold10x_1373_pilon-snap-gene-0.90	134.794	0.0922453	0.214657	0.429733	0.66739	0.998772
maker-scaffold10x_1373_pilon-snap-gene-0.91	1444.86	-0.0941507	0.0902605	-1.0431	0.296902	0.998772
maker-scaffold10x_1373_pilon-snap-gene-0.92	1514.8	-0.0936741	0.090675	-1.03308	0.301569	0.998772
maker-scaffold10x_1373_pilon-snap-gene-0.93	436.407	0.120901	0.128517	0.940745	0.346836	0.998772
maker-scaffold10x_1373_pilon-snap-gene-0.94	28.498	0.240956	0.464526	0.518715	0.60396	0.998772
maker-scaffold10x_1373_pilon-snap-gene-0.96	694.839	-0.00543861	0.105415	-0.0515926	0.958853	0.998772
maker-scaffold10x_1373_pilon-snap-gene-0.97	2912.22	-0.128145	0.0817067	-1.56836	0.116798	0.918324
maker-scaffold10x_1373_pilon-snap-gene-0.98	1822.35	0.214075	0.0928022	2.30679	0.0210668	0.475409
maker-scaffold10x_1373_pilon-snap-gene-0.99	1064.96	0.0466509	0.106164	0.439424	0.660354	0.998772
maker-scaffold10x_1374_pilon-augustus-gene-0.12	56.2613	0.263099	0.308695	0.852296	0.39405	0.998772
maker-scaffold10x_1374_pilon-snap-gene-0.4	1673.71	0.0205874	0.0874235	0.23549	0.813828	0.998772
maker-scaffold10x_1374_pilon-snap-gene-0.5	294.254	-0.147205	0.153728	-0.95757	0.33828	0.998772
maker-scaffold10x_1374_pilon-snap-gene-0.6	443.434	0.0830773	0.128368	0.647178	0.517517	0.998772
maker-scaffold10x_1376_pilon-augustus-gene-0.5	4821.95	0.14717	0.0880877	1.67073	0.0947758	0.865067
maker-scaffold10x_1376_pilon-snap-gene-0.7	234.507	0.284495	0.157728	1.80371	0.0712772	0.786319
maker-scaffold10x_1376_pilon-snap-gene-0.9	117.825	0.0144246	0.221221	0.0652044	0.948011	0.998772
maker-scaffold10x_1377_pilon-augustus-gene-0.14	44.5341	-0.142463	0.337871	-0.42165	0.673281	0.998772
maker-scaffold10x_1377_pilon-pred_gff_StringTie-gene-0.17	64.3656	-0.0860646	0.284665	-0.302336	0.762396	0.998772
maker-scaffold10x_1377_pilon-pred_gff_StringTie-gene-0.18	105.587	0.122908	0.238806	0.514677	0.606779	0.998772
maker-scaffold10x_1377_pilon-snap-gene-0.5	470.135	0.0175047	0.119536	0.146439	0.883575	0.998772
maker-scaffold10x_1377_pilon-snap-gene-0.6	695.369	-0.0963826	0.108511	-0.888229	0.374417	0.998772
maker-scaffold10x_1377_pilon-snap-gene-0.7	134.326	0.0367498	0.198435	0.185198	0.853074	0.998772
maker-scaffold10x_1377_pilon-snap-gene-0.8	544.484	0.0122765	0.112184	0.109432	0.91286	0.998772
maker-scaffold10x_1382_pilon-augustus-gene-0.59	778.628	-0.0347426	0.103776	-0.334783	0.737789	0.998772
maker-scaffold10x_1382_pilon-snap-gene-0.50	10681.8	0.0360568	0.0793635	0.454325	0.649595	0.998772
maker-scaffold10x_1382_pilon-snap-gene-0.51	4.15118	0.728444	1.0854	0.671128	0.502139	0.998772
maker-scaffold10x_1382_pilon-snap-gene-0.52	3667.09	0.261176	0.363472	0.718559	0.472413	0.998772
maker-scaffold10x_1382_pilon-snap-gene-0.53	517.367	0.0392397	0.121253	0.32362	0.746226	0.998772
maker-scaffold10x_1382_pilon-snap-gene-0.54	647.641	-0.0277226	0.114602	-0.241903	0.808855	0.998772
maker-scaffold10x_1382_pilon-snap-gene-0.55	43.0595	0.148731	0.338772	0.43903	0.66064	0.998772
maker-scaffold10x_1382_pilon-snap-gene-0.56	46.6161	0.0130166	0.339661	0.0383224	0.969431	0.998772
maker-scaffold10x_1382_pilon-snap-gene-0.57	576.859	0.0631222	0.142416	0.443224	0.657604	0.998772
maker-scaffold10x_1386_pilon-snap-gene-0.3	51.2488	0.233903	0.31126	0.75147	0.45237	0.998772
maker-scaffold10x_1386_pilon-snap-gene-0.4	378.462	0.264134	0.185706	1.42232	0.154932	0.959405
maker-scaffold10x_1389_pilon-augustus-gene-0.23	1720.48	-0.0213875	0.0833643	-0.256554	0.797523	0.998772
maker-scaffold10x_1389_pilon-snap-gene-0.30	3.69733	0.96647	1.38608	0.697269	0.485634	0.998772
maker-scaffold10x_1389_pilon-snap-gene-0.31	1304.35	0.0951824	0.0861697	1.10459	0.269336	0.998772
maker-scaffold10x_1389_pilon-snap-gene-0.32	1436.79	0.0345175	0.0861062	0.400872	0.688514	0.998772
maker-scaffold10x_1389_pilon-snap-gene-0.33	418.892	-0.0600733	0.125345	-0.479262	0.631752	0.998772
maker-scaffold10x_1389_pilon-snap-gene-0.35	227.038	-0.0331742	0.163873	-0.202438	0.839574	0.998772
maker-scaffold10x_139_pilon-pred_gff_StringTie-gene-0.37	21.2518	0.0292136	0.573524	0.050937	0.959376	0.998772
maker-scaffold10x_139_pilon-snap-gene-0.10	6.47558	-0.644704	0.960401	-0.671286	0.502038	0.998772
maker-scaffold10x_139_pilon-snap-gene-0.11	154.04	0.226154	0.207298	1.09096	0.275291	0.998772
maker-scaffold10x_139_pilon-snap-gene-0.13	447.628	0.106144	0.127417	0.833046	0.404819	0.998772
maker-scaffold10x_139_pilon-snap-gene-0.4	1510.17	0.0616804	0.0929748	0.66341	0.507068	0.998772
maker-scaffold10x_139_pilon-snap-gene-0.5	1241.05	0.0769137	0.0983351	0.78216	0.434121	0.998772
maker-scaffold10x_139_pilon-snap-gene-0.7	2443.99	-0.0677446	0.0815411	-0.830803	0.406085	0.998772
maker-scaffold10x_139_pilon-snap-gene-0.8	1545.63	-0.0831724	0.0862499	-0.964319	0.334886	0.998772
maker-scaffold10x_139_pilon-snap-gene-0.9	390.423	0.0874565	0.135233	0.646709	0.51782	0.998772
maker-scaffold10x_1390_pilon-snap-gene-0.2	2090.61	-0.0237014	0.0837389	-0.283039	0.777147	0.998772
maker-scaffold10x_1399_pilon-snap-gene-0.14	1345.64	-0.0235072	0.0962159	-0.244317	0.806985	0.998772
maker-scaffold10x_1399_pilon-snap-gene-0.15	2.05381	0.350735	1.69532	0.206884	0.8361	0.998772
maker-scaffold10x_1399_pilon-snap-gene-0.16	5.73621	-0.638909	1.0213	-0.625587	0.531586	0.998772
maker-scaffold10x_14_pilon-augustus-gene-0.16	217.281	-0.254005	0.160967	-1.57799	0.114568	0.914922
maker-scaffold10x_14_pilon-augustus-gene-0.21	646.103	-0.211539	0.104643	-2.02153	0.0432251	0.646697
maker-scaffold10x_14_pilon-pred_gff_StringTie-gene-0.42	62.9612	-0.291242	0.291611	-0.998737	0.317922	0.998772
maker-scaffold10x_14_pilon-snap-gene-0.109	3957.34	-0.0275276	0.0684997	-0.401865	0.687783	0.998772
maker-scaffold10x_14_pilon-snap-gene-0.110	1510.96	0.106429	0.1014	1.0496	0.2939	0.998772
maker-scaffold10x_14_pilon-snap-gene-0.111	1.81611	0.141739	1.56469	0.0905861	0.927821	0.998772
maker-scaffold10x_14_pilon-snap-gene-0.112	3.35995	2.06831	1.39776	1.47973	0.138944	0.947792
maker-scaffold10x_14_pilon-snap-gene-0.113	426.333	-0.0152347	0.124398	-0.122467	0.902529	0.998772
maker-scaffold10x_14_pilon-snap-gene-0.114	73.9574	-0.406888	0.272524	-1.49303	0.135428	0.942494
maker-scaffold10x_14_pilon-snap-gene-0.115	1771.65	-0.482087	0.0810803	-5.9458	2.75105e-09	7.55689e-07
maker-scaffold10x_14_pilon-snap-gene-0.117	1137.23	-0.0905708	0.0883345	-1.02532	0.305214	0.998772
maker-scaffold10x_14_pilon-snap-gene-0.119	14.1863	-2.36806	3.36486	-0.703761	0.481581	0.998772
maker-scaffold10x_14_pilon-snap-gene-0.120	1238.11	-0.108262	0.0931037	-1.16281	0.244905	0.998772
maker-scaffold10x_14_pilon-snap-gene-0.122	107.826	-0.0891628	0.219835	-0.405589	0.685044	0.998772
maker-scaffold10x_14_pilon-snap-gene-0.124	231.934	0.424321	0.158482	2.6774	0.00741952	0.265626
maker-scaffold10x_14_pilon-snap-gene-0.125	2446.61	-0.321733	0.401062	-0.802203	0.422436	0.998772
maker-scaffold10x_14_pilon-snap-gene-0.126	3610.1	0.0501487	0.0891903	0.562267	0.573934	0.998772
maker-scaffold10x_14_pilon-snap-gene-0.127	2364.94	-0.278938	0.106542	-2.6181	0.00884211	0.298088
maker-scaffold10x_14_pilon-snap-gene-0.129	1977.42	-0.0928762	0.0771686	-1.20355	0.228764	0.998772
maker-scaffold10x_14_pilon-snap-gene-0.131	573.637	0.107818	0.112929	0.954738	0.33971	0.998772
maker-scaffold10x_14_pilon-snap-gene-0.132	6.66382	1.00041	0.86079	1.1622	0.245155	0.998772
maker-scaffold10x_14_pilon-snap-gene-0.134	2407.05	-0.0138049	0.0779087	-0.177193	0.859357	0.998772
maker-scaffold10x_1404_pilon-augustus-gene-0.43	1460.3	-0.125793	0.0988992	-1.27194	0.203396	0.993017
maker-scaffold10x_1404_pilon-augustus-gene-0.46	411.611	-0.0842329	0.128324	-0.656409	0.511561	0.998772
maker-scaffold10x_1404_pilon-augustus-gene-0.48	70.658	-0.218837	0.281987	-0.776053	0.437718	0.998772
maker-scaffold10x_1404_pilon-snap-gene-0.11	448.041	-0.0774854	0.126586	-0.612116	0.540461	0.998772
maker-scaffold10x_1404_pilon-snap-gene-0.13	763.807	-0.000503052	0.129384	-0.00388806	0.996898	0.999809
maker-scaffold10x_1404_pilon-snap-gene-0.14	1200.03	-0.00332214	0.0925111	-0.0359107	0.971354	0.998772
maker-scaffold10x_1404_pilon-snap-gene-0.15	604.302	-0.113207	0.12489	-0.906456	0.364695	0.998772
maker-scaffold10x_1404_pilon-snap-gene-0.16	1412.92	0.0747411	0.0864059	0.865	0.387039	0.998772
maker-scaffold10x_1404_pilon-snap-gene-0.17	354.507	-0.0943754	0.130892	-0.721015	0.4709	0.998772
maker-scaffold10x_1404_pilon-snap-gene-0.9	344.718	-0.175656	0.135526	-1.29611	0.194939	0.990797
maker-scaffold10x_1410_pilon-augustus-gene-0.57	39.183	0.364636	0.367168	0.993104	0.320659	0.998772
maker-scaffold10x_1410_pilon-augustus-gene-0.65	1169.39	-0.0929774	0.0951682	-0.976979	0.328579	0.998772
maker-scaffold10x_1410_pilon-augustus-gene-0.68	20.4558	0.493264	0.486717	1.01345	0.310844	0.998772
maker-scaffold10x_1410_pilon-snap-gene-0.22	1769.95	0.0117781	0.0791325	0.148841	0.881679	0.998772
maker-scaffold10x_1410_pilon-snap-gene-0.23	1839.86	-0.307348	0.0997051	-3.08258	0.00205218	0.114407
maker-scaffold10x_1410_pilon-snap-gene-0.24	3050	-0.0573378	0.0770021	-0.744626	0.456498	0.998772
maker-scaffold10x_1410_pilon-snap-gene-0.26	4.38021	-0.107738	1.15309	-0.0934341	0.925559	0.998772
maker-scaffold10x_1410_pilon-snap-gene-0.27	7.3047	-0.631847	0.869508	-0.726672	0.467427	0.998772
maker-scaffold10x_1410_pilon-snap-gene-0.28	56.5581	0.3762	0.302153	1.24506	0.213108	0.998772
maker-scaffold10x_1410_pilon-snap-gene-0.29	408.537	-0.162277	0.14165	-1.14562	0.251952	0.998772
maker-scaffold10x_1410_pilon-snap-gene-0.31	27.2881	-0.135286	0.464985	-0.290947	0.771092	0.998772
maker-scaffold10x_1410_pilon-snap-gene-0.32	1235.65	0.118416	0.090509	1.30834	0.19076	0.989172
maker-scaffold10x_1412_pilon-augustus-gene-0.15	286.421	0.205807	0.150647	1.36616	0.17189	0.974649
maker-scaffold10x_1412_pilon-snap-gene-0.6	69.1267	0.045315	0.267262	0.169553	0.865362	0.998772
maker-scaffold10x_1412_pilon-snap-gene-0.8	37.7031	-0.777711	0.407297	-1.90944	0.0562049	0.733165
maker-scaffold10x_1412_pilon-snap-gene-0.9	31.338	-0.0299629	0.442516	-0.0677104	0.946016	0.998772
maker-scaffold10x_142_pilon-augustus-gene-0.22	612.218	0.159544	0.119651	1.33341	0.182396	0.985047
maker-scaffold10x_142_pilon-augustus-gene-0.28	403.056	-0.104734	0.131914	-0.793955	0.427222	0.998772
maker-scaffold10x_142_pilon-augustus-gene-0.31	28.7762	-0.110269	0.439207	-0.251064	0.801765	0.998772
maker-scaffold10x_142_pilon-augustus-gene-0.41	582.276	-0.291681	0.336853	-0.865901	0.386544	0.998772
maker-scaffold10x_142_pilon-pred_gff_StringTie-gene-0.106	552.519	0.0950711	0.113377	0.838536	0.401729	0.998772
maker-scaffold10x_142_pilon-pred_gff_StringTie-gene-0.156	499.101	-0.0645918	0.151636	-0.425967	0.670132	0.998772
maker-scaffold10x_142_pilon-pred_gff_StringTie-gene-0.167	98.5123	0.114922	0.243799	0.471382	0.637368	0.998772
maker-scaffold10x_142_pilon-snap-gene-0.64	554.619	0.169355	0.125364	1.35091	0.176726	0.980903
maker-scaffold10x_142_pilon-snap-gene-0.66	926.26	-0.191538	0.106182	-1.80387	0.0712521	0.786319
maker-scaffold10x_142_pilon-snap-gene-0.67	34.6148	-0.752538	0.381793	-1.97106	0.0487165	0.690965
maker-scaffold10x_142_pilon-snap-gene-0.69	1035.08	-0.0519747	0.0923151	-0.563014	0.573426	0.998772
maker-scaffold10x_142_pilon-snap-gene-0.70	2944.87	-0.144706	0.0907627	-1.59433	0.110862	0.908619
maker-scaffold10x_142_pilon-snap-gene-0.71	784.234	-0.124319	0.106481	-1.16752	0.243002	0.998772
maker-scaffold10x_142_pilon-snap-gene-0.73	1096.52	0.221401	0.100963	2.1929	0.0283148	0.547734
maker-scaffold10x_142_pilon-snap-gene-0.74	217.244	-0.0414449	0.175876	-0.235648	0.813706	0.998772
maker-scaffold10x_142_pilon-snap-gene-0.79	10668.9	-0.102142	0.0854047	-1.19598	0.231704	0.998772
maker-scaffold10x_142_pilon-snap-gene-0.80	623.95	0.0946776	0.124699	0.759248	0.447704	0.998772
maker-scaffold10x_142_pilon-snap-gene-0.81	42.2347	-1.06724	0.386038	-2.76461	0.00569908	0.224223
maker-scaffold10x_142_pilon-snap-gene-0.82	195.14	-0.19626	0.173835	-1.12901	0.258895	0.998772
maker-scaffold10x_142_pilon-snap-gene-0.83	2857.02	-0.0577483	0.0753044	-0.766865	0.443162	0.998772
maker-scaffold10x_142_pilon-snap-gene-0.84	1803.89	-0.034938	0.0848958	-0.41154	0.680676	0.998772
maker-scaffold10x_1420_pilon-augustus-gene-0.75	144.884	0.220322	0.205489	1.07218	0.283637	0.998772
maker-scaffold10x_1420_pilon-snap-gene-0.41	1081.03	-0.0528624	0.110286	-0.479323	0.631709	0.998772
maker-scaffold10x_1420_pilon-snap-gene-0.42	1472.67	0.202855	0.0913816	2.21987	0.0264275	0.526576
maker-scaffold10x_1420_pilon-snap-gene-0.43	1080.25	0.0288294	0.101413	0.284277	0.776198	0.998772
maker-scaffold10x_1420_pilon-snap-gene-0.44	336.458	-0.0259555	0.13916	-0.186516	0.85204	0.998772
maker-scaffold10x_1420_pilon-snap-gene-0.45	2202.39	0.0189396	0.0841003	0.225203	0.821821	0.998772
maker-scaffold10x_1420_pilon-snap-gene-0.48	294.34	0.106033	0.185574	0.571378	0.567743	0.998772
maker-scaffold10x_1420_pilon-snap-gene-0.49	26.1379	0.208555	0.435375	0.479025	0.631921	0.998772
maker-scaffold10x_1420_pilon-snap-gene-0.50	112.994	0.144498	0.250244	0.577428	0.56365	0.998772
maker-scaffold10x_1420_pilon-snap-gene-0.51	632.999	-0.00049023	0.117535	-0.00417091	0.996672	0.999809
maker-scaffold10x_1420_pilon-snap-gene-0.52	529.983	-0.0627911	0.129283	-0.485688	0.627189	0.998772
maker-scaffold10x_1420_pilon-snap-gene-0.53	1160.37	-0.00775422	0.0897792	-0.0863698	0.931172	0.998772
maker-scaffold10x_1420_pilon-snap-gene-0.54	29.4884	0.193756	0.429399	0.451226	0.651827	0.998772
maker-scaffold10x_1420_pilon-snap-gene-0.55	1801.64	-0.11067	0.0839336	-1.31854	0.187324	0.987815
maker-scaffold10x_1420_pilon-snap-gene-0.56	563.413	0.0657157	0.117823	0.557747	0.577017	0.998772
maker-scaffold10x_1420_pilon-snap-gene-0.57	662.959	0.0117544	0.117087	0.10039	0.920035	0.998772
maker-scaffold10x_1421_pilon-snap-gene-0.3	536.327	-0.103379	0.127348	-0.811787	0.416914	0.998772
maker-scaffold10x_1422_pilon-snap-gene-0.1	1330.35	-0.111168	0.0956251	-1.16254	0.245017	0.998772
maker-scaffold10x_1422_pilon-snap-gene-0.2	437.263	-0.064443	0.130666	-0.493188	0.62188	0.998772
maker-scaffold10x_1422_pilon-snap-gene-0.3	21.8249	-0.139553	0.573555	-0.243313	0.807763	0.998772
maker-scaffold10x_1422_pilon-snap-gene-0.4	81.9197	-0.00325187	0.26327	-0.0123518	0.990145	0.999593
maker-scaffold10x_1424_pilon-augustus-gene-0.45	441.197	0.315974	0.150085	2.1053	0.035265	0.596265
maker-scaffold10x_1424_pilon-pred_gff_StringTie-gene-0.21	213.1	0.245523	0.165726	1.4815	0.138473	0.946808
maker-scaffold10x_1424_pilon-snap-gene-0.10	356.828	-0.204725	0.134122	-1.52641	0.126909	0.936825
maker-scaffold10x_1424_pilon-snap-gene-0.12	378.895	0.108492	0.138701	0.7822	0.434097	0.998772
maker-scaffold10x_1424_pilon-snap-gene-0.13	726.214	0.0406017	0.106155	0.382474	0.702109	0.998772
maker-scaffold10x_1424_pilon-snap-gene-0.15	369.315	-0.0106665	0.142258	-0.0749803	0.94023	0.998772
maker-scaffold10x_1424_pilon-snap-gene-0.8	39.3419	0.167786	0.363216	0.461944	0.644121	0.998772
maker-scaffold10x_1425_pilon-augustus-gene-0.1	427.972	0.0149897	0.124907	0.120007	0.904478	0.998772
maker-scaffold10x_1425_pilon-snap-gene-0.15	3269.95	-0.0486023	0.0749793	-0.648209	0.51685	0.998772
maker-scaffold10x_1425_pilon-snap-gene-0.16	50.9861	0.0816963	0.349368	0.23384	0.815109	0.998772
maker-scaffold10x_1425_pilon-snap-gene-0.19	411.01	-0.0580953	0.126681	-0.458597	0.646524	0.998772
maker-scaffold10x_1425_pilon-snap-gene-0.21	1939.97	-0.041088	0.0819454	-0.501407	0.616085	0.998772
maker-scaffold10x_1427_pilon-augustus-gene-0.45	54.1057	-0.108308	0.360492	-0.300446	0.763837	0.998772
maker-scaffold10x_1427_pilon-augustus-gene-0.46	12.056	-1.90431	0.718506	-2.65038	0.00804014	0.282489
maker-scaffold10x_1427_pilon-pred_gff_StringTie-gene-0.23	1614.5	0.33072	0.111043	2.9783	0.00289848	0.148442
maker-scaffold10x_1427_pilon-pred_gff_StringTie-gene-0.41	20.4129	-0.0463503	0.490945	-0.0944104	0.924783	0.998772
maker-scaffold10x_1427_pilon-snap-gene-0.10	3024.63	-0.145915	0.0834934	-1.74763	0.0805286	0.813033
maker-scaffold10x_1427_pilon-snap-gene-0.11	648.55	-0.0901597	0.118631	-0.76	0.447255	0.998772
maker-scaffold10x_1427_pilon-snap-gene-0.5	19.9443	0.113181	0.520235	0.217557	0.827774	0.998772
maker-scaffold10x_1427_pilon-snap-gene-0.9	860.613	0.046311	0.102609	0.451336	0.651748	0.998772
maker-scaffold10x_1428_pilon-augustus-gene-0.20	1061.94	0.229534	0.107221	2.14077	0.0322929	0.577069
maker-scaffold10x_1428_pilon-snap-gene-0.5	1367.67	-0.145621	0.0851425	-1.71032	0.0872073	0.840579
maker-scaffold10x_1428_pilon-snap-gene-0.6	26.2142	0.523013	0.472002	1.10807	0.267831	0.998772
maker-scaffold10x_1428_pilon-snap-gene-0.7	289.3	-0.138125	0.142101	-0.972025	0.331038	0.998772
maker-scaffold10x_1428_pilon-snap-gene-0.9	9.08106	1.76152	0.772489	2.28032	0.0225887	0.491745
maker-scaffold10x_143_pilon-augustus-gene-0.58	448.005	-0.0869916	0.119807	-0.726099	0.467778	0.998772
maker-scaffold10x_143_pilon-augustus-gene-0.62	10159.4	0.120993	0.071845	1.68408	0.0921653	0.855829
maker-scaffold10x_143_pilon-snap-gene-0.10	2020.2	0.0251203	0.0940908	0.26698	0.789485	0.998772
maker-scaffold10x_143_pilon-snap-gene-0.11	889.426	-0.0248754	0.103549	-0.240228	0.810154	0.998772
maker-scaffold10x_143_pilon-snap-gene-0.12	716.944	-0.121283	0.109574	-1.10686	0.268355	0.998772
maker-scaffold10x_143_pilon-snap-gene-0.14	1199.95	0.0591166	0.0958621	0.616684	0.537443	0.998772
maker-scaffold10x_143_pilon-snap-gene-0.15	516.806	-0.0568422	0.121866	-0.466431	0.640907	0.998772
maker-scaffold10x_143_pilon-snap-gene-0.16	1106.32	-0.0426258	0.0965711	-0.441393	0.658928	0.998772
maker-scaffold10x_143_pilon-snap-gene-0.4	5087.04	-0.0166746	0.0866036	-0.192539	0.84732	0.998772
maker-scaffold10x_143_pilon-snap-gene-0.5	4538.35	-0.0497345	0.0759973	-0.654424	0.512838	0.998772
maker-scaffold10x_143_pilon-snap-gene-0.7	1248.46	-0.127995	0.360402	-0.355144	0.722481	0.998772
maker-scaffold10x_143_pilon-snap-gene-0.8	12.1055	1.17579	0.695281	1.6911	0.0908177	0.850108
maker-scaffold10x_143_pilon-snap-gene-0.9	3927.44	-0.144479	0.0694241	-2.08111	0.0374237	0.61058
maker-scaffold10x_1433_pilon-pred_gff_StringTie-gene-0.10	50.3191	-0.868918	0.326928	-2.65783	0.00786455	0.278915
maker-scaffold10x_1435_pilon-augustus-gene-0.27	544.61	0.0794778	0.1287	0.617543	0.536877	0.998772
maker-scaffold10x_1435_pilon-snap-gene-0.21	37.1551	-0.00886558	0.389619	-0.0227545	0.981846	0.998772
maker-scaffold10x_1435_pilon-snap-gene-0.23	168.02	0.065124	0.187856	0.34667	0.728839	0.998772
maker-scaffold10x_1437_pilon-snap-gene-0.40	532.945	0.350971	0.17719	1.98077	0.0476175	0.682547
maker-scaffold10x_1437_pilon-snap-gene-0.41	897.591	0.0574336	0.102124	0.562393	0.573848	0.998772
maker-scaffold10x_1437_pilon-snap-gene-0.42	109.152	0.110466	0.223249	0.494809	0.620735	0.998772
maker-scaffold10x_1437_pilon-snap-gene-0.43	223.746	-0.0325189	0.167228	-0.194458	0.845817	0.998772
maker-scaffold10x_1437_pilon-snap-gene-0.44	1327.9	-0.00717451	0.088803	-0.0807913	0.935608	0.998772
maker-scaffold10x_1443_pilon-augustus-gene-0.0	241.395	0.0353907	0.165805	0.213448	0.830977	0.998772
maker-scaffold10x_1444_pilon-augustus-gene-0.5	38.7165	0.508645	0.396905	1.28153	0.200008	0.991512
maker-scaffold10x_1444_pilon-pred_gff_StringTie-gene-0.24	24.785	0.316085	0.454338	0.695704	0.486614	0.998772
maker-scaffold10x_1444_pilon-snap-gene-0.37	4834.63	-0.0584876	0.0680407	-0.859598	0.390011	0.998772
maker-scaffold10x_1444_pilon-snap-gene-0.40	373.405	-0.0654253	0.131313	-0.498238	0.618316	0.998772
maker-scaffold10x_1444_pilon-snap-gene-0.41	34.1307	-22.6356	3.90812	-5.79194	NA	NA
maker-scaffold10x_1444_pilon-snap-gene-0.42	457.317	-0.0441898	0.147516	-0.29956	0.764512	0.998772
maker-scaffold10x_1444_pilon-snap-gene-0.43	203.182	0.41256	0.182937	2.2552	0.0241206	0.502081
maker-scaffold10x_1445_pilon-augustus-gene-0.4	3187.57	0.0577454	0.0816541	0.707195	0.479445	0.998772
maker-scaffold10x_1445_pilon-pred_gff_StringTie-gene-0.40	39.1279	-0.164446	0.38215	-0.430318	0.666964	0.998772
maker-scaffold10x_1445_pilon-snap-gene-0.62	142.066	-0.0828184	0.206641	-0.400785	0.688579	0.998772
maker-scaffold10x_1445_pilon-snap-gene-0.63	1743.41	-0.0215427	0.0826674	-0.260595	0.794405	0.998772
maker-scaffold10x_1445_pilon-snap-gene-0.64	388.175	0.154208	0.130657	1.18025	0.237902	0.998772
maker-scaffold10x_1445_pilon-snap-gene-0.65	768.963	-0.0235051	0.11155	-0.210713	0.833111	0.998772
maker-scaffold10x_1445_pilon-snap-gene-0.66	18.7436	-0.0255068	0.505291	-0.0504794	0.95974	0.998772
maker-scaffold10x_1445_pilon-snap-gene-0.69	22148.6	-0.110878	0.0763524	-1.45219	0.146448	0.956785
maker-scaffold10x_1445_pilon-snap-gene-0.70	2886	0.0215072	0.0741438	0.290074	0.77176	0.998772
maker-scaffold10x_1445_pilon-snap-gene-0.71	106.477	-0.334646	0.22164	-1.50986	0.131078	0.941491
maker-scaffold10x_1445_pilon-snap-gene-0.72	1332.59	-0.0608001	0.0870814	-0.698199	0.485053	0.998772
maker-scaffold10x_1446_pilon-augustus-gene-0.70	923.243	-0.0923215	0.0950001	-0.971805	0.331148	0.998772
maker-scaffold10x_1446_pilon-pred_gff_StringTie-gene-0.3	291.62	0.262985	0.146684	1.79287	0.0729943	0.792809
maker-scaffold10x_1446_pilon-snap-gene-0.31	3238.13	0.0510308	0.0781239	0.653204	0.513625	0.998772
maker-scaffold10x_1446_pilon-snap-gene-0.32	801.406	0.00719676	0.100541	0.0715802	0.942936	0.998772
maker-scaffold10x_1446_pilon-snap-gene-0.34	211.201	0.180996	0.168265	1.07566	0.282079	0.998772
maker-scaffold10x_1446_pilon-snap-gene-0.35	91.338	0.0428116	0.239226	0.178959	0.85797	0.998772
maker-scaffold10x_1446_pilon-snap-gene-0.36	876.379	-0.0906789	0.106073	-0.854875	0.39262	0.998772
maker-scaffold10x_1446_pilon-snap-gene-0.37	1433.87	-0.0722672	0.0900033	-0.802939	0.42201	0.998772
maker-scaffold10x_1446_pilon-snap-gene-0.38	318.14	-0.182701	0.140263	-1.30256	0.192726	0.989172
maker-scaffold10x_1446_pilon-snap-gene-0.39	823.721	0.0180311	0.109115	0.165248	0.868749	0.998772
maker-scaffold10x_1448_pilon-snap-gene-0.8	756.448	0.283833	0.125517	2.26131	0.0237399	0.50137
maker-scaffold10x_1449_pilon-augustus-gene-0.7	940.852	-0.187479	0.0967318	-1.93813	0.0526068	0.711082
maker-scaffold10x_1449_pilon-snap-gene-0.6	255.728	-0.078233	0.152115	-0.5143	0.607042	0.998772
maker-scaffold10x_145_pilon-augustus-gene-0.102	1475.63	-0.0507358	0.0830815	-0.610674	0.541415	0.998772
maker-scaffold10x_145_pilon-augustus-gene-0.103	2182.99	-0.148019	0.0759728	-1.94831	0.0513774	0.698031
maker-scaffold10x_145_pilon-augustus-gene-0.95	1046.62	-0.128852	0.0940719	-1.36971	0.170776	0.974649
maker-scaffold10x_145_pilon-augustus-gene-0.98	1115.21	0.163718	0.101373	1.61501	0.10631	0.89828
maker-scaffold10x_145_pilon-augustus-gene-1.24	225.031	-0.111405	0.16172	-0.688875	0.490902	0.998772
maker-scaffold10x_145_pilon-augustus-gene-1.29	665.319	-0.34147	0.118791	-2.87453	0.00404629	0.185246
maker-scaffold10x_145_pilon-augustus-gene-2.246	1522.03	-0.227362	0.0901406	-2.5223	0.0116589	0.346738
maker-scaffold10x_145_pilon-augustus-gene-2.257	925.289	0.0693154	0.0988449	0.701255	0.483144	0.998772
maker-scaffold10x_145_pilon-augustus-gene-2.262	660.327	0.289231	0.110442	2.61885	0.00882276	0.298088
maker-scaffold10x_145_pilon-augustus-gene-2.264	66.9342	0.37927	0.284516	1.33304	0.182519	0.985047
maker-scaffold10x_145_pilon-augustus-gene-2.267	230.075	0.289996	0.166013	1.74682	0.0806683	0.813033
maker-scaffold10x_145_pilon-augustus-gene-2.273	6553.73	0.122781	0.0723652	1.69669	0.0897554	0.847418
maker-scaffold10x_145_pilon-augustus-gene-2.277	7.36287	0.633823	0.817021	0.775773	0.437883	0.998772
maker-scaffold10x_145_pilon-augustus-gene-2.278	45.6128	0.164239	0.34497	0.476096	0.634006	0.998772
maker-scaffold10x_145_pilon-augustus-gene-2.279	29.9767	0.94162	0.438208	2.14879	0.0316507	0.570619
maker-scaffold10x_145_pilon-augustus-gene-2.280	126	0.0971778	0.224736	0.432408	0.665445	0.998772
maker-scaffold10x_145_pilon-augustus-gene-2.282	499.963	-0.118276	0.121384	-0.974397	0.329859	0.998772
maker-scaffold10x_145_pilon-augustus-gene-2.284	1470.56	-0.210372	0.0974486	-2.1588	0.0308656	0.56627
maker-scaffold10x_145_pilon-pred_gff_StringTie-gene-0.49	500.653	0.388211	0.125889	3.08375	0.00204406	0.114407
maker-scaffold10x_145_pilon-pred_gff_StringTie-gene-2.13	33060.4	0.309388	0.397734	0.777876	0.436642	0.998772
maker-scaffold10x_145_pilon-pred_gff_StringTie-gene-2.18	24.7107	0.178825	0.66493	0.268938	0.787977	0.998772
maker-scaffold10x_145_pilon-pred_gff_StringTie-gene-2.30	271.322	0.150867	0.148431	1.01642	0.309431	0.998772
maker-scaffold10x_145_pilon-snap-gene-0.10	2646.49	0.256263	0.0973686	2.63189	0.00849115	0.292155
maker-scaffold10x_145_pilon-snap-gene-0.11	396.754	-0.182458	0.150408	-1.21308	0.225098	0.998772
maker-scaffold10x_145_pilon-snap-gene-0.12	2.89762	-0.978576	1.3541	-0.722678	0.469878	0.998772
maker-scaffold10x_145_pilon-snap-gene-0.13	2.77873	-1.31597	1.52687	-0.861876	0.388756	0.998772
maker-scaffold10x_145_pilon-snap-gene-0.14	587.849	-0.101707	0.122884	-0.827665	0.40786	0.998772
maker-scaffold10x_145_pilon-snap-gene-0.18	250.954	0.0232309	0.172072	0.135007	0.892606	0.998772
maker-scaffold10x_145_pilon-snap-gene-0.19	202.747	0.272113	0.171921	1.58278	0.113472	0.914922
maker-scaffold10x_145_pilon-snap-gene-0.20	1602.77	-0.0655584	0.0871707	-0.752069	0.45201	0.998772
maker-scaffold10x_145_pilon-snap-gene-0.22	1.7871	-1.45097	1.92739	-0.752816	0.45156	0.998772
maker-scaffold10x_145_pilon-snap-gene-0.8	523.645	-0.0172843	0.122868	-0.140673	0.888128	0.998772
maker-scaffold10x_145_pilon-snap-gene-1.3	986.397	0.256346	0.0990019	2.5893	0.00961705	0.308844
maker-scaffold10x_145_pilon-snap-gene-1.4	457.013	0.0213864	0.123997	0.172475	0.863064	0.998772
maker-scaffold10x_145_pilon-snap-gene-1.6	509.894	-0.0266566	0.123398	-0.216021	0.828971	0.998772
maker-scaffold10x_145_pilon-snap-gene-2.161	2839.81	0.0929594	0.0736267	1.26258	0.206741	0.9952
maker-scaffold10x_145_pilon-snap-gene-2.162	73.1805	-0.0352801	0.267187	-0.132043	0.89495	0.998772
maker-scaffold10x_145_pilon-snap-gene-2.163	2528.72	0.00304997	0.0738944	0.0412747	0.967077	0.998772
maker-scaffold10x_145_pilon-snap-gene-2.164	988.672	0.0358976	0.0945233	0.379775	0.704112	0.998772
maker-scaffold10x_145_pilon-snap-gene-2.165	59.6844	0.319752	0.392989	0.813641	0.41585	0.998772
maker-scaffold10x_145_pilon-snap-gene-2.167	669.639	0.144009	0.107807	1.3358	0.181616	0.985047
maker-scaffold10x_145_pilon-snap-gene-2.168	538.41	-0.0674302	0.117181	-0.575437	0.564996	0.998772
maker-scaffold10x_145_pilon-snap-gene-2.169	587.048	-0.130541	0.111104	-1.17495	0.240015	0.998772
maker-scaffold10x_145_pilon-snap-gene-2.171	76.5047	-0.0233649	0.258136	-0.0905139	0.927879	0.998772
maker-scaffold10x_145_pilon-snap-gene-2.172	1396.47	-0.0532829	0.0865896	-0.61535	0.538324	0.998772
maker-scaffold10x_145_pilon-snap-gene-2.174	1594.31	0.0230741	0.0808835	0.285275	0.775433	0.998772
maker-scaffold10x_145_pilon-snap-gene-2.175	11.6414	0.693403	0.678191	1.02243	0.306578	0.998772
maker-scaffold10x_145_pilon-snap-gene-2.176	1056.79	-0.0654114	0.0979737	-0.667642	0.504362	0.998772
maker-scaffold10x_145_pilon-snap-gene-2.177	2621.78	-0.121452	0.0958174	-1.26753	0.204965	0.9952
maker-scaffold10x_145_pilon-snap-gene-2.178	62.6751	-0.181261	0.286953	-0.631674	0.5276	0.998772
maker-scaffold10x_145_pilon-snap-gene-2.181	1036.97	0.0568687	0.0992541	0.572961	0.566671	0.998772
maker-scaffold10x_145_pilon-snap-gene-2.182	181.528	0.180792	0.173813	1.04015	0.298268	0.998772
maker-scaffold10x_145_pilon-snap-gene-2.183	138.464	-0.231619	0.200083	-1.15761	0.247023	0.998772
maker-scaffold10x_145_pilon-snap-gene-2.185	1255.84	0.0883888	0.106921	0.826677	0.40842	0.998772
maker-scaffold10x_145_pilon-snap-gene-2.186	243.13	-0.216608	0.16384	-1.32207	0.186145	0.986133
maker-scaffold10x_145_pilon-snap-gene-2.188	805.743	-0.345131	0.111043	-3.10808	0.00188307	0.109741
maker-scaffold10x_145_pilon-snap-gene-2.190	353.494	-0.114949	0.141209	-0.814038	0.415623	0.998772
maker-scaffold10x_145_pilon-snap-gene-2.193	1150.39	-0.00437911	0.0948852	-0.0461517	0.963189	0.998772
maker-scaffold10x_145_pilon-snap-gene-2.196	181.87	-0.267446	0.176784	-1.51284	0.130321	0.939806
maker-scaffold10x_145_pilon-snap-gene-2.200	387.61	-0.193445	0.12764	-1.51555	0.129634	0.939514
maker-scaffold10x_145_pilon-snap-gene-2.201	60.4378	0.232243	0.298503	0.778024	0.436555	0.998772
maker-scaffold10x_145_pilon-snap-gene-2.203	778.075	-0.164177	0.102279	-1.60518	0.108454	0.904261
maker-scaffold10x_145_pilon-snap-gene-2.204	943.315	0.0404378	0.111372	0.363088	0.716539	0.998772
maker-scaffold10x_145_pilon-snap-gene-2.207	93.4827	0.334828	0.239302	1.39919	0.161757	0.963661
maker-scaffold10x_1450_pilon-augustus-gene-0.48	140.096	0.139705	0.231763	0.602795	0.546645	0.998772
maker-scaffold10x_1450_pilon-snap-gene-0.10	296.921	-0.015179	0.152232	-0.0997097	0.920575	0.998772
maker-scaffold10x_1450_pilon-snap-gene-0.11	231.132	-0.159079	0.157621	-1.00925	0.312855	0.998772
maker-scaffold10x_1450_pilon-snap-gene-0.12	2738.67	0.221876	0.0795225	2.7901	0.00526921	0.214575
maker-scaffold10x_1450_pilon-snap-gene-0.13	763.775	0.00558122	0.100491	0.0555397	0.955708	0.998772
maker-scaffold10x_1450_pilon-snap-gene-0.14	318.647	-0.125033	0.173639	-0.720071	0.471481	0.998772
maker-scaffold10x_1450_pilon-snap-gene-0.15	2417	-0.0397463	0.0800385	-0.49659	0.619478	0.998772
maker-scaffold10x_1452_pilon-augustus-gene-0.11	2099.44	-0.0129534	0.0798941	-0.162132	0.871202	0.998772
maker-scaffold10x_1452_pilon-snap-gene-0.9	2393.8	-0.14045	0.0756226	-1.85725	0.0632757	0.765633
maker-scaffold10x_1453_pilon-augustus-gene-0.57	2891.86	-0.115882	0.0750525	-1.54401	0.122586	0.930968
maker-scaffold10x_1453_pilon-augustus-gene-0.58	464.612	0.0374502	0.122546	0.305601	0.759909	0.998772
maker-scaffold10x_1453_pilon-augustus-gene-0.59	603.157	-0.0280139	0.111535	-0.251167	0.801685	0.998772
maker-scaffold10x_1453_pilon-snap-gene-0.12	2372.56	0.0676687	0.0803528	0.842145	0.399707	0.998772
maker-scaffold10x_1453_pilon-snap-gene-0.13	64.3897	0.544497	0.291946	1.86506	0.0621731	0.760576
maker-scaffold10x_1453_pilon-snap-gene-0.14	81.69	-0.207276	0.290135	-0.714413	0.474972	0.998772
maker-scaffold10x_1453_pilon-snap-gene-0.15	469.609	0.0672382	0.126461	0.531692	0.594939	0.998772
maker-scaffold10x_1453_pilon-snap-gene-0.16	4.67689	0.682275	1.09906	0.620782	0.534743	0.998772
maker-scaffold10x_1453_pilon-snap-gene-0.18	10.1082	0.799055	0.731019	1.09307	0.274363	0.998772
maker-scaffold10x_1453_pilon-snap-gene-0.19	150.267	-0.13313	0.215979	-0.616403	0.537628	0.998772
maker-scaffold10x_1453_pilon-snap-gene-0.21	243.544	0.192868	0.159493	1.20925	0.226566	0.998772
maker-scaffold10x_1458_pilon-augustus-gene-0.7	9836.16	-0.121007	0.0776152	-1.55906	0.118981	0.921529
maker-scaffold10x_1458_pilon-snap-gene-0.31	552.409	-0.136065	0.11668	-1.16614	0.24356	0.998772
maker-scaffold10x_1458_pilon-snap-gene-0.33	326.829	-0.615687	0.141636	-4.34698	1.38024e-05	0.00191309
maker-scaffold10x_1458_pilon-snap-gene-0.34	1333.01	-0.0159904	0.103979	-0.153785	0.877779	0.998772
maker-scaffold10x_1458_pilon-snap-gene-0.35	75.2043	-0.174948	0.270929	-0.645734	0.518452	0.998772
maker-scaffold10x_1458_pilon-snap-gene-0.36	354.447	-0.472461	0.137378	-3.43912	0.000583603	0.0463841
maker-scaffold10x_1458_pilon-snap-gene-0.38	2294.31	0.126333	0.0952636	1.32614	0.184794	0.986133
maker-scaffold10x_1459_pilon-augustus-gene-0.117	1367.61	-0.0786708	0.0956459	-0.822522	0.41078	0.998772
maker-scaffold10x_1459_pilon-snap-gene-0.21	544.454	0.245547	0.116076	2.11539	0.0343963	0.593218
maker-scaffold10x_1459_pilon-snap-gene-0.23	15.5954	-0.278606	0.561983	-0.495756	0.620067	0.998772
maker-scaffold10x_1459_pilon-snap-gene-0.25	181.069	-0.298403	0.180017	-1.65764	0.0973895	0.870425
maker-scaffold10x_1459_pilon-snap-gene-0.26	1582.87	0.0636183	0.0899948	0.706912	0.479621	0.998772
maker-scaffold10x_1459_pilon-snap-gene-0.27	7128.83	0.0549129	0.081173	0.676493	0.498728	0.998772
maker-scaffold10x_1459_pilon-snap-gene-0.28	5826.07	-0.116369	0.0738385	-1.57599	0.115027	0.914922
maker-scaffold10x_1459_pilon-snap-gene-0.29	147.681	-0.1893	0.203618	-0.929683	0.352535	0.998772
maker-scaffold10x_1459_pilon-snap-gene-0.30	694.881	0.0937269	0.122673	0.764041	0.444843	0.998772
maker-scaffold10x_1459_pilon-snap-gene-0.32	241.766	-0.191415	0.151709	-1.26173	0.207047	0.9952
maker-scaffold10x_1459_pilon-snap-gene-0.33	143.671	-0.00639464	0.208414	-0.0306825	0.975523	0.998772
maker-scaffold10x_1459_pilon-snap-gene-0.34	5475.28	-0.211567	0.0677225	-3.12402	0.00178397	0.106046
maker-scaffold10x_1459_pilon-snap-gene-0.35	422.161	0.127522	0.137463	0.927684	0.353572	0.998772
maker-scaffold10x_1459_pilon-snap-gene-0.36	5187.1	-0.134457	0.0855529	-1.57163	0.116036	0.918323
maker-scaffold10x_1464_pilon-augustus-gene-0.13	1071.42	-0.0671252	0.103871	-0.646237	0.518126	0.998772
maker-scaffold10x_1464_pilon-snap-gene-0.30	570.88	-0.12455	0.12705	-0.980327	0.326925	0.998772
maker-scaffold10x_1464_pilon-snap-gene-0.31	481.886	0.360997	0.130426	2.76783	0.00564307	0.222599
maker-scaffold10x_1464_pilon-snap-gene-0.32	2589.46	-0.135019	0.0796353	-1.69547	0.0899871	0.847418
maker-scaffold10x_1464_pilon-snap-gene-0.33	129.452	-0.0953364	0.208183	-0.457945	0.646992	0.998772
maker-scaffold10x_1464_pilon-snap-gene-0.35	8455.02	-0.0147967	0.0802593	-0.184361	0.85373	0.998772
maker-scaffold10x_1465_pilon-snap-gene-0.1	174.434	-0.0752026	0.177769	-0.423035	0.67227	0.998772
maker-scaffold10x_1469_pilon-snap-gene-0.3	321.36	0.361077	0.152141	2.37331	0.0176295	0.432382
maker-scaffold10x_147_pilon-augustus-gene-0.67	1917.31	0.000513063	0.0866451	0.00592143	0.995275	0.999809
maker-scaffold10x_147_pilon-augustus-gene-0.71	1084.94	-0.0232179	0.0968681	-0.239686	0.810574	0.998772
maker-scaffold10x_147_pilon-augustus-gene-0.72	39.0858	-0.130923	0.367198	-0.356545	0.721433	0.998772
maker-scaffold10x_147_pilon-augustus-gene-0.73	2486.93	-0.318276	0.10774	-2.9541	0.00313585	0.155843
maker-scaffold10x_147_pilon-augustus-gene-0.78	907.907	0.0351501	0.095788	0.366957	0.713651	0.998772
maker-scaffold10x_147_pilon-pred_gff_StringTie-gene-0.63	1642.71	0.0412212	0.132046	0.312174	0.754909	0.998772
maker-scaffold10x_147_pilon-snap-gene-0.14	906.994	-0.0582428	0.0962815	-0.604922	0.545231	0.998772
maker-scaffold10x_147_pilon-snap-gene-0.15	917.407	-0.121995	0.0957102	-1.27463	0.20244	0.992238
maker-scaffold10x_147_pilon-snap-gene-0.16	184.247	1.12167	0.190267	5.89525	3.74118e-09	1.00932e-06
maker-scaffold10x_147_pilon-snap-gene-0.20	567.571	-0.156217	0.115673	-1.3505	0.176856	0.980903
maker-scaffold10x_147_pilon-snap-gene-0.23	590.179	-0.0746717	0.11937	-0.625547	0.531612	0.998772
maker-scaffold10x_1473_pilon-augustus-gene-0.12	85.949	0.50733	0.25528	1.98735	0.0468837	0.677874
maker-scaffold10x_1473_pilon-augustus-gene-0.13	164.606	0.426447	0.205145	2.07876	0.0376396	0.610805
maker-scaffold10x_1476_pilon-snap-gene-0.33	2417.11	-0.0639934	0.088558	-0.722615	0.469916	0.998772
maker-scaffold10x_1476_pilon-snap-gene-0.34	431.6	0.103314	0.126775	0.814939	0.415107	0.998772
maker-scaffold10x_1476_pilon-snap-gene-0.36	71.4732	0.190462	0.31033	0.61374	0.539387	0.998772
maker-scaffold10x_1476_pilon-snap-gene-0.37	174.783	-0.0412704	0.176424	-0.233927	0.815042	0.998772
maker-scaffold10x_1476_pilon-snap-gene-0.38	1306.94	0.0431262	0.0864011	0.499139	0.617681	0.998772
maker-scaffold10x_1476_pilon-snap-gene-0.41	3.09317	0.395811	1.29379	0.305932	0.759656	0.998772
maker-scaffold10x_1476_pilon-snap-gene-0.42	800.016	0.0223587	0.104452	0.214057	0.830503	0.998772
maker-scaffold10x_1477_pilon-augustus-gene-0.17	332.77	0.0597786	0.145352	0.411269	0.680875	0.998772
maker-scaffold10x_1477_pilon-snap-gene-0.10	370.999	-0.0291025	0.133568	-0.217885	0.827519	0.998772
maker-scaffold10x_1477_pilon-snap-gene-0.12	448.622	0.116733	0.122838	0.950299	0.34196	0.998772
maker-scaffold10x_1477_pilon-snap-gene-0.9	625.501	-0.120308	0.107154	-1.12276	0.261537	0.998772
maker-scaffold10x_1478_pilon-augustus-gene-0.1	595.13	-0.1866	0.118288	-1.57751	0.114679	0.914922
maker-scaffold10x_1478_pilon-augustus-gene-0.5	460.859	0.324552	0.131107	2.47548	0.0133059	0.370212
maker-scaffold10x_1478_pilon-snap-gene-0.30	577.295	-0.219814	0.127526	-1.72367	0.0847666	0.830465
maker-scaffold10x_1478_pilon-snap-gene-0.32	582.371	-0.0914599	0.11851	-0.771746	0.440265	0.998772
maker-scaffold10x_1478_pilon-snap-gene-0.33	1351.65	-0.038649	0.093989	-0.411208	0.68092	0.998772
maker-scaffold10x_1478_pilon-snap-gene-0.34	240.949	0.10757	0.174184	0.617567	0.536861	0.998772
maker-scaffold10x_1478_pilon-snap-gene-0.35	550.664	0.0930918	0.118278	0.787057	0.431249	0.998772
maker-scaffold10x_1478_pilon-snap-gene-0.36	447.094	-0.00884776	0.131233	-0.0674204	0.946247	0.998772
maker-scaffold10x_1482_pilon-augustus-gene-0.21	64.3998	0.351903	0.326049	1.0793	0.280456	0.998772
maker-scaffold10x_1482_pilon-augustus-gene-0.22	1820.67	0.125125	0.0850826	1.47063	0.141391	0.949534
maker-scaffold10x_1482_pilon-augustus-gene-0.23	170.651	0.409154	0.24482	1.67125	0.0946732	0.865067
maker-scaffold10x_1482_pilon-snap-gene-0.2	2653	-0.0170308	0.0759282	-0.224301	0.822523	0.998772
maker-scaffold10x_149_pilon-augustus-gene-0.69	625.732	-0.302706	0.108619	-2.78687	0.00532195	0.21556
maker-scaffold10x_149_pilon-augustus-gene-0.73	35.9921	0.479971	0.387516	1.23858	0.2155	0.998772
maker-scaffold10x_149_pilon-augustus-gene-0.76	293.962	-0.0652612	0.150384	-0.433965	0.664314	0.998772
maker-scaffold10x_149_pilon-augustus-gene-0.77	1368.34	0.0898308	0.0897629	1.00076	0.316944	0.998772
maker-scaffold10x_149_pilon-augustus-gene-0.78	2364.23	-0.111368	0.0967	-1.15168	0.249452	0.998772
maker-scaffold10x_149_pilon-augustus-gene-0.82	521.518	-0.128625	0.11264	-1.14191	0.25349	0.998772
maker-scaffold10x_149_pilon-snap-gene-0.103	586.973	0.0969106	0.110125	0.880004	0.378857	0.998772
maker-scaffold10x_149_pilon-snap-gene-0.104	191.935	0.0975196	0.179072	0.544585	0.586039	0.998772
maker-scaffold10x_149_pilon-snap-gene-0.105	3.04026	3.04083	1.59325	1.90858	0.0563167	0.733476
maker-scaffold10x_149_pilon-snap-gene-0.107	20.8045	0.17753	0.498375	0.356217	0.721678	0.998772
maker-scaffold10x_149_pilon-snap-gene-0.109	910.733	-0.145025	0.0969742	-1.4955	0.134784	0.941491
maker-scaffold10x_149_pilon-snap-gene-0.110	1064.76	-0.0208483	0.0987062	-0.211216	0.832719	0.998772
maker-scaffold10x_149_pilon-snap-gene-0.89	872.763	-0.234378	0.111339	-2.10509	0.0352834	0.596265
maker-scaffold10x_149_pilon-snap-gene-0.90	897.271	0.0635526	0.0955552	0.665089	0.505994	0.998772
maker-scaffold10x_149_pilon-snap-gene-0.91	204.083	0.376554	0.18436	2.0425	0.0411022	0.635021
maker-scaffold10x_149_pilon-snap-gene-0.93	364.128	-0.207301	0.15964	-1.29856	0.194096	0.990797
maker-scaffold10x_149_pilon-snap-gene-0.94	9931.82	-0.0417309	0.080276	-0.519843	0.603173	0.998772
maker-scaffold10x_149_pilon-snap-gene-0.95	75.6445	0.182693	0.26064	0.700942	0.483339	0.998772
maker-scaffold10x_149_pilon-snap-gene-0.97	2.40086	4.65241	1.7757	2.62004	0.0087919	0.298088
maker-scaffold10x_149_pilon-snap-gene-0.99	2247.25	0.0821638	0.0867139	0.947528	0.34337	0.998772
maker-scaffold10x_1490_pilon-snap-gene-0.1	932.547	0.130586	0.0974156	1.3405	0.180083	0.984688
maker-scaffold10x_1491_pilon-snap-gene-0.2	227.334	0.106469	0.173996	0.611906	0.5406	0.998772
maker-scaffold10x_1492_pilon-augustus-gene-0.15	1676.61	-0.0607949	0.08579	-0.708647	0.478543	0.998772
maker-scaffold10x_1492_pilon-snap-gene-0.23	1333.01	0.106125	0.0928124	1.14343	0.252859	0.998772
maker-scaffold10x_1492_pilon-snap-gene-0.24	264.601	-0.0139316	0.150856	-0.0923498	0.92642	0.998772
maker-scaffold10x_1492_pilon-snap-gene-0.25	1517.63	0.0241404	0.0834769	0.289187	0.772439	0.998772
maker-scaffold10x_1493_pilon-augustus-gene-0.0	25.305	1.05734	0.45429	2.32745	0.0199414	0.462456
maker-scaffold10x_1493_pilon-pred_gff_StringTie-gene-0.11	5235.95	-0.199075	0.0851966	-2.33665	0.0194572	0.45788
maker-scaffold10x_1493_pilon-snap-gene-0.19	761.468	0.00268508	0.104451	0.0257065	0.979491	0.998772
maker-scaffold10x_1499_pilon-augustus-gene-0.30	10619.9	0.0622908	0.0882974	0.705465	0.480521	0.998772
maker-scaffold10x_1499_pilon-pred_gff_StringTie-gene-0.39	29.2842	0.29319	0.409526	0.715925	0.474038	0.998772
maker-scaffold10x_1499_pilon-snap-gene-0.18	61.4499	-0.32373	0.309276	-1.04674	0.295222	0.998772
maker-scaffold10x_1499_pilon-snap-gene-0.19	2879.47	-0.00755994	0.0998923	-0.0756809	0.939673	0.998772
maker-scaffold10x_1499_pilon-snap-gene-0.20	753.507	-0.0631974	0.10288	-0.614281	0.53903	0.998772
maker-scaffold10x_1499_pilon-snap-gene-0.22	1351.73	-0.0867178	0.0979149	-0.885645	0.375809	0.998772
maker-scaffold10x_1499_pilon-snap-gene-0.23	678.59	-0.0833192	0.108148	-0.770419	0.441051	0.998772
maker-scaffold10x_1499_pilon-snap-gene-0.24	1156.62	0.0186742	0.091718	0.203604	0.838663	0.998772
maker-scaffold10x_1499_pilon-snap-gene-0.25	1092.25	-0.0487853	0.0947255	-0.515017	0.606541	0.998772
maker-scaffold10x_15_pilon-augustus-gene-0.37	726.296	-0.06321	0.149032	-0.424136	0.671467	0.998772
maker-scaffold10x_15_pilon-snap-gene-0.21	15173.8	-0.0160793	0.0781683	-0.205701	0.837024	0.998772
maker-scaffold10x_15_pilon-snap-gene-0.22	160.952	0.563182	0.189835	2.96669	0.00301026	0.151154
maker-scaffold10x_15_pilon-snap-gene-0.23	887.267	-0.0871805	0.0939039	-0.928401	0.3532	0.998772
maker-scaffold10x_15_pilon-snap-gene-0.24	8.31787	1.29094	0.775242	1.66521	0.0958705	0.867263
maker-scaffold10x_15_pilon-snap-gene-0.25	124.731	-0.411577	0.210156	-1.95843	0.0501793	0.694679
maker-scaffold10x_15_pilon-snap-gene-0.26	17.9987	0.236185	0.530191	0.445472	0.655979	0.998772
maker-scaffold10x_15_pilon-snap-gene-0.28	4903.28	-0.0122864	0.0722019	-0.170167	0.864879	0.998772
maker-scaffold10x_15_pilon-snap-gene-0.29	972.638	-0.0578239	0.102395	-0.564712	0.57227	0.998772
maker-scaffold10x_15_pilon-snap-gene-0.30	12132.5	0.0163454	0.0736513	0.22193	0.824369	0.998772
maker-scaffold10x_15_pilon-snap-gene-0.31	1270.44	-0.152558	0.0964484	-1.58176	0.113705	0.914922
maker-scaffold10x_150_pilon-augustus-gene-0.14	98.9975	-0.279305	0.243768	-1.14578	0.251886	0.998772
maker-scaffold10x_150_pilon-augustus-gene-0.17	133.908	0.362746	0.261925	1.38492	0.166075	0.969201
maker-scaffold10x_150_pilon-snap-gene-0.20	5.24757	1.23684	1.08836	1.13643	0.255778	0.998772
maker-scaffold10x_150_pilon-snap-gene-0.21	252.111	-0.227573	0.158621	-1.4347	0.151373	0.959405
maker-scaffold10x_150_pilon-snap-gene-0.22	2.70676	0.645055	3.79725	0.169874	0.865109	0.998772
maker-scaffold10x_150_pilon-snap-gene-0.23	8.89079	-0.296791	0.753546	-0.393859	0.693685	0.998772
maker-scaffold10x_1500_pilon-augustus-gene-0.4	879.03	0.141058	0.109446	1.28884	0.197455	0.991512
maker-scaffold10x_1500_pilon-augustus-gene-0.6	1130.91	-0.00170171	0.0895897	-0.0189945	0.984845	0.999053
maker-scaffold10x_1500_pilon-augustus-gene-0.9	889.412	0.232542	0.100058	2.32408	0.0201214	0.463406
maker-scaffold10x_1500_pilon-snap-gene-0.66	204.932	0.180197	0.165855	1.08647	0.27727	0.998772
maker-scaffold10x_1500_pilon-snap-gene-0.67	799.087	-0.0196414	0.100761	-0.19493	0.845448	0.998772
maker-scaffold10x_1500_pilon-snap-gene-0.68	315.118	0.161648	0.135444	1.19346	0.232688	0.998772
maker-scaffold10x_1500_pilon-snap-gene-0.69	1219.84	-0.070901	0.0936437	-0.757136	0.448968	0.998772
maker-scaffold10x_1500_pilon-snap-gene-0.70	482.285	0.0613419	0.121801	0.503624	0.614526	0.998772
maker-scaffold10x_1500_pilon-snap-gene-0.71	287.647	0.0745177	0.149741	0.497645	0.618734	0.998772
maker-scaffold10x_1500_pilon-snap-gene-0.73	1697.55	0.0282954	0.11262	0.251247	0.801623	0.998772
maker-scaffold10x_1500_pilon-snap-gene-0.74	738.907	0.03791	0.108502	0.349394	0.726794	0.998772
maker-scaffold10x_1500_pilon-snap-gene-0.75	1860.09	0.0226969	0.0819683	0.276898	0.781859	0.998772
maker-scaffold10x_1500_pilon-snap-gene-0.76	10694.7	0.062965	0.0731562	0.860693	0.389407	0.998772
maker-scaffold10x_1500_pilon-snap-gene-0.77	340.773	-0.22971	0.138883	-1.65399	0.09813	0.872832
maker-scaffold10x_1500_pilon-snap-gene-0.79	4580	-0.0378876	0.270023	-0.140313	0.888413	0.998772
maker-scaffold10x_1502_pilon-augustus-gene-0.42	220.609	0.083012	0.158096	0.525073	0.599533	0.998772
maker-scaffold10x_1502_pilon-pred_gff_StringTie-gene-0.52	443.196	0.00554831	0.127087	0.0436574	0.965177	0.998772
maker-scaffold10x_1502_pilon-snap-gene-0.18	344.361	-0.00524955	0.140589	-0.0373397	0.970214	0.998772
maker-scaffold10x_1502_pilon-snap-gene-0.21	101.137	0.223585	0.226638	0.98653	0.323873	0.998772
maker-scaffold10x_1502_pilon-snap-gene-0.22	36.0303	-0.510621	0.370017	-1.37999	0.167589	0.970741
maker-scaffold10x_1502_pilon-snap-gene-0.23	434.539	0.0213298	0.128207	0.166371	0.867865	0.998772
maker-scaffold10x_1502_pilon-snap-gene-0.24	2600.79	-0.0721339	0.0953075	-0.756855	0.449137	0.998772
maker-scaffold10x_1502_pilon-snap-gene-0.25	920.927	-0.0454471	0.0980233	-0.463636	0.642909	0.998772
maker-scaffold10x_1514_pilon-pred_gff_StringTie-gene-0.5	151.053	0.152698	0.186476	0.818864	0.412864	0.998772
maker-scaffold10x_1516_pilon-snap-gene-0.4	10.7029	1.56602	0.802764	1.95079	0.0510824	0.697157
maker-scaffold10x_1517_pilon-augustus-gene-0.0	854.614	-0.0228608	0.432968	-0.0528001	0.957891	0.998772
maker-scaffold10x_1517_pilon-snap-gene-0.11	1836.44	0.0695349	0.0998222	0.696587	0.486061	0.998772
maker-scaffold10x_1517_pilon-snap-gene-0.12	1267.79	0.181904	0.103424	1.75882	0.0786074	0.810115
maker-scaffold10x_1519_pilon-snap-gene-0.2	5.87725	0.0800324	0.933544	0.0857297	0.931681	0.998772
maker-scaffold10x_1520_pilon-augustus-gene-0.4	3199.81	-0.148237	0.0826563	-1.79342	0.0729064	0.792809
maker-scaffold10x_1528_pilon-snap-gene-0.12	31.9555	-0.544344	0.416462	-1.30707	0.19119	0.989172
maker-scaffold10x_1528_pilon-snap-gene-0.13	3150.36	0.00534075	0.0837582	0.0637639	0.949158	0.998772
maker-scaffold10x_1534_pilon-augustus-gene-0.12	16.3607	-0.0240853	0.573167	-0.0420215	0.966482	0.998772
maker-scaffold10x_1534_pilon-snap-gene-0.1	39.8645	-0.503526	0.446148	-1.12861	0.259064	0.998772
maker-scaffold10x_1540_pilon-snap-gene-0.0	3.84279	0.890026	1.34179	0.663315	0.507129	0.998772
maker-scaffold10x_1542_pilon-augustus-gene-0.61	2.32806	0.72027	3.80994	0.18905	0.850053	0.998772
maker-scaffold10x_1542_pilon-augustus-gene-0.62	431.195	-0.0423513	0.132449	-0.319756	0.749154	0.998772
maker-scaffold10x_1542_pilon-snap-gene-0.11	493.595	-0.00773844	0.117411	-0.0659092	0.94745	0.998772
maker-scaffold10x_1542_pilon-snap-gene-0.12	33524.8	0.0591935	0.0729136	0.811831	0.416889	0.998772
maker-scaffold10x_1542_pilon-snap-gene-0.15	425.94	-0.317914	0.12331	-2.57817	0.0099326	0.314577
maker-scaffold10x_1542_pilon-snap-gene-0.16	23.3709	0.702105	0.510206	1.37612	0.168785	0.972168
maker-scaffold10x_1542_pilon-snap-gene-0.17	164.03	-0.481676	0.188903	-2.54985	0.0107769	0.332025
maker-scaffold10x_1543_pilon-snap-gene-0.11	8518.08	0.0704081	0.071466	0.985197	0.324527	0.998772
maker-scaffold10x_1546_pilon-augustus-gene-0.0	1177.16	-0.0233822	0.0901169	-0.259466	0.795276	0.998772
maker-scaffold10x_1546_pilon-snap-gene-0.19	665.326	-0.138283	0.139185	-0.993519	0.320457	0.998772
maker-scaffold10x_1546_pilon-snap-gene-0.20	476.325	0.148174	0.116002	1.27734	0.201481	0.99217
maker-scaffold10x_1547_pilon-augustus-gene-0.32	92.1428	-0.224836	0.24704	-0.910119	0.36276	0.998772
maker-scaffold10x_1547_pilon-augustus-gene-0.33	1909.24	0.0853738	0.0820839	1.04008	0.298303	0.998772
maker-scaffold10x_1547_pilon-snap-gene-0.11	22.6056	0.0132939	0.484035	0.0274647	0.978089	0.998772
maker-scaffold10x_1547_pilon-snap-gene-0.9	6.7473	-0.519668	1.02076	-0.509098	0.610684	0.998772
maker-scaffold10x_1549_pilon-augustus-gene-0.48	348.035	0.0382137	0.140833	0.271341	0.786129	0.998772
maker-scaffold10x_1549_pilon-augustus-gene-0.49	8177.1	0.0623981	0.0669143	0.932508	0.351074	0.998772
maker-scaffold10x_1549_pilon-augustus-gene-0.57	28.4329	0.499497	0.429282	1.16356	0.244601	0.998772
maker-scaffold10x_1549_pilon-augustus-gene-0.59	14.7184	0.240154	0.615192	0.390372	0.696261	0.998772
[truncated: 13,120 more rows]
