# Supplementary material for: Neoblast-like stem cells of Fasciola hepatica
Source: PLoS Pathog. 2024 May 28;20(5):e1011903. doi: 10.1371/journal.ppat.1011903 (PMC11161113; doi:10.1371/journal.ppat.1011903)
Supplement: S3 Table — (XLSX) [file ppat.1011903.s007.xlsx]

## Sheet: Sheet1
DESEQ2							S. mansoni Comparison						Lab Annotations	Putative Label
Gene	Mean of normalized counts	log2 FoldChange	Log2 Fold Change SE	Wald statistic	Wald statistic p value	BH adjusted p-values	hit	e-value	score	Downregulated Following Irradiation	Adult Single Cell	Schistosomula Single Cell	Name	Name
maker-scaffold10x_1087_pilon-snap-gene-0.63	80.3029	-1.21027	0.263552	-4.59215	4.38703e-06	0.000690408	Smp_135890.1	2.82e-62	228	Yes	Neoblast, S1 and S1 progeny	Stem Cell		zfp
maker-scaffold10x_45_pilon-snap-gene-0.41	138.182	-1.18532	0.214162	-5.53471	3.11738e-08	7.47576e-06	Smp_154080.1	1.8e-35	122	Yes	Neoblast, S1, S1 progeny and GSCs	Stem Cell
maker-scaffold10x_1096_pilon-snap-gene-0.65	727.665	-1.15302	0.123682	-9.3224	1.13734e-20	1.12439e-17	Smp_139530.1	1.72e-62	229	Yes	Neoblast. Progeny and tegument progenitors	Stem Cell	p53	p53
maker-scaffold10x_520_pilon-augustus-gene-2.95	304.356	-1.11949	0.155477	-7.20036	6.00557e-13	3.62929e-10	Smp_306080.1	0	1880	Yes	Neoblast, S1 and S1 progeny	Stem Cell		DNA polymerase alpha catalytic subunit
maker-scaffold10x_756_pilon-snap-gene-0.51	118.487	-1.11746	0.223587	-4.9979	5.79583e-07	0.000105498	Smp_137390.1	2.71e-50	169	Yes	Neoblast, S1, S1 progeny and GSCs	Stem Cell		histone RNA stem-loop-binding protein 2
maker-scaffold10x_53_pilon-snap-gene-0.60	468.884	-1.0629	0.123281	-8.62181	6.59059e-18	5.5317e-15	Smp_175590.1	8.04e-72	256	Yes	Neoblast and progeny	Stem Cell	fgfrA	fgfrA
maker-scaffold10x_756_pilon-snap-gene-0.57	68.5788	-1.01831	0.281595	-3.61621	0.000298948	0.0273728	Smp_137390.1	6.94e-58	187	Yes	Neoblast, S1, S1 progeny and GSCs	Stem Cell
maker-scaffold10x_94_pilon-snap-gene-0.50	252.271	-1.01027	0.158359	-6.37963	1.77521e-10	6.09544e-08	Smp_079560.1	1.42e-168	476	Yes	Neoblast only	-		mcm2
maker-scaffold10x_1125_pilon-snap-gene-0.113	177.168	-0.983628	0.190914	-5.15221	2.57437e-07	5.11757e-05	Smp_076600.1	1.88e-63	226	Yes	Neoblast, S1 and S1 progeny	Stem Cell		sox-10
maker-scaffold10x_1854_pilon-snap-gene-0.12	99.7739	-0.940726	0.23768	-3.95796	7.55933e-05	0.00885321	Smp_151320.1	1.78e-59	189	Yes	Neoblast, S1, S1 progeny and GSCs	Stem Cell		targeting protein for Xklp2
augustus_masked-scaffold10x_1318_pilon-processed-gene-0.40	618.216	-0.922471	0.110362	-8.35857	6.34834e-17	4.79554e-14	Smp_086860.1	1.77e-78	227	Yes	Neoblast, S1, S1 progeny, Neoblast progeny, GSCs	Stem Cell		h2a
maker-scaffold10x_226_pilon-snap-gene-0.78	246.127	-0.912112	0.159072	-5.73394	9.81224e-09	2.5126e-06	Smp_082490.1	0	566	Yes	Neoblast, S1, S1 progeny and GSCs	Stem Cell	cyclinB	cyclinB
maker-scaffold10x_973_pilon-snap-gene-0.59	356.209	-0.883219	0.134571	-6.56322	5.26573e-11	2.03986e-08	Smp_172530.1	0	1295	Yes	Neoblast, S1, S1 progeny and GSCs	Stem Cell		mcm4
maker-scaffold10x_75_pilon-snap-gene-0.120	570.435	-0.879658	0.133178	-6.60513	3.97165e-11	1.62172e-08	Smp_094140.1	0	1402	Yes	Neoblast, S1, S1 progeny and GSCs	Stem Cell		mcm6
maker-scaffold10x_770_pilon-snap-gene-0.20	622.263	-0.863326	0.121218	-7.12209	1.06302e-12	6.17697e-10	Smp_143490.1	0	1212	Yes	Neoblast, S1, S1 progeny and GSCs	Stem Cell		mcm5
maker-scaffold10x_111_pilon-snap-gene-0.84	489.077	-0.784532	0.124198	-6.31676	2.67103e-10	8.96753e-08	Smp_179710.1	0	682	Yes	Neoblast, S1, S1 progeny and vitellocytes	Stem Cell		Serine hydroxymethyltransferase
maker-scaffold10x_1608_pilon-snap-gene-0.4	274.751	-0.771725	0.15695	-4.91701	8.78757e-07	0.000152601	Smp_162340.1	0	1806	Yes	Neoblast, S1	Stem Cell		Serine/threonine-protein kinase atr
maker-scaffold10x_784_pilon-snap-gene-0.36	356.829	-0.74574	0.135455	-5.50545	3.68222e-08	8.69234e-06	Smp_009600.1	0	775	Yes	Neoblast, S1, S1 progeny and GSCs	Multiple	plk1	plk1
maker-scaffold10x_1068_pilon-augustus-gene-0.118	158.436	-0.733039	0.200732	-3.65184	0.000260369	0.0248966	Smp_144160.1	5.39e-162	554	Yes	Neoblast, S1 and S1 progeny	Stem Cell		Telomere-associated protein RIF1
maker-scaffold10x_436_pilon-snap-gene-1.41	648.95	-0.720501	0.10758	-6.69737	2.12204e-11	1.00187e-08	Smp_129710.1	6.84e-58	221	Yes	Neoblast, S1, S1 progeny and GSCs	Stem Cell		Intracellular protein transport protein USO1
maker-scaffold10x_297_pilon-snap-gene-0.19	190.619	-0.670478	0.185573	-3.61302	0.000302648	0.0275446	Smp_072560.1	7.27e-41	157	Yes	Neoblast, S1, S1 progeny and GSCs	Stem Cell
maker-scaffold10x_1842_pilon-snap-gene-0.17	1729.14	-0.664744	0.0904047	-7.35299	1.93826e-13	1.27318e-10	Smp_032500.1	0	1239	Yes	Neoblast, progeny and GSCs	Stem Cell		mcm7
maker-scaffold10x_1050_pilon-snap-gene-0.13	494.582	-0.631791	0.118039	-5.3524	8.67959e-08	1.79632e-05	Smp_145470.1	1.91e-87	289	Yes	Neoblast	Stem Cell		Zinc finger protein Gfi-1b
maker-scaffold10x_97_pilon-snap-gene-0.93	236.953	-0.570003	0.160929	-3.54194	0.000397191	0.0339026	Smp_128200.1	0	798	Yes	Neoblast, S1, S1 progeny and GSCs	Stem Cell	KIF23	KIF23
maker-scaffold10x_979_pilon-snap-gene-0.4	3181.34	-0.539462	0.0747422	-7.21764	5.28963e-13	3.32982e-10	Smp_179320.1	0	696	Yes	Neoblast, S1, S1 progeny and GSCs	Stem Cell		ago2
maker-scaffold10x_269_pilon-snap-gene-0.10	370.049	-0.478608	0.128162	-3.73441	0.000188159	0.0194706	Smp_340780.1	5.43e-156	478	Yes	Neoblast, S1 and S1 progeny	Stem Cell		Anillin (Actin-binding protein 8)
maker-scaffold10x_1458_pilon-snap-gene-0.36	354.447	-0.472461	0.137378	-3.43912	0.000583603	0.0463841	Smp_143460.1	4.08e-108	337	Yes	Neoblast and GSCs	Stem Cell		Guanylate kinase-associated protein mars
