# Supplementary material for: Neoblast-like stem cells of Fasciola hepatica
Source: PLoS Pathog. 2024 May 28;20(5):e1011903. doi: 10.1371/journal.ppat.1011903 (PMC11161113; doi:10.1371/journal.ppat.1011903)
Supplement: S4 Table — (XLSX) [file ppat.1011903.s008.xlsx]

## Sheet: TPM Data
Gene(s)	Untreated1	Untreated2	Untreated3	Irradiated1	Irradiated2	Irradiated3
MSTRG.3283	2.43695	1.66637	2.5401	1.58792	3.71655	4.13288
MSTRG.3284	6.22717	2.97769	0.699745	4.14827	0.724098	6.60022
MSTRG.3285|gene:maker-scaffold10x_145_pilon-pred_gff_StringTie-gene-0.49	16.749	13.2952	15.4646	17.9911	20.1268	19.3184
MSTRG.3286|gene:maker-scaffold10x_145_pilon-augustus-gene-0.95	35.1333	38.0584	34.411	31.4985	33.6311	34.8195
MSTRG.3287|gene:trnascan-scaffold10x_145_pilon-noncoding-Pseudo_ATT-gene-0.119	0.081863	1.28032	0.550223	0.073253	0	1.9687
MSTRG.3288|gene:trnascan-scaffold10x_145_pilon-noncoding-Val_CAC-gene-0.120	0	0	0	0	0.423211	0
MSTRG.3289|gene:trnascan-scaffold10x_145_pilon-noncoding-Val_CAC-gene-0.121	0	0	0	0	0.423211	0
MSTRG.3290	3.19759	2.72138	2.93273	4.29566	4.43127	0.865695
MSTRG.3291	5.80246	5.38723	8.07571	6.83226	6.90128	4.29492
MSTRG.3292|gene:maker-scaffold10x_145_pilon-snap-gene-0.14	22.1433	18.2146	23.9517	22.134	25.7898	24.2479
MSTRG.3293	2.88333	2.56126	3.08064	2.01364	2.99712	3.30992
MSTRG.3294|gene:maker-scaffold10x_145_pilon-snap-gene-0.8	8.74988	8.0371	10.2435	7.84844	8.70261	12.5604
MSTRG.3295|gene:snap_masked-scaffold10x_145_pilon-processed-gene-0.36	0.532288	0.67448	1.36919	3.51363	0.132772	1.74542
MSTRG.3296|gene:trnascan-scaffold10x_145_pilon-noncoding-Pseudo_GGT-gene-0.110	0	0	0	0	0	0
MSTRG.3297|gene:trnascan-scaffold10x_145_pilon-noncoding-Pseudo_GGT-gene-0.122	0	0	0	0	0	0
MSTRG.3298|gene:maker-scaffold10x_145_pilon-augustus-gene-0.98	29.3852	23.8922	22.8151	25.8618	32.2605	29.1718
MSTRG.3299|gene:trnascan-scaffold10x_145_pilon-noncoding-Pseudo_CAC-gene-0.123	0	0	0	0	0	0
MSTRG.3300|gene:maker-scaffold10x_145_pilon-augustus-gene-0.102	35.8242	23.8936	27.7738	27.2282	31.771	29.132
MSTRG.3301|gene:trnascan-scaffold10x_145_pilon-noncoding-Thr_GGT-gene-0.124	0	0.869624	0	0	0	0.421383
MSTRG.3302|gene:trnascan-scaffold10x_145_pilon-noncoding-Pseudo_GGT-gene-0.111	0	0	0	0	0	0
MSTRG.3303	7.18743	6.47425	9.27272	7.51951	9.92208	8.35422
gene:trnascan-scaffold10x_145_pilon-noncoding-Tyr_GTA-gene-0.125	0	0	0	0	0	0
gene:trnascan-scaffold10x_145_pilon-noncoding-Tyr_GTA-gene-0.126	0	0	0	0	0	0
gene:trnascan-scaffold10x_145_pilon-noncoding-Tyr_GTA-gene-0.112	0	0	0	0	0	0
MSTRG.3304|gene:maker-scaffold10x_145_pilon-augustus-gene-0.103	84.0553	78.3046	77.8737	62.284	63.3741	75.5887
MSTRG.3305|gene:maker-scaffold10x_145_pilon-snap-gene-0.10	276.335	265.162	238.009	329.54	328.561	281.671
MSTRG.3306|gene:maker-scaffold10x_145_pilon-snap-gene-0.18	4.98724	5.5117	3.92473	3.85353	5.23894	5.7793
MSTRG.3307	3.7101	4.42726	2.27936	1.92676	2.91536	3.22476
MSTRG.3308	2.37876	2.53357	2.3169	1.62027	2.76604	3.28257
MSTRG.3309	2.10771	2.57307	1.89306	2.58826	2.94263	3.35316
MSTRG.3310|gene:maker-scaffold10x_145_pilon-snap-gene-0.11	5.95717	8.65139	7.87713	7.64549	7.37233	4.62261
MSTRG.3311|gene:maker-scaffold10x_145_pilon-snap-gene-0.19	1.13728	1.39628	1.23793	1.49564	1.63619	1.50716
MSTRG.3312|gene:maker-scaffold10x_145_pilon-snap-gene-0.20	53.6364	50.0783	45.3701	44.4731	47.046	53.0979
MSTRG.3313|gene:trnascan-scaffold10x_145_pilon-noncoding-Pseudo_GGT-gene-0.113	0	0	0	0	0	0
MSTRG.3314|gene:trnascan-scaffold10x_145_pilon-noncoding-Thr_TGT-gene-0.114	0	0	0	0	0	0
gene:maker-scaffold10x_145_pilon-snap-gene-0.21	0.080068	0	0	0	0	0
gene:trnascan-scaffold10x_145_pilon-noncoding-Pseudo_CGT-gene-0.128	0	0	0	0	0	0
gene:maker-scaffold10x_145_pilon-snap-gene-0.12	0.444324	0.244164	0.699207	0	0.324474	0.424499
MSTRG.3315	1.36135	2.81554	1.52742	2.25255	4.25168	3.92581
gene:maker-scaffold10x_145_pilon-snap-gene-0.22	0.201741	0.140549	0	0	0.139768	0
gene:maker-scaffold10x_145_pilon-snap-gene-0.13	0	0.268551	0.140169	0.090553	0	0.054056
MSTRG.3316|gene:maker-scaffold10x_145_pilon-augustus-gene-1.24	3.41458	2.90549	2.56668	2.3962	12.4033	2.80865
MSTRG.3317|gene:trnascan-scaffold10x_145_pilon-noncoding-Pseudo_GGT-gene-1.21	0.706484	0.81847	0.89694	0	0	0.775344
gene:trnascan-scaffold10x_145_pilon-noncoding-Pseudo_GCT-gene-2.210	0	0	0	0.365257	0	0
MSTRG.3318|gene:maker-scaffold10x_145_pilon-snap-gene-2.177	31.8591	25.777	25.3036	21.4095	28.4016	27.7636
MSTRG.3319|gene:trnascan-scaffold10x_145_pilon-noncoding-Pseudo_CAC-gene-1.22	0.827721	0	0.014265	0.12107	0	0.051269
MSTRG.3320|gene:trnascan-scaffold10x_145_pilon-noncoding-Thr_GGT-gene-2.211	10.0339	8.62448	7.05355	7.96098	8.99927	8.11298
MSTRG.3321|gene:maker-scaffold10x_145_pilon-snap-gene-2.178	4.21405	1.93443	3.80203	1.65226	3.72088	1.58889
MSTRG.3322|gene:maker-scaffold10x_145_pilon-augustus-gene-2.262|gene:maker-scaffold10x_145_pilon-augustus-gene-2.263	12.2141	12.6091	9.49494	12.7903	16.6781	14.1428
MSTRG.3323|gene:trnascan-scaffold10x_145_pilon-noncoding-Pseudo_ACC-gene-2.213	0	1.22747	2.17542	0	3.65123	1.55514
MSTRG.3324|gene:maker-scaffold10x_145_pilon-snap-gene-1.3	43.7968	34.0228	23.6565	37.34	35.371	39.7459
MSTRG.3325|gene:trnascan-scaffold10x_145_pilon-noncoding-Pseudo_CAC-gene-2.214	1.62361	0.484072	0.106987	1.12523	0.813229	1.50387
MSTRG.3326	2.887	0.984175	1.19723	1.70863	1.48645	1.64768
MSTRG.3327	1.98094	0.923004	1.3509	0.117816	3.76268	2.17174
MSTRG.3328|gene:trnascan-scaffold10x_145_pilon-noncoding-His_GTG-gene-1.23	0	0	0	0	0	0
MSTRG.3329	14.1015	12.8967	9.46678	12.0553	14.1454	17.0454
MSTRG.3330	24.4413	23.8992	19.4023	22.8604	21.3542	25.8098
MSTRG.3331|gene:maker-scaffold10x_145_pilon-snap-gene-1.4	20.8156	20.157	39.2142	25.244	21.1617	20.9805
MSTRG.3332|gene:maker-scaffold10x_145_pilon-augustus-gene-2.264	2.08222	2.2224	2.86708	3.07755	3.97961	3.43695
MSTRG.3333	3.63064	3.30983	3.57952	2.96614	4.01712	3.78129
MSTRG.3334	6.22733	4.79657	5.42591	6.21175	6.58414	4.04597
MSTRG.3335	10.5568	7.64539	10.2054	8.87859	9.39199	7.0173
MSTRG.3336	2047.3	2221.32	2432.36	2155.62	2018.97	1930.51
MSTRG.3337|gene:maker-scaffold10x_145_pilon-snap-gene-2.181	113.261	108.767	96.7845	113.569	116.522	108.296
MSTRG.3338	5.62653	4.61635	5.74763	6.35584	6.59272	6.42967
MSTRG.3339	2.48911	1.52434	1.32476	3.48223	1.74385	3.52921
MSTRG.3340	3.68555	2.34376	2.71811	2.2669	2.28582	3.42593
MSTRG.3341|gene:maker-scaffold10x_145_pilon-augustus-gene-1.29	7.77632	7.10567	11.114	5.1716	7.83784	8.81498
MSTRG.3342|gene:maker-scaffold10x_145_pilon-snap-gene-2.182	7.57181	7.61116	7.36459	8.75506	8.48575	8.60444
MSTRG.3343|gene:maker-scaffold10x_145_pilon-snap-gene-2.183	8.56469	7.61906	8.55421	5.79013	7.92589	7.77658
MSTRG.3344|gene:maker-scaffold10x_145_pilon-snap-gene-1.6	16.1549	15.5454	17.6877	15.2591	15.9882	16.876
MSTRG.3345|gene:maker-scaffold10x_145_pilon-augustus-gene-2.267|gene:trnascan-scaffold10x_145_pilon-noncoding-Thr_GGT-gene-2.215	3.88394	3.60019	3.50842	4.63758	4.42605	4.70878
MSTRG.3346	78.8277	70.3031	71.9961	69.7078	77.7723	80.3315
MSTRG.3347|gene:trnascan-scaffold10x_145_pilon-noncoding-Thr_GGT-gene-2.216	1.05188	0	0.228631	1.55937	0.556551	0
MSTRG.3348|gene:trnascan-scaffold10x_145_pilon-noncoding-Pseudo_ACC-gene-2.208	0	0	0	0.131853	0	0
MSTRG.3349	3.48805	2.52516	4.16487	2.85993	3.2758	4.32071
MSTRG.3350	1.2805	3.26338	1.42429	2.3485	2.99096	2.99893
MSTRG.3351	2.99746	2.83047	1.42932	3.06747	2.43319	2.54355
MSTRG.3352|gene:maker-scaffold10x_145_pilon-augustus-gene-2.246	31.0424	29.5085	29.488	22.2118	27.1043	29.07
MSTRG.3353|gene:maker-scaffold10x_145_pilon-snap-gene-2.185	16.1901	18.355	15.9322	14.8444	20.6582	19.282
MSTRG.3354|gene:trnascan-scaffold10x_145_pilon-noncoding-Undet_NNN-gene-2.209	1.10514	0.696471	0.641928	1.50167	1.56481	0.629867
MSTRG.3355|gene:trnascan-scaffold10x_145_pilon-noncoding-Pseudo_CAC-gene-2.217	0.366107	0.50136	0	0.031336	0	0.044859
MSTRG.3356|gene:maker-scaffold10x_145_pilon-snap-gene-2.186	17.9367	17.0109	20.2481	20.1637	12.671	15.4708
MSTRG.3357|gene:maker-scaffold10x_145_pilon-snap-gene-2.188	33.9692	32.6459	32.9616	20.7217	27.5823	30.6642
MSTRG.3358|gene:maker-scaffold10x_145_pilon-snap-gene-2.161	139.283	129.652	127.976	136.873	149.025	143.579
MSTRG.3359|gene:maker-scaffold10x_145_pilon-augustus-gene-2.273	513.255	497.208	462.591	540.833	541.164	538.383
MSTRG.3360|gene:maker-scaffold10x_145_pilon-snap-gene-2.190	9.66042	15.7324	15.5836	8.21313	14.4661	9.5206
MSTRG.3361|gene:maker-scaffold10x_145_pilon-snap-gene-2.162	10.4853	8.82169	8.13589	9.95335	13.3817	7.7993
MSTRG.3362|gene:FHE.MSTRG.04223	34.6598	37.8133	18.8172	28.0931	27.182	30.6045
MSTRG.3363|gene:maker-scaffold10x_145_pilon-snap-gene-2.163	85.6655	78.5437	76.2911	76.6857	83.5149	84.3801
gene:maker-scaffold10x_145_pilon-snap-gene-2.191	0	0	0	0	0	0
MSTRG.3364	0.670013	0	0	1.59746	0	3.22753
gene:maker-scaffold10x_145_pilon-augustus-gene-2.277	0.948256	0.345861	0.536853	0.843144	1.08482	1.27743
MSTRG.3365|gene:maker-scaffold10x_145_pilon-snap-gene-2.164	38.5056	37.829	39.4056	36.2876	41.3494	41.5382
gene:maker-scaffold10x_145_pilon-snap-gene-2.165	0.222366	0.523394	0.286936	0.21787	0.693508	0.432539
gene:trnascan-scaffold10x_145_pilon-noncoding-Pseudo_GAT-gene-2.234	0	0	0	0	0	0
MSTRG.3366|gene:snap_masked-scaffold10x_145_pilon-processed-gene-2.143	37.0826	30.5831	37.9058	19.9143	26.1533	28.5795
MSTRG.3367	2.27166	2.14738	3.24292	1.43484	3.41592	2.82963
MSTRG.3368|gene:maker-scaffold10x_145_pilon-snap-gene-2.193	29.1297	26.6012	26.1527	25.0101	26.387	31.68
MSTRG.3369|gene:maker-scaffold10x_145_pilon-snap-gene-2.167	51.0387	48.2398	51.6461	53.7025	53.986	53.4352
MSTRG.3371|gene:maker-scaffold10x_145_pilon-pred_gff_StringTie-gene-2.18	0.929009	4.14126	0.493558	2.53234	3.21799	0.537631
MSTRG.3372|gene:maker-scaffold10x_145_pilon-snap-gene-2.168	14.398	14.0008	15.0712	13.4114	12.8431	14.9635
MSTRG.3373|gene:maker-scaffold10x_145_pilon-augustus-gene-2.278	0.940311	1.08492	0.663451	1.06196	3.55678	1.13705
MSTRG.3374	21.0216	20.8045	17.5624	22.045	23.4596	23.6695
MSTRG.3375|gene:maker-scaffold10x_145_pilon-snap-gene-2.169	28.614	27.5986	27.5319	25.8054	26.3428	25.3551
MSTRG.3377	1.6013	1.96527	1.80662	0.937511	1.80077	4.53125
MSTRG.3378|gene:augustus_masked-scaffold10x_145_pilon-processed-gene-2.121	14.8514	12.9041	12.4525	10.952	15.5851	15.2885
MSTRG.3379	16.8477	17.0456	16.2109	18.5081	19.9701	17.957
MSTRG.3380|gene:maker-scaffold10x_145_pilon-snap-gene-2.196	21.445	20.4334	21.5403	17.6496	16.2886	19.7932
gene:maker-scaffold10x_145_pilon-pred_gff_StringTie-gene-2.30	0.904477	0.863807	0.923031	0.968461	0.969892	1.09554
MSTRG.3381|gene:maker-scaffold10x_145_pilon-augustus-gene-2.279	1.04933	2.14964	1.3314	3.41932	3.26887	2.22666
MSTRG.3382	2.99089	0.084322	1.88023	0.727795	1.00222	0.809708
MSTRG.3383|gene:maker-scaffold10x_145_pilon-augustus-gene-2.280	7.65492	7.74502	6.40157	8.71189	6.08756	8.73073
MSTRG.3384	2.87035	0.285958	0.578312	0	0	0
MSTRG.3385|gene:trnascan-scaffold10x_145_pilon-noncoding-Pseudo_GGT-gene-2.235	0	0	0	0	0	0
MSTRG.3386	27.7054	24.7311	26.066	25.9893	30.5876	19.9301
gene:trnascan-scaffold10x_145_pilon-noncoding-Leu_TAG-gene-2.218	0.98849	0.793532	0	0.653775	0.38089	0.392202
MSTRG.3387|gene:maker-scaffold10x_145_pilon-snap-gene-2.171	3.34865	4.4677	4.32868	4.45346	1.34519	1.36742
MSTRG.3388|gene:maker-scaffold10x_145_pilon-snap-gene-2.172	26.2619	25.8762	25.8928	22.5958	27.0956	26.8704
MSTRG.3389	2.6277	1.69933	4.18896	2.49207	2.05955	2.71704
MSTRG.3390|gene:trnascan-scaffold10x_145_pilon-noncoding-Thr_GGT-gene-2.220	0	0	0.404502	0	0	0
MSTRG.3391|gene:maker-scaffold10x_145_pilon-augustus-gene-2.282	28.1469	25.9335	25.295	23.282	28.762	23.7118
MSTRG.3392	5.78613	5.65599	5.46633	5.96529	5.63377	6.01309
MSTRG.3393	10.8142	10.1317	10.1583	10.6376	11.9317	12.1212
MSTRG.3394	10.6078	9.72537	9.47452	10.7992	10.1154	11.7705
MSTRG.3395	8.00438	3.9314	2.46895	5.59401	5.64492	5.86824
MSTRG.3396|gene:maker-scaffold10x_145_pilon-augustus-gene-2.257	23.6392	25.8643	21.2457	23.5537	24.3869	27.1132
MSTRG.3397|gene:trnascan-scaffold10x_145_pilon-noncoding-Thr_AGT-gene-2.221	1.69556	2.01207	2.25114	1.37674	2.02978	2.89911
MSTRG.3398	30.9995	33.789	29.0641	37.9269	35.6792	34.771
MSTRG.3399	3.3764	0.929694	0.239724	0.217021	1.99819	0
MSTRG.3400|gene:maker-scaffold10x_145_pilon-snap-gene-2.200	19.0886	17.3494	18.6949	14.9466	16.5295	17.5867
MSTRG.3401|gene:maker-scaffold10x_145_pilon-snap-gene-2.174	122.71	120.676	115.125	117.297	126.316	125.274
MSTRG.3403	3.04986	4.69881	3.84244	8.2091	6.68265	4.71473
MSTRG.3404	3.60292	1.93884	1.93877	1.99132	2.22327	3.14207
MSTRG.3405	12.2846	7.48038	6.52639	7.64313	8.53374	9.69074
MSTRG.3406	20.4284	24.7635	21.5445	23.5674	25.2319	23.6699
MSTRG.3407|gene:maker-scaffold10x_145_pilon-snap-gene-2.201	2.39689	4.26757	3.81286	4.83547	4.13905	3.12646
MSTRG.3408	26.2854	33.9168	35.8983	39.5733	40.8743	33.7589
MSTRG.3409	10.3029	9.29219	11.6307	14.0522	14.6096	10.9954
MSTRG.3410|gene:maker-scaffold10x_145_pilon-augustus-gene-2.284	16.8071	13.8251	13.5528	10.8729	14.1446	18.9512
gene:maker-scaffold10x_145_pilon-snap-gene-2.175	0.234357	0.053726	0.194499	0.224266	0.272438	0.304718
MSTRG.3411|gene:maker-scaffold10x_145_pilon-snap-gene-2.203	37.9807	27.5258	27.0625	29.5734	31.7445	36.4003
MSTRG.3412|gene:maker-scaffold10x_145_pilon-snap-gene-2.176	24.6845	22.8663	22.8758	19.5066	22.504	22.2973
MSTRG.3413|gene:trnascan-scaffold10x_145_pilon-noncoding-Undet_NNN-gene-2.244	0	0	0.079477	0	0	0.064452
MSTRG.3414|gene:trnascan-scaffold10x_145_pilon-noncoding-Undet_NNN-gene-2.229	0	0	0	0	0	0.064452
MSTRG.3415|gene:trnascan-scaffold10x_145_pilon-noncoding-Undet_NNN-gene-2.230	0	0	0	0	0	0.128903
MSTRG.3416|gene:maker-scaffold10x_145_pilon-snap-gene-2.204	30.3342	27.3175	32.6872	30.2864	34.4344	29.6636
MSTRG.3417|gene:maker-scaffold10x_145_pilon-snap-gene-2.207	3.47914	2.89824	2.70917	3.24038	6.69476	4.6122
MSTRG.3418|gene:trnascan-scaffold10x_145_pilon-noncoding-Pseudo_ACT-gene-2.233	0	0	0	0	0	0
MSTRG.3419	1.98147	1.38473	1.13433	1.52594	3.40968	2.63877
MSTRG.3420	3.13465	1.02618	1.65449	0.958382	1.54348	1.75411
MSTRG.12081|gene:maker-scaffold10x_520_pilon-snap-gene-0.0	35.507	30.1966	32.6244	35.6691	36.0354	30.4887
MSTRG.12082|gene:trnascan-scaffold10x_520_pilon-noncoding-Undet_NNN-gene-0.81	0	0.385282	0	0.219757	0	0
MSTRG.3370|gene:maker-scaffold10x_145_pilon-pred_gff_StringTie-gene-2.13	1135.09	406.189	867.387	783.956	1049.84	1996.74
MSTRG.12083|gene:maker-scaffold10x_520_pilon-snap-gene-0.11	129.96	129.9	133.037	138.487	137.49	139.143
MSTRG.12084	1.92084	2.46648	1.80266	1.04922	3.32739	2.16247
MSTRG.12085	3.43903	3.37388	3.22998	4.05673	2.83432	4.02876
MSTRG.12088	5.37014	2.65631	1.84297	3.19282	3.54853	3.29634
MSTRG.12089	14.5383	12.2572	10.4504	11.3683	14.6464	15.9985
MSTRG.12090	4.05115	3.04816	2.70589	2.50738	4.85836	3.2709
MSTRG.12091	2.92749	3.24037	3.05046	3.0223	3.73618	3.85879
MSTRG.12092|gene:maker-scaffold10x_520_pilon-snap-gene-0.13	59.2786	47.1754	49.9736	44.0932	49.8539	53.2758
MSTRG.12093|gene:maker-scaffold10x_520_pilon-augustus-gene-0.84	4.46584	3.56853	4.48681	3.04125	3.81485	4.23596
MSTRG.12094	0	1.2077	0	0	0	2.47596
MSTRG.12095	0.199487	3.84048	1.6826	0.175005	1.05221	0.877685
MSTRG.12086|gene:maker-scaffold10x_520_pilon-snap-gene-0.1	12.6468	9.54144	7.77316	9.0878	7.2551	9.3229
MSTRG.12087|gene:maker-scaffold10x_520_pilon-snap-gene-0.12	748.307	699.19	704.42	783.086	753.256	739.895
MSTRG.12096|gene:maker-scaffold10x_520_pilon-augustus-gene-0.85	162.637	146.873	145.726	152.566	155.482	140.611
MSTRG.12097|gene:maker-scaffold10x_520_pilon-snap-gene-0.14	2.95591	2.87209	2.84478	2.64994	3.97937	2.55764
MSTRG.12098	1.7963	3.3075	2.13453	2.0971	3.08248	3.44316
MSTRG.12099|gene:trnascan-scaffold10x_520_pilon-noncoding-Pseudo_CAT-gene-0.75	0	0	0	0	0	0
MSTRG.12100|gene:maker-scaffold10x_520_pilon-snap-gene-0.4	2.08809	1.55075	2.00039	1.53294	2.11634	2.04441
MSTRG.12101|gene:trnascan-scaffold10x_520_pilon-noncoding-Pseudo_GGT-gene-0.76	0	0	0	0	0	0.320251
gene:maker-scaffold10x_520_pilon-snap-gene-0.5	0.182474	0.245534	0	0.425494	0.256033	0.55828
MSTRG.12102|gene:maker-scaffold10x_520_pilon-snap-gene-0.15	4.70765	4.02784	3.12236	3.41651	3.00423	4.33803
MSTRG.12103|gene:maker-scaffold10x_520_pilon-pred_gff_StringTie-gene-0.45	6.00739	6.57125	7.39006	8.43677	6.77478	6.56804
gene:maker-scaffold10x_520_pilon-snap-gene-0.16	0	0.079435	0	0	0	0
MSTRG.12104	11.8897	8.57808	7.52379	10.4484	9.66869	13.4767
MSTRG.12105|gene:augustus_masked-scaffold10x_520_pilon-processed-gene-0.106	46.1965	60.8804	45.6566	48.9448	71.2036	64.136
MSTRG.12106	3.08659	2.83606	4.05581	4.48087	4.28077	3.34875
MSTRG.12107|gene:maker-scaffold10x_520_pilon-snap-gene-0.6	26.4974	25.6729	35.0021	30.8369	29.2608	25.8074
MSTRG.12108|gene:maker-scaffold10x_520_pilon-snap-gene-0.18	6.57551	7.97978	7.62826	8.32715	8.17371	8.67812
MSTRG.12109|gene:trnascan-scaffold10x_520_pilon-noncoding-Pseudo_GGT-gene-0.78	0.188396	0	0	0	0	0.53937
gene:maker-scaffold10x_520_pilon-augustus-gene-0.88	0	0	0	0.558827	0.753708	0
gene:maker-scaffold10x_520_pilon-snap-gene-1.34	0	0	0	0	0	0.296491
MSTRG.12110|gene:maker-scaffold10x_520_pilon-augustus-gene-1.64	102.954	99.8901	94.1388	117.593	122.9	109.849
MSTRG.12111|gene:maker-scaffold10x_520_pilon-snap-gene-1.36	163.053	153.509	138.699	212.323	205.367	185.652
MSTRG.12112|gene:maker-scaffold10x_520_pilon-snap-gene-0.8	23.7641	22.1706	17.1177	17.5057	24.0342	23.2194
MSTRG.12113|gene:maker-scaffold10x_520_pilon-snap-gene-1.37	7.98333	7.6538	11.292	7.24906	9.05521	9.29267
MSTRG.12114	36.6641	36.1994	33.2658	31.3485	43.5617	43.4959
MSTRG.12115	11.1156	13.2446	9.18991	10.7667	14.6121	13.8579
MSTRG.12116|gene:maker-scaffold10x_520_pilon-snap-gene-0.9	42.9654	34.0009	36.979	29.1289	38.6047	40.752
gene:maker-scaffold10x_520_pilon-augustus-gene-1.65	0.346158	0.12643	0.332439	0.591059	0.537387	0.228164
gene:trnascan-scaffold10x_520_pilon-noncoding-Pseudo_CAC-gene-1.71	0	0	0	0	0	0
MSTRG.12117	128.616	115.958	101.131	123.314	132.832	116.361
MSTRG.12118|gene:maker-scaffold10x_520_pilon-augustus-gene-1.68	61.368	56.0131	56.1279	64.3601	56.1214	56.0839
MSTRG.12119	28.57	19.2974	21.2027	20.9837	20.8085	17.1126
MSTRG.12120|gene:maker-scaffold10x_520_pilon-snap-gene-0.10	46.579	40.6094	38.2539	42.065	43.8655	44.3337
MSTRG.12121|gene:maker-scaffold10x_520_pilon-augustus-gene-1.69	46.1866	42.4338	42.1896	35.0776	49.7328	45.1552
MSTRG.12122|gene:trnascan-scaffold10x_520_pilon-noncoding-Pseudo_ACT-gene-0.80	0	0.841052	0.451084	0	1.84087	0.914514
MSTRG.12123|gene:trnascan-scaffold10x_520_pilon-noncoding-Pseudo_GGT-gene-1.75	0	0	0	0	0	0.235975
MSTRG.12124	4.55427	5.33462	4.36915	4.98266	4.7951	5.17614
MSTRG.12125|gene:maker-scaffold10x_520_pilon-augustus-gene-1.54	120.203	139.284	148.89	188.938	154.454	155.141
MSTRG.12126	81.5431	90.5888	89.4015	49.7009	89.2643	101.534
MSTRG.12130	3.29693	0.682058	1.40696	1.39922	0.697327	0.741634
MSTRG.12131	6.45597	5.39266	7.36071	6.50087	7.09105	6.14267
MSTRG.12132|gene:maker-scaffold10x_520_pilon-snap-gene-1.29	24.8511	27.2608	25.4853	27.641	25.401	26.5351
MSTRG.12133|gene:maker-scaffold10x_520_pilon-augustus-gene-2.94	1.35873	1.5034	1.5184	1.45726	1.56804	1.53429
MSTRG.12134|gene:trnascan-scaffold10x_520_pilon-noncoding-Pseudo_NNN-gene-2.28	0	0	0	0	0.497896	0
gene:maker-scaffold10x_520_pilon-snap-gene-1.30	0.53807	0.545685	0.663065	0.335312	0.818534	0.689082
gene:trnascan-scaffold10x_520_pilon-noncoding-Pseudo_ACC-gene-1.79	0	0	0	0.692926	1.61479	0
MSTRG.12135|gene:maker-scaffold10x_520_pilon-snap-gene-2.150	951.383	837.37	831.868	934.033	913.455	855.003
MSTRG.12136	3.92022	1.91932	1.7621	2.73506	4.07133	3.76601
MSTRG.12137|gene:maker-scaffold10x_520_pilon-augustus-gene-2.95	14.4619	14.0934	10.6696	2.51536	5.2967	3.41662
MSTRG.12138|gene:trnascan-scaffold10x_520_pilon-noncoding-Arg_TCT-gene-2.32	0	0	0	0	0	0
MSTRG.12127|gene:maker-scaffold10x_520_pilon-augustus-gene-1.56|gene:maker-scaffold10x_520_pilon-snap-gene-1.28	117.555	161.193	157.778	78.3871	111.427	122.244
MSTRG.12128|gene:maker-scaffold10x_520_pilon-augustus-gene-2.93	32.7424	40.0375	35.7397	19.7496	35.5386	37.5103
MSTRG.12129|gene:maker-scaffold10x_520_pilon-pred_gff_StringTie-gene-2.220	261.609	251.558	237.404	187.011	272.924	260.035
MSTRG.12139	23.5066	21.2816	19.1591	22.4646	29.2522	27.5328
MSTRG.12140|gene:maker-scaffold10x_520_pilon-snap-gene-2.152	32.7774	26.8091	29.01	21.1845	30.6339	29.6649
MSTRG.12141|gene:maker-scaffold10x_520_pilon-snap-gene-1.31	4.58955	5.48365	3.7691	4.3089	6.01097	5.20329
gene:maker-scaffold10x_520_pilon-augustus-gene-1.61	0	0	0	0	0	0
MSTRG.12151	37.5679	34.6377	27.6248	35.3766	30.6391	41.609
MSTRG.12152	2.44313	2.98891	3.24167	1.87093	2.52108	3.36467
MSTRG.12153|gene:maker-scaffold10x_520_pilon-augustus-gene-2.79	4.5978	4.03684	4.11214	3.85612	4.59889	4.23529
MSTRG.12154|gene:trnascan-scaffold10x_520_pilon-noncoding-Thr_GGT-gene-2.39	0	0	0	0	0	0
MSTRG.12155	77.2402	71.1512	53.8462	74.965	82.436	88.0257
MSTRG.12156	14.7795	20.4686	14.1602	12.1007	11.7961	11.6135
MSTRG.12157	71.1054	78.754	55.1272	8.4088	11.8827	10.3835
MSTRG.12158	2.9798	1.73998	1.09035	1.26928	2.58386	1.2533
MSTRG.12159|gene:trnascan-scaffold10x_520_pilon-noncoding-Pseudo_CAC-gene-2.44	0	0	0	0	0	0
MSTRG.12160|gene:trnascan-scaffold10x_520_pilon-noncoding-Pseudo_CAC-gene-2.60	0	0	0	0	0.105803	0.09684
MSTRG.12161|gene:trnascan-scaffold10x_520_pilon-noncoding-Pseudo_CAC-gene-2.45	0	0	0	0	0	0.159502
MSTRG.12142|gene:maker-scaffold10x_520_pilon-augustus-gene-2.97|gene:maker-scaffold10x_520_pilon-snap-gene-2.153	49.8251	51.476	54.0738	51.767	57.2986	50.3356
MSTRG.12143|gene:trnascan-scaffold10x_520_pilon-noncoding-Pseudo_CGC-gene-2.35	0.00955	0	0	0	0	0
MSTRG.12144|gene:trnascan-scaffold10x_520_pilon-noncoding-Thr_GGT-gene-1.84	0	0	0	0	0	0.044432
MSTRG.12145|gene:maker-scaffold10x_520_pilon-snap-gene-1.33	6.86927	6.47043	6.11974	6.25541	7.11628	7.78539
MSTRG.12146|gene:trnascan-scaffold10x_520_pilon-noncoding-Pseudo_CAC-gene-1.85	0.795885	0	0	0	0	0
MSTRG.12147|gene:trnascan-scaffold10x_520_pilon-noncoding-Undet_NNN-gene-2.36	0	0	0	0	0	0
MSTRG.12148|gene:trnascan-scaffold10x_520_pilon-noncoding-Undet_NNN-gene-2.37	0	0	0	0.560582	1.24379	1.36415
MSTRG.12149|gene:trnascan-scaffold10x_520_pilon-noncoding-Undet_NNN-gene-2.38	0	0	0	0.572283	0.910437	1.80204
MSTRG.12150|gene:maker-scaffold10x_520_pilon-augustus-gene-2.78	183.442	166.266	167.415	172.763	182.403	183.827
MSTRG.12166|gene:maker-scaffold10x_520_pilon-snap-gene-2.154	32.0823	22.8651	26.4465	27.211	30.529	30.3318
MSTRG.12167|gene:trnascan-scaffold10x_520_pilon-noncoding-Pseudo_ACC-gene-2.48	0	1.71575	0.503133	0.235595	0	0
MSTRG.12162|gene:snap_masked-scaffold10x_520_pilon-processed-gene-2.12	28.5608	26.1346	16.4784	19.1681	27.6438	23.0202
MSTRG.12163|gene:maker-scaffold10x_520_pilon-snap-gene-2.136	141.458	163.955	136.764	140.213	161.361	182.226
MSTRG.12164|gene:trnascan-scaffold10x_520_pilon-noncoding-Pseudo_CAC-gene-2.61	0	0	0	0	0	0.29052
MSTRG.12165|gene:trnascan-scaffold10x_520_pilon-noncoding-Pseudo_CAA-gene-2.47	1.01873	0	0	0.08546	0	0.700665
MSTRG.12168|gene:maker-scaffold10x_520_pilon-snap-gene-2.137	190.096	183.965	187.525	160.179	170.771	229.816
MSTRG.12169|gene:maker-scaffold10x_520_pilon-snap-gene-2.155	142.503	115.066	114.154	160.739	146.67	120.113
MSTRG.12170|gene:maker-scaffold10x_520_pilon-pred_gff_StringTie-gene-2.184	11.5113	13.507	16.0504	11.7237	14.5262	12.9196
gene:maker-scaffold10x_520_pilon-augustus-gene-2.83	0.339604	0.30983	0.160181	0.303245	0.150207	0
MSTRG.12171	2.45771	3.48698	2.03667	2.00956	3.62557	2.82719
MSTRG.12172|gene:maker-scaffold10x_520_pilon-snap-gene-2.139	81.3307	74.5062	67.7036	85.0146	82.5134	84.3098
MSTRG.12173|gene:maker-scaffold10x_520_pilon-augustus-gene-2.101	376.622	326.901	233.292	419.99	417.495	410.73
MSTRG.12174|gene:maker-scaffold10x_520_pilon-snap-gene-2.157	443.454	481.917	325.337	536.189	600.697	475.797
MSTRG.12175	259.312	257.972	206.084	233.526	292.746	258.534
MSTRG.12176|gene:maker-scaffold10x_520_pilon-snap-gene-2.158	8.26798	7.70536	7.38622	6.83747	10.7414	8.52867
MSTRG.12177|gene:maker-scaffold10x_520_pilon-augustus-gene-2.87	2.95663	10.8631	2.1165	3.02664	10.4152	10.8151
MSTRG.12178|gene:maker-scaffold10x_520_pilon-augustus-gene-2.105	30.1163	29.3957	27.2333	23.1874	29.023	29.865
MSTRG.12179|gene:maker-scaffold10x_520_pilon-snap-gene-2.141	95.2231	87.836	94.6619	101.166	121.251	95.1967
MSTRG.12180|gene:maker-scaffold10x_520_pilon-snap-gene-2.160	26.7123	26.6501	30.889	33.9056	32.0839	31.7392
MSTRG.12181|gene:maker-scaffold10x_520_pilon-snap-gene-2.142	0.791552	1.30833	0.935371	0.831595	0.774651	1.49873
MSTRG.12182|gene:maker-scaffold10x_520_pilon-augustus-gene-2.106	8.36801	6.77259	7.55305	6.56122	7.93334	7.36207
MSTRG.12183|gene:trnascan-scaffold10x_520_pilon-noncoding-Pseudo_AGT-gene-2.65	0	0.221669	0	0	0	0
MSTRG.12184|gene:trnascan-scaffold10x_520_pilon-noncoding-Thr_GGT-gene-2.50	0	0	0.844178	0	0.57292	0.421383
gene:maker-scaffold10x_520_pilon-snap-gene-2.144	0	0	0.070974	0	0	0
MSTRG.12185	53.3498	58.3049	60.3549	54.7477	57.9871	59.1309
MSTRG.12186|gene:maker-scaffold10x_520_pilon-snap-gene-2.162	24.0477	21.6048	23.8921	21.1618	22.892	23.728
MSTRG.12187	8.1148	10.3141	9.8642	7.75992	10.5596	11.6344
MSTRG.12188	11.515	13.1498	13.5022	11.2704	19.7207	10.4338
MSTRG.12189|gene:maker-scaffold10x_520_pilon-snap-gene-2.145	3.52392	3.78909	3.81211	4.07484	2.92158	3.03913
MSTRG.12190|gene:trnascan-scaffold10x_520_pilon-noncoding-Pseudo_AGT-gene-2.66	0	0	0	0	0	0
MSTRG.12191|gene:trnascan-scaffold10x_520_pilon-noncoding-Pseudo_GGT-gene-2.67	0.518089	0	0	0	0	0
MSTRG.12192|gene:trnascan-scaffold10x_520_pilon-noncoding-Pseudo_GGT-gene-2.53	0	0	0	0	0	0
MSTRG.12193|gene:maker-scaffold10x_520_pilon-snap-gene-2.163	5.3647	5.63502	7.95019	8.58632	8.5976	8.33439
MSTRG.12194|gene:trnascan-scaffold10x_520_pilon-noncoding-Pseudo_GGA-gene-2.68	0	0	0	0	0	0
MSTRG.12195|gene:trnascan-scaffold10x_520_pilon-noncoding-Pseudo_CAC-gene-2.54	0.095506	0.044949	0	0	0.142729	0
MSTRG.12196|gene:trnascan-scaffold10x_520_pilon-noncoding-Pseudo_CAC-gene-2.55	0	0	0	0	0	0
MSTRG.12197|gene:trnascan-scaffold10x_520_pilon-noncoding-Ile_GAT-gene-2.69	0	0.19325	0	0	0	0
MSTRG.12198|gene:trnascan-scaffold10x_520_pilon-noncoding-Thr_GGT-gene-2.56	0.020754	0	0	0	0	0
MSTRG.12199|gene:trnascan-scaffold10x_520_pilon-noncoding-Thr_GGT-gene-2.70	0	0	0	0	0	0
MSTRG.12200|gene:trnascan-scaffold10x_520_pilon-noncoding-Pseudo_CAC-gene-2.71	0	0	0	0	0	0
MSTRG.12201|gene:maker-scaffold10x_520_pilon-snap-gene-2.146	1.56255	2.27444	2.02075	1.90542	1.95373	3.05018
MSTRG.12202|gene:trnascan-scaffold10x_520_pilon-noncoding-Pseudo_GGT-gene-2.72	0	0	0	0	0	0
MSTRG.12203|gene:trnascan-scaffold10x_520_pilon-noncoding-Pseudo_GGT-gene-2.73	0	0	0	0	0	0
MSTRG.12204|gene:maker-scaffold10x_520_pilon-augustus-gene-2.109	62.0789	53.3397	53.2672	55.0601	49.0454	49.2569
MSTRG.12205|gene:trnascan-scaffold10x_520_pilon-noncoding-Pseudo_AGT-gene-2.57	1.00478	0	0	0.561934	0	0.809055
MSTRG.12206	2.43881	1.68289	1.30903	2.68518	2.86207	2.15058
MSTRG.12207|gene:maker-scaffold10x_520_pilon-augustus-gene-2.92	18.8861	15.1819	14.8519	13.9535	17.1906	19.0782
MSTRG.12208|gene:trnascan-scaffold10x_520_pilon-noncoding-Pseudo_ACC-gene-2.75	0	0.213387	0	1.21599	2.91909	0
MSTRG.12209|gene:trnascan-scaffold10x_520_pilon-noncoding-Pseudo_GGT-gene-2.59	0	0	0	0	0	0
MSTRG.2707|gene:maker-scaffold10x_13_pilon-snap-gene-0.64	8.06874	8.21592	8.19657	8.68871	8.17896	7.53593
MSTRG.2708|gene:maker-scaffold10x_13_pilon-snap-gene-0.78	29.3975	28.3637	27.8447	22.4357	27.436	26.5545
MSTRG.2709|gene:maker-scaffold10x_13_pilon-snap-gene-0.65	0.602829	0.465158	0.974766	0.525264	0.499907	1.12083
MSTRG.2710	0.895948	1.55205	1.14376	1.9685	1.83624	3.9024
MSTRG.2711	1.13298	3.79829	1.34988	1.802	1.80949	1.61011
MSTRG.2712	1.73195	2.10663	1.92475	1.35329	3.13124	2.29583
MSTRG.2713	1.55809	3.64168	2.46161	2.10191	2.37015	1.3423
MSTRG.2714	4.13899	1.24851	0.657395	1.65259	0.755841	0.996951
MSTRG.2715	1.08546	2.13174	1.07244	1.67032	1.32255	3.70359
MSTRG.2716|gene:maker-scaffold10x_13_pilon-augustus-gene-0.17	23.011	23.0058	18.0874	19.7126	21.1693	21.0923
MSTRG.2717|gene:trnascan-scaffold10x_13_pilon-noncoding-Pseudo_CCC-gene-0.10	0.025866	0.138306	0	0	0	0
MSTRG.2718|gene:maker-scaffold10x_13_pilon-augustus-gene-0.27	38.5826	38.9453	37.8881	36.2673	40.8989	38.9854
MSTRG.2719|gene:maker-scaffold10x_13_pilon-snap-gene-0.67	2.59707	3.68954	4.39239	4.73641	3.39848	4.61414
MSTRG.2720	11.8787	16.5217	12.3387	12.1818	14.3085	15.3038
MSTRG.2721|gene:augustus_masked-scaffold10x_13_pilon-processed-gene-0.101	14.7668	13.7251	15.309	9.43377	11.8248	12.2846
MSTRG.2722|gene:trnascan-scaffold10x_13_pilon-noncoding-Pseudo_ACC-gene-0.3	1.70274	0	0.93538	0.410212	1.34858	0.158199
MSTRG.2723|gene:trnascan-scaffold10x_13_pilon-noncoding-Pseudo_GGT-gene-0.4	0.659385	0	0	0	0	0.471949
MSTRG.2724|gene:maker-scaffold10x_13_pilon-snap-gene-0.80	111.356	102.069	100.292	84.5851	101.076	97.8141
MSTRG.2725|gene:maker-scaffold10x_13_pilon-snap-gene-0.69	100.276	96.7952	89.7296	98.961	99.4228	88.6551
gene:maker-scaffold10x_13_pilon-snap-gene-0.70	0.495484	0.378361	0.034577	0.377289	0.293185	0.448365
MSTRG.2726	6.55442	5.61851	4.85676	6.75193	5.74487	6.29237
MSTRG.2727|gene:maker-scaffold10x_13_pilon-snap-gene-0.71	205.165	199.44	178.287	203.749	198.465	198.971
gene:maker-scaffold10x_13_pilon-snap-gene-0.81	0.508281	0.699383	0.607866	0.578495	0.839055	0.627834
gene:trnascan-scaffold10x_13_pilon-noncoding-Thr_GGT-gene-0.5	0	0	0	0	0.638398	0
MSTRG.2728	2.45152	2.42418	2.36898	2.16168	3.10884	2.66
MSTRG.2729|gene:maker-scaffold10x_13_pilon-snap-gene-0.72	273.333	261.313	262.285	244.242	280.556	278.079
gene:trnascan-scaffold10x_13_pilon-noncoding-Pseudo_CAC-gene-0.7	0.460287	0	0	0.099704	0	0.826802
MSTRG.2730	4.56323	1.98721	1.91302	2.40257	2.8412	1.71685
MSTRG.2731	4.10134	4.87703	6.85581	3.68939	6.066	3.85661
MSTRG.2732|gene:maker-scaffold10x_13_pilon-snap-gene-0.75	38.1324	32.8362	34.8984	31.9109	37.571	33.0051
MSTRG.2733|gene:trnascan-scaffold10x_13_pilon-noncoding-Pseudo_ACC-gene-0.8	0	0	0	0	0	0
MSTRG.2734|gene:maker-scaffold10x_13_pilon-augustus-gene-1.93	6.73242	6.20374	5.70255	6.03952	5.58121	5.81651
MSTRG.2735|gene:maker-scaffold10x_13_pilon-snap-gene-1.69	32.9397	27.8775	27.9305	25.4054	27.8218	31.587
MSTRG.2736|gene:maker-scaffold10x_13_pilon-snap-gene-0.76	49.1354	46.7269	42.9081	42.6362	48.1287	52.9732
MSTRG.2737|gene:maker-scaffold10x_13_pilon-snap-gene-1.70	24.8694	23.3189	24.7412	16.4477	28.8116	29.3862
MSTRG.2738|gene:trnascan-scaffold10x_13_pilon-noncoding-Thr_GGT-gene-1.83	0.094198	0.596801	0	0	0	0
MSTRG.2740|gene:maker-scaffold10x_13_pilon-snap-gene-1.71	14.3099	11.8436	12.7991	12.5697	13.8674	12.4412
MSTRG.2741|gene:trnascan-scaffold10x_13_pilon-noncoding-Undet_NNN-gene-0.9	0	0	0	0	0	0
MSTRG.2739|gene:maker-scaffold10x_13_pilon-augustus-gene-0.26	16.3055	15.4883	16.1183	17.6938	15.5089	16.3808
MSTRG.2742	6.69445	5.87642	5.40533	5.93523	6.31965	8.58222
MSTRG.2743|gene:maker-scaffold10x_13_pilon-snap-gene-1.65	299.216	302.205	244.173	316.01	299.887	280.347
MSTRG.2744	1.8049	3.36904	0.845653	0.310115	1.87113	1.44042
MSTRG.2747	7.05757	6.83882	7.11752	8.18582	6.30153	7.52278
MSTRG.2748|gene:maker-scaffold10x_13_pilon-snap-gene-1.72	23.023	22.1101	17.8675	20.5448	25.4183	23.7194
MSTRG.2749	2.97003	0.945267	0.769025	1.13605	3.19252	2.38686
MSTRG.2750	3.04812	1.56313	1.1851	2.69399	2.19457	2.03022
MSTRG.2751	0.246624	0.798325	3.22318	0.250974	1.49747	1.36023
MSTRG.2752	0.616781	0.954947	0	0.583221	0.770787	3.26864
MSTRG.2753	0.785274	1.15819	0.480732	1.3104	3.53616	1.56357
MSTRG.2754	4.41058	1.71766	3.61147	4.46397	4.18467	4.28599
MSTRG.2755|gene:snap_masked-scaffold10x_13_pilon-processed-gene-1.62	6.87817	8.5063	7.83969	6.52037	6.53507	7.42687
MSTRG.2756|gene:maker-scaffold10x_13_pilon-snap-gene-1.73	11.9646	10.8606	11.603	11.5737	11.7014	14.0718
MSTRG.2745|gene:maker-scaffold10x_13_pilon-augustus-gene-1.92	717.615	636.604	592.952	694.244	691.96	688.091
MSTRG.2746|gene:trnascan-scaffold10x_13_pilon-noncoding-Thr_GGT-gene-1.85	0	0.648676	0	0	0.824683	0
MSTRG.2757	2.16744	3.28227	2.31818	2.08136	1.94466	3.17924
gene:trnascan-scaffold10x_13_pilon-noncoding-Pseudo_CAC-gene-1.88	0.959043	0.440852	0.523052	0.334722	0.423211	0.731996
MSTRG.2758|gene:trnascan-scaffold10x_13_pilon-noncoding-Pseudo_CAC-gene-1.89	0.68844	0.440852	0.261526	1.06114	0.423211	0.481352
MSTRG.2759	0	2.87099	3.37798	2.20606	2.42973	0
MSTRG.2760	3.09599	2.87805	3.34806	2.68527	2.77424	2.89531
gene:maker-scaffold10x_13_pilon-snap-gene-1.67	2.41797	2.71199	2.57484	2.3709	2.48811	2.50238
MSTRG.2761|gene:maker-scaffold10x_13_pilon-snap-gene-1.74	36.9691	31.0234	32.8127	29.6008	34.8609	34.4673
MSTRG.2762|gene:maker-scaffold10x_13_pilon-augustus-gene-2.149	11.1405	8.15901	12.1398	12.0444	12.3937	13.1019
MSTRG.2763|gene:maker-scaffold10x_13_pilon-snap-gene-1.75	0	0.064075	0.126725	0.107691	0.205482	0.084872
MSTRG.2764|gene:maker-scaffold10x_13_pilon-snap-gene-1.76	28.5817	30.4122	31.3558	25.7421	33.6226	30.2047
MSTRG.2765	1.72904	1.06357	1.82574	2.93175	3.90085	1.77142
MSTRG.2766	2.64601	0.848959	1.7335	0.912107	0.980188	3.28873
MSTRG.2767	1.67082	0.87063	1.81399	0.138273	3.0545	0.67052
MSTRG.2768|gene:maker-scaffold10x_13_pilon-snap-gene-1.77	8.68614	5.47229	6.8105	7.16974	6.3731	9.4104
MSTRG.2769|gene:maker-scaffold10x_13_pilon-snap-gene-2.116	8.82044	8.71104	8.9528	6.80997	10.1057	10.5255
MSTRG.2770	14.186	14.904	11.0361	13.9755	14.8122	17.0988
MSTRG.2771|gene:maker-scaffold10x_13_pilon-augustus-gene-1.104	51.2557	66.2118	45.8685	62.5254	68.6672	71.7643
MSTRG.2772	0	0.876189	0	1.86434	0	3.99629
MSTRG.2773	0.72306	3.1208	0.236934	0.455547	0.771845	1.37302
MSTRG.2774	5.06937	1.81436	4.26009	1.44159	4.18407	1.76875
MSTRG.2775	3.1585	1.09707	1.22003	1.27583	1.05858	2.07019
MSTRG.2776	1.94071	3.40146	2.1042	0.972859	1.86282	1.34196
MSTRG.2777	3.02847	0.93524	2.6747	0.314276	1.75066	2.40134
MSTRG.2778	1.95602	2.19831	2.0523	1.17636	2.75727	2.58081
MSTRG.2779|gene:maker-scaffold10x_13_pilon-snap-gene-2.117	8.32195	10.2195	9.70757	8.69499	8.60107	9.80555
MSTRG.2780|gene:trnascan-scaffold10x_13_pilon-noncoding-Thr_GGT-gene-1.90	0	0	0	0	0	0
MSTRG.2781	2.47071	2.89992	2.41421	2.93725	1.42008	2.39623
MSTRG.2782|gene:maker-scaffold10x_13_pilon-snap-gene-1.79	20.4952	20.1153	19.9771	37.2912	22.3156	19.6028
MSTRG.2783	1.7515	1.86866	3.31216	2.70115	2.064	1.47532
MSTRG.2784	2.9985	1.21466	2.21498	1.55252	2.71792	1.88594
MSTRG.2785	16.3383	13.8788	15.4509	14.2093	14.2312	14.3111
MSTRG.2786|gene:augustus_masked-scaffold10x_13_pilon-processed-gene-1.55	5.59638	4.8593	3.74617	3.39462	2.09364	3.46175
MSTRG.2787	2.68491	2.45222	2.51963	2.68865	1.13006	2.8065
MSTRG.2788|gene:maker-scaffold10x_13_pilon-augustus-gene-2.152	31.4309	29.0453	28.4799	26.6445	25.3335	27.8441
MSTRG.2789|gene:trnascan-scaffold10x_13_pilon-noncoding-Pseudo_ACC-gene-2.181	1.67265	0	0.225543	0	0	0
MSTRG.2790	8.4257	10.2861	7.12192	11.1028	7.62176	10.2721
MSTRG.2791|gene:maker-scaffold10x_13_pilon-snap-gene-1.80	42.6672	48.4756	46.9322	43.1396	50.1863	45.6284
MSTRG.2792|gene:trnascan-scaffold10x_13_pilon-noncoding-Pseudo_CAC-gene-2.182	0	0.103729	1.23036	0.498521	0.846422	0
MSTRG.2793|gene:trnascan-scaffold10x_13_pilon-noncoding-Pseudo_CAC-gene-2.183	0	0	0.320964	0	0	0
MSTRG.2794|gene:trnascan-scaffold10x_13_pilon-noncoding-Pseudo_GGT-gene-2.184	0	0	0	0	0	0
MSTRG.2795|gene:maker-scaffold10x_13_pilon-snap-gene-1.82	15.4169	16.2354	13.407	15.4748	15.8041	14.5936
MSTRG.2796	2.5855	3.19666	2.00372	1.65563	1.8404	2.66994
MSTRG.2797|gene:maker-scaffold10x_13_pilon-snap-gene-1.81	16.3799	18.295	18.173	17.2471	18.141	18.2619
MSTRG.2798|gene:maker-scaffold10x_13_pilon-snap-gene-2.119	14.7402	17.8869	16.2841	16.646	23.1353	19.2167
MSTRG.2799|gene:maker-scaffold10x_13_pilon-snap-gene-2.120	54.8199	48.2596	45.813	39.9637	48.7699	50.0857
MSTRG.2800|gene:maker-scaffold10x_13_pilon-augustus-gene-2.167	67.7424	63.4697	62.859	65.3212	72.851	65.9432
MSTRG.2801	0	3.12497	0.956145	0.957777	2.08129	1.65906
MSTRG.2802|gene:trnascan-scaffold10x_13_pilon-noncoding-Pseudo_TTG-gene-2.194	0	0	0	0	0	0
MSTRG.2803|gene:maker-scaffold10x_13_pilon-augustus-gene-2.154	4.50169	5.01124	6.19616	5.52828	5.65866	4.70184
MSTRG.2804|gene:maker-scaffold10x_13_pilon-snap-gene-2.140	18.852	16.5025	15.8177	17.3833	21.0862	20.5402
MSTRG.2805	2.34752	1.95405	2.13316	2.3122	3.18478	2.6695
MSTRG.2806|gene:snap_masked-scaffold10x_13_pilon-processed-gene-2.103	22.4226	22.2315	19.9472	12.2787	16.0381	14.8759
MSTRG.2807|gene:maker-scaffold10x_13_pilon-augustus-gene-2.155	9.79114	6.57605	6.71006	5.06186	6.34408	7.35571
MSTRG.2808	4.00372	4.20098	3.76173	3.16312	4.51719	4.95836
MSTRG.2809	3.59266	1.97454	2.20198	1.56133	3.26563	2.19472
MSTRG.2811	206.487	176.996	189.457	187.149	194.969	169.299
MSTRG.2812	3.54744	3.15108	3.20822	1.97717	2.41046	4.81851
MSTRG.2813|gene:maker-scaffold10x_13_pilon-snap-gene-2.123	76.6139	73.766	73.6581	55.738	66.5453	74.5089
MSTRG.2814|gene:trnascan-scaffold10x_13_pilon-noncoding-Pseudo_CAC-gene-2.196	0	0	0	0	0	0
MSTRG.2815|gene:trnascan-scaffold10x_13_pilon-noncoding-Pseudo_CAC-gene-2.188	0	0	0	0	0	0
MSTRG.2816|gene:snap_masked-scaffold10x_13_pilon-processed-gene-2.105	65.8522	69.3487	71.0951	66.1172	72.9684	63.3079
MSTRG.2817|gene:maker-scaffold10x_13_pilon-snap-gene-2.124	25.686	31.2525	23.239	28.4843	35.8804	27.4966
MSTRG.2818|gene:trnascan-scaffold10x_13_pilon-noncoding-Pseudo_CAC-gene-2.197	0	0	0	0	0	0
MSTRG.2819|gene:trnascan-scaffold10x_13_pilon-noncoding-Pseudo_CAC-gene-2.189	0	0	0	0	0.423211	0
MSTRG.2820	3.79786	0.641693	2.63412	0.61355	1.25264	0.963136
MSTRG.2821|gene:maker-scaffold10x_13_pilon-snap-gene-2.125	0.215404	0.187128	0.130115	0.163664	0.380966	0.243408
MSTRG.2822	3.04702	0.879708	0.314791	1.22275	1.14324	0.272116
MSTRG.2823|gene:maker-scaffold10x_13_pilon-snap-gene-2.129	1.00672	0.342709	0.546007	0.467131	0.672274	0.571376
MSTRG.2824|gene:augustus_masked-scaffold10x_13_pilon-processed-gene-2.85	0.250549	0	0	0	0	0
MSTRG.2825|gene:maker-scaffold10x_13_pilon-snap-gene-2.142	40.5797	38.6914	39.597	32.938	42.5996	42.8885
MSTRG.2826|gene:maker-scaffold10x_13_pilon-snap-gene-2.130	4.79223	4.02976	4.21807	4.54733	5.25627	5.10419
MSTRG.2827	3.60318	5.44552	2.18531	4.49232	3.78886	3.52296
MSTRG.2828|gene:maker-scaffold10x_13_pilon-augustus-gene-2.161	3.38593	2.56266	3.47561	2.75688	2.9799	4.23693
MSTRG.2829	1.64026	1.14769	3.85156	1.53829	0.624882	0.801478
MSTRG.2810|gene:maker-scaffold10x_13_pilon-pred_gff_StringTie-gene-2.12	700.214	664.892	656.899	710.561	682.698	646.852
MSTRG.2830|gene:maker-scaffold10x_13_pilon-snap-gene-2.132	11.7732	4.97268	2.73045	5.59024	4.04765	5.08938
MSTRG.2831|gene:maker-scaffold10x_13_pilon-snap-gene-2.144	8.93479	9.22975	14.0232	6.58011	7.66962	8.30213
MSTRG.2832|gene:trnascan-scaffold10x_13_pilon-noncoding-Pseudo_GGT-gene-2.191	0	0	3.23676	0	0	0
MSTRG.2833|gene:trnascan-scaffold10x_13_pilon-noncoding-Pseudo_AGT-gene-2.192	0	0	0	0	0	0
MSTRG.2834|gene:trnascan-scaffold10x_13_pilon-noncoding-Pseudo_ACT-gene-2.198	0	0	0	0	0	0
MSTRG.2835|gene:trnascan-scaffold10x_13_pilon-noncoding-Pseudo_GGT-gene-2.199	0	0	0	0	0.556551	0
MSTRG.2836|gene:maker-scaffold10x_13_pilon-snap-gene-2.133	18.9315	19.3179	20.5593	19.6215	18.9896	21.5563
MSTRG.2837	1.82437	3.83588	2.62011	1.96435	2.64073	3.23931
MSTRG.2838|gene:maker-scaffold10x_13_pilon-snap-gene-2.134	2.78278	3.48663	3.09747	3.18438	3.64322	3.11478
MSTRG.2839|gene:trnascan-scaffold10x_13_pilon-noncoding-Pseudo_NNN-gene-2.200	0	0	0	0	0	0
MSTRG.2840|gene:snap_masked-scaffold10x_13_pilon-processed-gene-2.97	16.996	16.2524	16.8111	17.1115	18.7642	16.9162
MSTRG.2841	9.22996	7.09005	8.40416	5.41533	8.72031	6.09422
MSTRG.2842|gene:maker-scaffold10x_13_pilon-snap-gene-2.145	24.2357	22.0003	21.2597	14.331	16.7095	17.5026
MSTRG.2843|gene:maker-scaffold10x_13_pilon-snap-gene-2.146	16.22	17.4626	15.3682	14.6337	15.9224	16.5079
MSTRG.2844|gene:trnascan-scaffold10x_13_pilon-noncoding-Pseudo_TCG-gene-2.193	0	0	0.777546	0	0	0
MSTRG.2845|gene:maker-scaffold10x_13_pilon-augustus-gene-2.165	83.1938	102.432	97.418	90.5359	114.743	110.168
MSTRG.2846|gene:maker-scaffold10x_13_pilon-snap-gene-2.147	4.76893	4.17384	4.33805	4.06588	4.00904	4.23271
MSTRG.2847|gene:maker-scaffold10x_13_pilon-augustus-gene-2.166	31.3458	30.4937	29.4625	35.5578	30.8374	26.2778
MSTRG.2848|gene:maker-scaffold10x_13_pilon-snap-gene-2.148	4.98946	2.64845	3.11622	3.26107	3.5143	3.88135
MSTRG.13102|gene:maker-scaffold10x_598_pilon-snap-gene-0.24	78.953	66.8458	72.686	60.8472	73.4718	70.8905
MSTRG.13103|gene:maker-scaffold10x_598_pilon-snap-gene-0.25	9.03358	8.17726	6.8459	7.33075	9.39527	8.16213
MSTRG.13104	2.57482	2.77605	2.27985	1.54979	2.23986	2.84895
MSTRG.13105|gene:maker-scaffold10x_598_pilon-snap-gene-0.32	76.8776	70.4794	63.1636	56.7823	74.7506	77.0668
MSTRG.13106|gene:maker-scaffold10x_598_pilon-snap-gene-0.26	46.8928	42.8864	37.0879	30.4985	42.4542	43.3424
MSTRG.13107|gene:maker-scaffold10x_598_pilon-snap-gene-0.27	31.277	30.6982	30.1406	27.8251	29.0298	28.5266
MSTRG.13108|gene:maker-scaffold10x_598_pilon-augustus-gene-0.10	32.6968	35.3682	30.4851	28.1318	34.2575	30.5311
MSTRG.13109	29.0833	32.5852	31.5347	30.5968	31.6228	31.8503
gene:maker-scaffold10x_598_pilon-snap-gene-0.34	0.491792	0.684821	0.701495	0.608259	0.985092	0.792279
gene:maker-scaffold10x_598_pilon-snap-gene-0.28	1.46622	1.67607	1.36812	0.479835	1.40577	1.352
gene:trnascan-scaffold10x_598_pilon-noncoding-Pseudo_GGC-gene-0.86	0	0	0	0.870998	0	0
MSTRG.13110|gene:maker-scaffold10x_598_pilon-snap-gene-0.35	11.6922	8.9951	9.10763	8.96337	10.1124	10.0946
MSTRG.13111	2.32785	2.01311	2.18572	2.17203	2.24824	4.74686
MSTRG.13112	28.5826	26.3003	20.5342	24.8677	29.3726	32.7336
gene:maker-scaffold10x_598_pilon-snap-gene-0.36	0.589259	0.47929	0.232595	0.514989	0.249723	0.778639
gene:trnascan-scaffold10x_598_pilon-noncoding-Trp_CCA-gene-0.79	0	0	0	0	0	0
MSTRG.13113|gene:maker-scaffold10x_598_pilon-augustus-gene-0.6	65.8778	58.817	57.1055	55.4562	62.3207	59.1336
MSTRG.13114|gene:maker-scaffold10x_598_pilon-augustus-gene-0.7	92.9669	96.8852	90.8727	88.1086	95.5239	105.329
MSTRG.13115|gene:maker-scaffold10x_598_pilon-augustus-gene-1.145	14.2029	12.575	11.6093	10.8974	12.7182	13.0542
MSTRG.13116|gene:trnascan-scaffold10x_598_pilon-noncoding-Pseudo_CAC-gene-1.183	1.06649	0	0.962891	0	0	1.19626
MSTRG.13117|gene:trnascan-scaffold10x_598_pilon-noncoding-Thr_GGT-gene-0.83	2.07235	0	0	0.716466	0	0
gene:augustus_masked-scaffold10x_598_pilon-processed-gene-1.200	0	0	0	0	0	0
MSTRG.13118	1.83738	0.621913	1.51076	2.98772	1.53695	2.15028
MSTRG.13120	1.35217	0.829838	0.411058	4.05714	0	2.44469
MSTRG.13119|gene:augustus_masked-scaffold10x_598_pilon-processed-gene-1.201	550.626	500.037	460.952	604.85	615.621	565.701
MSTRG.13122	465.93	492.989	463.5	494.53	441.703	411.751
MSTRG.13123	78.2768	93.1253	95.154	110.816	96.9655	92.4228
MSTRG.13124|gene:trnascan-scaffold10x_598_pilon-noncoding-Pseudo_CAC-gene-1.185	0	0	0	0	0	0
MSTRG.13125	13.3709	11.7274	9.7499	13.4596	12.0784	11.3123
MSTRG.13126|gene:maker-scaffold10x_598_pilon-augustus-gene-1.148	25.5418	25.1332	23.7074	22.5312	22.5682	22.6729
MSTRG.13127	3.34725	2.56817	2.70733	2.33946	3.22819	3.80774
MSTRG.13128	1.31911	1.78632	2.47164	1.59254	1.39237	3.56735
MSTRG.13129|gene:maker-scaffold10x_598_pilon-snap-gene-1.111	51.0286	45.5127	43.0641	54.4065	60.2054	71.4986
MSTRG.13130	1.88316	1.47418	0.805556	1.95454	1.34959	3.6696
MSTRG.13131	3.09097	1.64566	1.6386	2.29333	1.77181	2.45208
MSTRG.13132	10.8439	8.81239	3.75401	6.13481	9.2643	13.3749
MSTRG.13133|gene:maker-scaffold10x_598_pilon-snap-gene-1.112	48.1521	53.6636	47.4602	42.7142	51.3267	47.563
MSTRG.13134|gene:trnascan-scaffold10x_598_pilon-noncoding-Pseudo_ATC-gene-1.191	0.802253	0	0	0	0.341414	0.18896
MSTRG.13135|gene:trnascan-scaffold10x_598_pilon-noncoding-Pseudo_AGT-gene-1.192	0	0	0	0	0	0
MSTRG.13136	2.27418	2.56949	2.41442	4.33673	2.71867	3.25972
MSTRG.13137	3.13755	3.50058	3.31187	3.49817	2.53133	3.50048
MSTRG.13138|gene:maker-scaffold10x_598_pilon-snap-gene-1.86	13.1896	9.53887	9.93928	10.4913	11.8834	12.4762
MSTRG.13139|gene:maker-scaffold10x_598_pilon-snap-gene-1.113	26.4644	25.0761	22.664	19.2896	23.1113	24.475
MSTRG.13140|gene:trnascan-scaffold10x_598_pilon-noncoding-Pseudo_CAC-gene-1.187	0	0	0	0	0	0
MSTRG.13141	3.30528	1.33936	1.09898	0.209208	1.9406	1.38301
MSTRG.13142|gene:maker-scaffold10x_598_pilon-augustus-gene-1.131	14.8911	13.9013	15.529	14.2345	17.0684	16.6428
gene:maker-scaffold10x_598_pilon-augustus-gene-1.154	0	0	0	0	0	0
MSTRG.13143	1.95859	3.89838	1.63516	1.51023	1.58732	2.30477
MSTRG.13144	2.67796	0.419027	0.648284	0.208152	3.89837	0.980696
MSTRG.13145	30.8136	28.7362	23.8682	27.7985	27.4503	25.0188
MSTRG.13146	25.098	23.9359	26.5409	26.0773	24.8686	23.732
gene:maker-scaffold10x_598_pilon-snap-gene-1.88	0	0	0	0.096532	0	0.058483
MSTRG.13147	0.879028	0.948674	1.20284	2.75798	1.68801	2.34142
MSTRG.13148|gene:maker-scaffold10x_598_pilon-snap-gene-1.89	7.22658	6.97824	5.98539	8.32059	8.69999	9.40019
MSTRG.13149|gene:maker-scaffold10x_598_pilon-snap-gene-1.115	9.34296	8.19942	8.80912	8.15	9.30454	16.8025
MSTRG.13150	0	0	4.26942	0.478903	0.518562	1.4684
MSTRG.13151|gene:maker-scaffold10x_598_pilon-snap-gene-1.90	6.11372	4.90758	8.82489	4.19965	6.79104	5.51862
MSTRG.13152|gene:maker-scaffold10x_598_pilon-snap-gene-1.91	7.14914	7.94559	7.25439	6.04725	7.52499	7.38177
MSTRG.13153|gene:maker-scaffold10x_598_pilon-snap-gene-1.116	37.2156	34.7676	36.4435	38.5318	39.9683	39.6871
MSTRG.13154|gene:maker-scaffold10x_598_pilon-snap-gene-1.92	2.34885	2.29952	2.77988	3.54509	3.86157	2.3728
MSTRG.13155|gene:maker-scaffold10x_598_pilon-snap-gene-1.117	28.7133	24.4249	25.4668	23.3666	23.4814	25.5121
MSTRG.13156|gene:trnascan-scaffold10x_598_pilon-noncoding-Thr_GGT-gene-1.188	0	0	0	0.449547	0	0.741634
MSTRG.13157	3.74912	2.92369	2.91526	2.86578	3.30477	3.01833
MSTRG.13158	3.30854	2.73861	1.80626	2.47934	3.47513	2.64612
MSTRG.13159|gene:maker-scaffold10x_598_pilon-snap-gene-1.93	199.622	186.035	197.93	183.593	184.994	181.594
MSTRG.13160|gene:snap_masked-scaffold10x_598_pilon-processed-gene-1.175	6.17601	6.71414	5.54604	5.80303	8.1169	7.48452
MSTRG.13161	2.25407	3.71554	2.67322	1.56432	2.63683	4.01499
MSTRG.13162|gene:maker-scaffold10x_598_pilon-snap-gene-1.94	26.5028	23.7668	21.8356	23.7229	25.6384	30.9046
MSTRG.13163	3.34125	5.26416	4.57202	3.60121	3.57737	2.4189
MSTRG.13164|gene:maker-scaffold10x_598_pilon-augustus-gene-1.138	5.7712	9.2346	5.05125	4.91884	5.57208	6.18485
MSTRG.13165|gene:maker-scaffold10x_598_pilon-snap-gene-1.96	0.163323	1.71775	0.367804	2.06866	4.97563	0.387088
MSTRG.13166|gene:trnascan-scaffold10x_598_pilon-noncoding-Pseudo_NNN-gene-1.189	0	0	0	0	0	0.263666
gene:maker-scaffold10x_598_pilon-augustus-gene-1.139	0.116152	0.251064	0	0.101887	0.361527	0.37165
MSTRG.13167|gene:maker-scaffold10x_598_pilon-snap-gene-1.118	2.4063	1.86094	1.46799	1.64248	1.44608	1.15691
MSTRG.13168|gene:maker-scaffold10x_598_pilon-snap-gene-1.119	56.2951	41.4303	40.1517	44.6472	33.094	41.3633
MSTRG.13169	4.35963	3.64541	1.08346	2.64992	2.75693	3.0524
MSTRG.13170	1.6458	0.328252	1.30062	1.06034	1.40711	4.51375
MSTRG.13171|gene:maker-scaffold10x_598_pilon-snap-gene-1.120	24.5261	30.2938	26.9432	25.163	31.5297	29.9809
MSTRG.13172	14.9939	16.2364	11.0741	12.5219	16.5023	12.3308
MSTRG.13173|gene:maker-scaffold10x_598_pilon-snap-gene-1.98	26.5981	21.8538	24.067	23.5615	26.0291	24.7454
MSTRG.13174	2.66126	2.49278	2.90121	3.89164	2.51092	4.14843
MSTRG.13175|gene:maker-scaffold10x_598_pilon-snap-gene-1.99	25.0992	25.3023	24.278	24.4666	25.0957	30.841
MSTRG.13176|gene:maker-scaffold10x_598_pilon-snap-gene-1.121	21.3797	22.311	25.1428	19.121	21.7309	24.9569
gene:maker-scaffold10x_598_pilon-snap-gene-1.100	1.43358	1.98552	1.76348	1.77283	2.30597	1.53369
MSTRG.13177|gene:maker-scaffold10x_598_pilon-snap-gene-1.123	10.8235	9.53876	7.38449	8.79982	10.3301	11.3693
MSTRG.13178|gene:maker-scaffold10x_598_pilon-snap-gene-1.124	79.5814	74.8284	67.8329	77.4626	74.1346	78.8719
MSTRG.13179|gene:maker-scaffold10x_598_pilon-snap-gene-1.101	7.46095	7.39812	6.68656	6.96048	7.48756	8.19402
MSTRG.13180	2.72868	1.47762	3.49215	1.38854	1.05825	1.65273
MSTRG.13181	3.58592	1.36667	0.483101	0.454616	0.307976	0.447143
MSTRG.13182|gene:maker-scaffold10x_598_pilon-snap-gene-1.102	24.3769	27.2156	22.4335	18.5639	23.6393	26.2639
gene:maker-scaffold10x_598_pilon-snap-gene-1.103	0.369709	0.454905	0.392762	0.752118	0.902253	0.6833
MSTRG.13183	3.19751	2.70803	0.847094	1.59134	2.24343	1.95008
MSTRG.13184|gene:maker-scaffold10x_598_pilon-snap-gene-1.104	4.09968	4.65686	4.13024	5.1454	5.05024	4.69993
MSTRG.13185|gene:maker-scaffold10x_598_pilon-snap-gene-1.125	198.628	195.83	189.612	199.508	204.264	186.118
MSTRG.13186	16.9165	13.5558	9.2349	10.3682	16.8744	17.1301
MSTRG.13187|gene:maker-scaffold10x_598_pilon-snap-gene-1.105	2.51157	5.00313	5.99374	6.23525	7.60532	3.92611
MSTRG.13188	3.14396	2.02862	3.9973	1.07819	2.66118	3.62148
gene:maker-scaffold10x_598_pilon-snap-gene-1.126	0	0	0	0.217014	0	0
MSTRG.13189|gene:maker-scaffold10x_598_pilon-augustus-gene-1.163	21.6162	19.389	18.2084	17.9361	20.1179	18.8556
MSTRG.13190	85.6567	93.4762	97.5257	93.5365	92.4603	97.3542
gene:maker-scaffold10x_598_pilon-snap-gene-1.128	0.763865	0.60543	0.296441	0.216881	0.07667	0.39214
MSTRG.13191|gene:maker-scaffold10x_598_pilon-snap-gene-1.129	14.2112	12.8774	12.9243	12.8168	18.0652	17.7664
MSTRG.13192|gene:trnascan-scaffold10x_598_pilon-noncoding-Pseudo_ACC-gene-1.199	0	0	0	0	0	0.381262
MSTRG.15677	4.66097	4.18851	4.21485	4.64093	3.74458	2.78259
MSTRG.15678	5.16499	4.27313	3.90123	3.94645	3.91259	3.34432
MSTRG.15679|gene:maker-scaffold10x_815_pilon-snap-gene-0.4	28.4218	29.9686	29.1134	31.9827	29.0136	27.4376
MSTRG.15680|gene:maker-scaffold10x_815_pilon-snap-gene-1.94	39.501	35.9443	38.6465	33.1451	38.3205	36.7187
MSTRG.15681	3.57291	3.26405	3.26457	2.11041	3.58395	4.22341
MSTRG.15682|gene:maker-scaffold10x_815_pilon-pred_gff_StringTie-gene-0.33|gene:trnascan-scaffold10x_815_pilon-noncoding-Pseudo_ACC-gene-0.21	37.4676	35.3825	44.9907	45.0264	40.8374	35.6136
MSTRG.15683|gene:maker-scaffold10x_815_pilon-augustus-gene-1.23	23.7518	13.0865	20.4745	21.4933	19.9021	13.2344
MSTRG.15684	0.640601	0.032614	0.409263	0.456786	0.798371	3.25609
MSTRG.15685	1.65891	3.41945	0.509545	2.61769	1.55762	1.81454
MSTRG.15686	0.441246	1.63068	0.659057	0.715395	3.06405	1.10067
MSTRG.15687	25.0323	23.6858	28.259	26.0537	25.8306	28.9075
MSTRG.15688	15.9957	14.2212	12.438	14.7514	14.1224	11.8124
MSTRG.15689	63.7417	57.1887	52.3666	53.1314	50.061	51.9929
MSTRG.15690|gene:maker-scaffold10x_815_pilon-snap-gene-0.5	24.8196	28.3119	26.0791	30.222	29.802	28.613
gene:maker-scaffold10x_815_pilon-snap-gene-1.96	0.551552	0.586132	0.246096	0.56076	1.08979	0.800434
MSTRG.15691	4.40245	4.22689	5.00703	3.97989	4.53409	3.98986
MSTRG.15692	22.3948	21.8496	17.1739	21.0799	20.7666	17.2872
MSTRG.15693|gene:augustus_masked-scaffold10x_815_pilon-processed-gene-1.46	38.6226	33.3736	31.0912	33.946	38.4515	29.6003
MSTRG.15694	3.02132	2.59775	2.46426	3.0647	1.57075	4.24233
MSTRG.15695|gene:maker-scaffold10x_815_pilon-snap-gene-0.6	105.965	91.0289	90.3883	107.811	95.7117	92.2575
MSTRG.15696|gene:maker-scaffold10x_815_pilon-snap-gene-1.98	64.5627	58.2583	51.2456	46.6505	55.1445	58.63
MSTRG.15697|gene:trnascan-scaffold10x_815_pilon-noncoding-Pseudo_GCC-gene-1.120	0	0.847126	0	0	0.846422	0.85447
MSTRG.15698|gene:maker-scaffold10x_815_pilon-snap-gene-0.7	37.8865	34.1899	34.3534	29.1298	33.0821	34.0906
MSTRG.15699|gene:maker-scaffold10x_815_pilon-snap-gene-1.99	59.2467	54.4635	55.79	51.3062	53.6323	54.9396
MSTRG.15700|gene:maker-scaffold10x_815_pilon-snap-gene-1.100	18.0786	17.9676	17.5294	25.4258	22.0038	19.1952
MSTRG.15701|gene:trnascan-scaffold10x_815_pilon-noncoding-Pseudo_CAC-gene-1.121	0.270601	0	0	0	0	0
MSTRG.15702|gene:trnascan-scaffold10x_815_pilon-noncoding-Pseudo_CAC-gene-0.23	0	0	0	0	0	0
MSTRG.15703|gene:maker-scaffold10x_815_pilon-snap-gene-0.8	2.20773	1.06075	1.81554	4.64303	4.36322	4.76579
MSTRG.15704	2.59176	1.94758	1.61573	2.52346	2.15184	1.91202
MSTRG.15705|gene:maker-scaffold10x_815_pilon-snap-gene-1.101	80.1494	81.5306	89.8181	75.4694	87.0643	80.3016
MSTRG.15706|gene:maker-scaffold10x_815_pilon-snap-gene-0.9	23.8733	26.9859	28.0601	18.304	24.2583	26.7137
MSTRG.15707	1.76118	4.06892	1.91494	2.07548	2.82141	2.19004
MSTRG.15708|gene:maker-scaffold10x_815_pilon-snap-gene-1.102	32.1107	28.9192	29.8468	28.4788	31.7776	29.7023
MSTRG.15709	3.8539	5.35955	1.28921	2.10626	3.76214	4.87954
MSTRG.15710|gene:maker-scaffold10x_815_pilon-snap-gene-0.10	41.655	46.3563	38.0309	31.7715	41.2672	34.7207
MSTRG.15711	9.32738	5.65324	4.23831	4.57634	6.45654	7.17753
MSTRG.15712|gene:maker-scaffold10x_815_pilon-snap-gene-1.103	28.791	25.7821	28.7289	27.8346	28.0837	31.66
MSTRG.15713|gene:maker-scaffold10x_815_pilon-snap-gene-1.78	14.2122	15.1132	11.6409	12.3981	14.3668	15.1194
MSTRG.15714	1.0658	0.595318	3.89808	0.567262	0.799519	1.20369
MSTRG.15715|gene:trnascan-scaffold10x_815_pilon-noncoding-Pseudo_CGA-gene-1.142	2.95397	0	0.867958	1.55996	0	0
MSTRG.15716|gene:maker-scaffold10x_815_pilon-augustus-gene-1.34	36.9285	37.9349	46.9493	51.037	41.6291	38.3268
MSTRG.15717|gene:maker-scaffold10x_815_pilon-snap-gene-1.79	98.7104	99.7709	88.6799	90.8032	87.9894	95.4194
MSTRG.15718|gene:trnascan-scaffold10x_815_pilon-noncoding-Pseudo_AGC-gene-1.143	0	0	0	0	0.823545	0.083138
MSTRG.15719	3.88453	4.54253	4.24475	5.0712	4.29641	4.66785
MSTRG.15720	3.17851	2.89951	2.19976	1.93929	2.72999	3.92159
MSTRG.15721	2.97998	2.25189	2.30112	2.15184	3.12879	2.2909
MSTRG.15722	3.90368	3.34987	3.33015	4.05811	5.33198	3.99774
MSTRG.15723|gene:maker-scaffold10x_815_pilon-snap-gene-1.105	74.4375	79.2994	78.7233	65.7038	94.5009	83.7465
MSTRG.15724	0.14667	3.562	2.54956	0.265539	0.627704	1.60213
MSTRG.15725	1.57981	0.430762	3.21624	0.352175	0.740385	1.80807
MSTRG.15726	8.11282	6.02462	4.32776	7.23092	10.3837	6.83676
gene:maker-scaffold10x_815_pilon-augustus-gene-1.3	0.253173	0.669533	0.997372	0.801266	0.609179	0.827285
MSTRG.15727|gene:maker-scaffold10x_815_pilon-snap-gene-1.106	23.851	23.6039	20.7555	23.8754	26.8613	24.2845
MSTRG.15728	1.17518	5.54015	0.619511	1.97293	0.762491	1.97261
MSTRG.15729|gene:snap_masked-scaffold10x_815_pilon-processed-gene-1.70	219.12	194.653	201.123	242.81	215.901	232.338
MSTRG.15730	29.4251	39.6635	32.4383	49.8797	48.4974	46.9843
MSTRG.15731|gene:trnascan-scaffold10x_815_pilon-noncoding-Pseudo_CGC-gene-1.144	0	0.432207	0.481446	0.37033	0	0
MSTRG.15732|gene:trnascan-scaffold10x_815_pilon-noncoding-Pseudo_CAC-gene-1.127	0	0	0	0	0	0
MSTRG.15733	3.04689	3.26247	2.94471	6.45661	3.96186	3.78208
MSTRG.15734|gene:maker-scaffold10x_815_pilon-snap-gene-1.81	49.2965	52.6283	45.5687	46.579	53.3599	53.4372
MSTRG.15735	11.5018	6.0748	6.82648	6.23783	7.41546	7.71225
MSTRG.15736|gene:trnascan-scaffold10x_815_pilon-noncoding-Pseudo_ACC-gene-1.145	0	0	0	0	0	0
MSTRG.15738|gene:maker-scaffold10x_815_pilon-snap-gene-1.107	36.0873	29.8922	35.5884	29.1698	27.2722	29.7905
MSTRG.15739|gene:trnascan-scaffold10x_815_pilon-noncoding-Thr_AGT-gene-1.128	0.627986	0	0.89694	0	0	0.724778
MSTRG.15737|gene:maker-scaffold10x_815_pilon-snap-gene-1.82|gene:maker-scaffold10x_815_pilon-snap-gene-1.83	52.3793	34.6667	37.8309	38.1419	33.9217	48.7137
MSTRG.15740|gene:maker-scaffold10x_815_pilon-snap-gene-1.84	46.1978	45.1597	44.7208	47.8222	53.2568	45.5825
MSTRG.15741|gene:maker-scaffold10x_815_pilon-pred_gff_StringTie-gene-1.186	1251.99	1169.16	999.734	1211.94	1189.19	1116.57
MSTRG.15742	13.9546	9.09322	10.2212	8.1692	12.0599	16.5625
MSTRG.15743|gene:maker-scaffold10x_815_pilon-snap-gene-1.108	134.985	133.669	115.126	108.001	120.157	111.069
MSTRG.15744|gene:maker-scaffold10x_815_pilon-snap-gene-1.85	41.684	24.2074	36.0803	39.5154	36.3504	39.4089
MSTRG.15745|gene:trnascan-scaffold10x_815_pilon-noncoding-Undet_NNN-gene-1.129	0	0	0	0.113236	0.058325	0.1748
MSTRG.15746|gene:trnascan-scaffold10x_815_pilon-noncoding-Pseudo_NNN-gene-1.130	0	0	0	0.864904	0	0.311315
gene:trnascan-scaffold10x_815_pilon-noncoding-Pseudo_CAC-gene-1.131	0.684461	0	0	0.008546	0.134432	0.010681
gene:trnascan-scaffold10x_815_pilon-noncoding-Pseudo_CAC-gene-1.147	0.231367	0	0	0.052961	0.109396	0
MSTRG.15747|gene:maker-scaffold10x_815_pilon-snap-gene-1.109	9.02777	7.81508	6.23916	8.75554	9.69386	8.8982
MSTRG.15748	0	4.77433	0.291008	0.69736	0.886917	0.634359
MSTRG.15749	2.56599	2.75438	2.26285	2.82011	3.93735	3.92083
MSTRG.15750|gene:maker-scaffold10x_815_pilon-snap-gene-1.86	14.2549	19.012	15.0577	18.5116	18.9351	20.7523
MSTRG.15751|gene:trnascan-scaffold10x_815_pilon-noncoding-Undet_NNN-gene-1.134	0	0	0	0	0	0
MSTRG.15752|gene:maker-scaffold10x_815_pilon-snap-gene-1.87	24.4367	32.0199	30.0551	19.7988	29.8672	27.1412
MSTRG.15753	4.64492	3.86572	2.72141	4.9646	5.01683	5.80554
MSTRG.15754|gene:maker-scaffold10x_815_pilon-augustus-gene-1.40	4.24328	4.65402	5.49916	4.79613	5.18306	5.69032
MSTRG.15755|gene:trnascan-scaffold10x_815_pilon-noncoding-Thr_GGT-gene-1.135	0	0	0	0	0	0
MSTRG.15756|gene:trnascan-scaffold10x_815_pilon-noncoding-Pseudo_ACC-gene-1.136	0.834997	0	0	0	0	0.140622
MSTRG.15757|gene:maker-scaffold10x_815_pilon-snap-gene-1.111	28.3652	28.0624	16.0561	21.4182	17.7985	28.8466
MSTRG.15758|gene:trnascan-scaffold10x_815_pilon-noncoding-Pseudo_CAC-gene-1.148	0	0	0	0	0	0
gene:maker-scaffold10x_815_pilon-snap-gene-1.112	0.042671	0.030302	0.099218	0.046993	0.111225	0
gene:trnascan-scaffold10x_815_pilon-noncoding-Pseudo_GGT-gene-1.149	0.795885	0	0	0.626713	0.431509	0.444325
gene:trnascan-scaffold10x_815_pilon-noncoding-Undet_NNN-gene-1.137	0	0	0	0	0	0
gene:trnascan-scaffold10x_815_pilon-noncoding-Undet_NNN-gene-1.138	0	0	0	0	0	0
gene:trnascan-scaffold10x_815_pilon-noncoding-Undet_NNN-gene-1.150	0	0	0	0	0	0
gene:trnascan-scaffold10x_815_pilon-noncoding-Undet_NNN-gene-1.151	0	0	0	0	0	0
gene:trnascan-scaffold10x_815_pilon-noncoding-Undet_NNN-gene-1.152	0	0	0	0	0	0
MSTRG.15759|gene:maker-scaffold10x_815_pilon-snap-gene-1.113	23.9467	17.2233	16.7209	19.7337	19.5805	18.1993
MSTRG.15760|gene:maker-scaffold10x_815_pilon-snap-gene-1.88	403.95	440.458	417.458	515.242	511.968	423.902
MSTRG.15761	1.62933	1.53403	0.602066	0.662321	3.18401	1.13096
MSTRG.15762	4.48178	4.19647	2.81042	3.80596	3.49201	3.35319
MSTRG.15763|gene:maker-scaffold10x_815_pilon-augustus-gene-1.16	34.6945	28.0233	29.6128	25.5787	31.2241	33.7696
MSTRG.15764|gene:trnascan-scaffold10x_815_pilon-noncoding-Pseudo_CAC-gene-1.139	0.803845	0.155595	1.04135	1.92287	0.195008	1.00115
MSTRG.15765|gene:maker-scaffold10x_815_pilon-snap-gene-1.114	11.071	10.0119	9.8951	8.05024	10.2835	9.61362
MSTRG.15766|gene:trnascan-scaffold10x_815_pilon-noncoding-Pseudo_ACT-gene-1.140	0.818625	0	0	0.732522	0	0.896461
MSTRG.15767|gene:maker-scaffold10x_815_pilon-snap-gene-1.90	38.1294	28.3458	25.8627	27.4007	35.6147	35.4227
MSTRG.15768|gene:trnascan-scaffold10x_815_pilon-noncoding-Undet_NNN-gene-1.153	0.231944	0	0	0.537183	1.45101	0
MSTRG.15769|gene:trnascan-scaffold10x_815_pilon-noncoding-Undet_NNN-gene-1.154	0.313807	0.785382	0	0.622643	0	0.454091
MSTRG.15770|gene:augustus_masked-scaffold10x_815_pilon-processed-gene-1.64	743.5	768.018	701.423	840.651	814.912	788.646
MSTRG.15771|gene:maker-scaffold10x_815_pilon-snap-gene-1.91	39.9607	41.8999	38.484	37.817	34.0556	35.6333
MSTRG.15772	58.5916	50.915	47.6692	50.0182	65.5841	63.7508
MSTRG.15774|gene:maker-scaffold10x_815_pilon-snap-gene-1.93	151.243	139.348	138.151	151.711	162.209	138.422
MSTRG.15775	54.2272	63.1824	77.294	56.8226	64.2273	59.4855
MSTRG.15773|gene:maker-scaffold10x_815_pilon-snap-gene-1.92	1608.46	1470.67	1346.22	1478	1550.6	1470.57
MSTRG.15776|gene:maker-scaffold10x_815_pilon-augustus-gene-1.43	123.846	110.004	108.5	132.191	129.191	120.286
MSTRG.15777|gene:maker-scaffold10x_815_pilon-pred_gff_StringTie-gene-1.228	9.75484	7.90596	8.71222	7.93036	8.46277	7.48943
gene:maker-scaffold10x_815_pilon-snap-gene-1.116	0.211839	0.124705	0.235422	0.103769	0.281529	0.224762
MSTRG.15778	3.2462	2.87942	1.14944	1.36355	1.82622	2.23928
MSTRG.16562	3.56729	2.39637	3.79116	2.91927	3.06721	2.83992
MSTRG.16563|gene:snap_masked-scaffold10x_908_pilon-processed-gene-0.50	122.861	118.288	108.867	112.733	132.392	123.369
MSTRG.16564|gene:maker-scaffold10x_908_pilon-snap-gene-0.98	34.1375	28.1453	31.5078	33.6091	34.8532	31.0803
MSTRG.16565	3.56442	2.36958	3.83614	2.84433	2.87523	2.78573
MSTRG.16566|gene:maker-scaffold10x_908_pilon-snap-gene-0.89	68.1131	72.1346	61.9815	69.6776	65.4516	67.7854
MSTRG.16567|gene:maker-scaffold10x_908_pilon-snap-gene-0.90	68.3182	68.3034	57.546	74.1389	79.8056	64.7365
MSTRG.16568|gene:maker-scaffold10x_908_pilon-augustus-gene-0.76	5.09703	9.05631	16.7077	16.0508	12.9188	9.49137
MSTRG.16569|gene:maker-scaffold10x_908_pilon-snap-gene-0.91	4.26304	4.90081	6.6716	16.2508	12.5248	3.95995
MSTRG.16570|gene:maker-scaffold10x_908_pilon-snap-gene-0.99	84.7314	108.311	115.628	139.493	101.056	97.3942
MSTRG.16571|gene:trnascan-scaffold10x_908_pilon-noncoding-Pseudo_CAC-gene-0.34	0.055712	0	0	0.007121	0	0
MSTRG.16572|gene:maker-scaffold10x_908_pilon-snap-gene-0.101	45.6623	55.6637	44.1935	40.14	41.6767	46.2955
MSTRG.16573	16.117	14.7574	16.9232	16.0214	17.8971	15.0802
MSTRG.16574	0.83375	3.29382	0	0	1.53885	0
MSTRG.16575	0.742308	1.32572	2.74863	3.51571	1.71956	0.673572
MSTRG.16576	0	1.61013	0	0	0	3.61173
MSTRG.16577|gene:maker-scaffold10x_908_pilon-snap-gene-0.92	0.080695	0.255481	0	0.487813	0.249658	0
MSTRG.16578	2.01909	2.21458	1.27269	1.04158	2.29222	3.36605
MSTRG.16579	2.33257	1.69312	2.12467	2.3068	2.97985	3.15823
MSTRG.16580	0	4.23045	0	0.17486	0	0
MSTRG.16581|gene:maker-scaffold10x_908_pilon-snap-gene-0.93	11.6788	11.4686	12.7658	15.0623	12.1725	16.0941
MSTRG.16582|gene:maker-scaffold10x_908_pilon-augustus-gene-0.80	3.07195	2.15466	2.23475	1.99653	2.71107	2.25007
gene:maker-scaffold10x_908_pilon-augustus-gene-0.81	0.400146	0.363305	0.454111	0.18449	0.473455	0.401465
gene:trnascan-scaffold10x_908_pilon-noncoding-Pseudo_CAC-gene-0.36	0	0	0	0.6552	1.51028	0
MSTRG.16583|gene:maker-scaffold10x_908_pilon-augustus-gene-0.82	4.41019	7.36907	5.46713	10.2139	6.69552	5.25649
MSTRG.16584|gene:trnascan-scaffold10x_908_pilon-noncoding-Pseudo_CAC-gene-0.43	0.374066	0	0	0	0	0
MSTRG.16585|gene:trnascan-scaffold10x_908_pilon-noncoding-Pseudo_GTC-gene-0.44	0	0	0	0	0	0
MSTRG.16586|gene:trnascan-scaffold10x_908_pilon-noncoding-Pseudo_TAT-gene-0.45	0	0	0	0	0	0
MSTRG.16587|gene:trnascan-scaffold10x_908_pilon-noncoding-Pseudo_AGT-gene-0.37	0	0	0	0	0	0
MSTRG.16588|gene:maker-scaffold10x_908_pilon-pred_gff_StringTie-gene-0.26	23.4844	22.5306	23.3835	20.195	19.241	30.6442
MSTRG.16589	13.8282	11.6759	13.0459	11.9429	12.9351	9.76827
MSTRG.16590	1.83653	3.29421	1.6696	5.73168	1.86403	1.44456
MSTRG.16591|gene:maker-scaffold10x_908_pilon-augustus-gene-0.71	17.7473	13.9146	14.8181	8.74137	14.6621	16.4213
gene:maker-scaffold10x_908_pilon-snap-gene-0.104	0.140298	0.009587	0.157684	0.103925	0.341483	0.155351
gene:trnascan-scaffold10x_908_pilon-noncoding-Undet_NNN-gene-0.38	0	0	0	0.035405	0.07255	0.135669
gene:trnascan-scaffold10x_908_pilon-noncoding-Thr_GGT-gene-0.39	0	0	0	0	0	0
gene:trnascan-scaffold10x_908_pilon-noncoding-Pseudo_GGT-gene-0.46	0	0	0	0	0	0
gene:maker-scaffold10x_908_pilon-snap-gene-0.95	0.025115	0	0	0	0.040883	0.209108
gene:trnascan-scaffold10x_908_pilon-noncoding-Pseudo_CAA-gene-0.47	0	0	0	0	0	0
MSTRG.16592|gene:maker-scaffold10x_908_pilon-augustus-gene-0.74	5.95482	5.02308	4.64162	3.09469	3.55236	3.91563
gene:maker-scaffold10x_908_pilon-snap-gene-0.97	0	0	0	0.242743	0.211443	0.217722
gene:trnascan-scaffold10x_908_pilon-noncoding-Thr_GGT-gene-1.92	0	0	0	0	0	0
MSTRG.16593|gene:maker-scaffold10x_908_pilon-snap-gene-1.160	7.63188	5.07749	4.64001	7.81506	6.70519	8.63801
MSTRG.16594|gene:trnascan-scaffold10x_908_pilon-noncoding-Pseudo_CAT-gene-1.93	0	0	0	0	0	0
MSTRG.16595|gene:maker-scaffold10x_908_pilon-snap-gene-1.148	9.40119	7.97051	8.59231	9.5356	12.0954	11.0912
MSTRG.16596|gene:trnascan-scaffold10x_908_pilon-noncoding-Pseudo_GGT-gene-1.90	0	0	0	0.632176	0	0
gene:maker-scaffold10x_908_pilon-snap-gene-1.161	1.2177	0.930579	1.53045	0.797837	1.2185	0.895955
MSTRG.16597|gene:maker-scaffold10x_908_pilon-snap-gene-1.162	4.47279	2.73868	1.2956	0.885935	1.1047	1.23162
MSTRG.16598	1.73718	1.2232	0.561339	0.65705	4.62461	1.07597
MSTRG.16599|gene:trnascan-scaffold10x_908_pilon-noncoding-Pseudo_TGA-gene-1.91	0	0	0	0	0	0
MSTRG.16600|gene:maker-scaffold10x_908_pilon-snap-gene-1.149	58.6456	53.101	55.7232	50.0053	55.463	54.1536
MSTRG.16601|gene:maker-scaffold10x_908_pilon-snap-gene-1.163	11.9593	11.8359	10.5039	11.1203	11.381	11.8897
MSTRG.16602|gene:maker-scaffold10x_908_pilon-augustus-gene-1.136	0	0.592477	0.390113	0.313961	0.404546	0.359924
MSTRG.16603	0.538847	0.445617	1.94263	0.487065	0.533307	4.59579
MSTRG.16604	104.246	110.376	115.802	97.9654	110.35	102.828
MSTRG.16605	3.2151	0.888587	0.734713	2.66517	0.87418	1.80029
MSTRG.16607	2.14662	1.6496	2.62142	2.86737	0.742454	1.48147
MSTRG.16608|gene:trnascan-scaffold10x_908_pilon-noncoding-Pseudo_CAC-gene-1.96	0	0	0.909397	0	0.078004	0.059813
MSTRG.16609|gene:maker-scaffold10x_908_pilon-pred_gff_StringTie-gene-1.14	36.3373	37.2481	31.0845	40.6258	47.9002	42.4928
MSTRG.16606|gene:maker-scaffold10x_908_pilon-snap-gene-1.164	541.515	405.358	509.009	571.856	635.016	597.114
MSTRG.16610	164.778	149.8	172.586	144.568	136.023	152.45
MSTRG.16611	2.95615	2.49332	2.62954	1.69651	2.4601	2.06963
MSTRG.16612	3.09189	3.29175	3.12508	2.49145	2.89928	3.8664
MSTRG.16613|gene:maker-scaffold10x_908_pilon-augustus-gene-1.126	6.07694	6.41673	6.50734	5.55218	6.55533	6.06551
MSTRG.16614|gene:maker-scaffold10x_908_pilon-snap-gene-1.165	61.3648	55.893	48.5163	53.0786	60.125	49.7162
MSTRG.16615	3.09526	3.13112	1.22228	2.14321	2.70087	2.88426
MSTRG.16616	26.4662	24.1647	19.3489	19.1265	23.8318	25.6617
MSTRG.16617|gene:maker-scaffold10x_908_pilon-snap-gene-1.151	33.0916	32.3051	29.9687	28.297	31.3845	32.7808
MSTRG.16618|gene:snap_masked-scaffold10x_908_pilon-processed-gene-1.74	7.42676	4.39182	4.04326	5.88366	4.70699	6.85467
MSTRG.16619|gene:trnascan-scaffold10x_908_pilon-noncoding-Pseudo_TGT-gene-1.111	0	0	0	0	0	0
MSTRG.16620|gene:trnascan-scaffold10x_908_pilon-noncoding-Pseudo_ACC-gene-1.112	0	0	0	0	0	0
MSTRG.16621|gene:trnascan-scaffold10x_908_pilon-noncoding-Pseudo_GGT-gene-1.98	0	0	0	0	0	0
MSTRG.16622	0	0	4.04214	0	0	0
MSTRG.16623	2.00684	0.793073	0.79028	1.97317	1.52772	4.80753
MSTRG.16624	2.46011	3.38731	1.23221	2.2043	3.95912	1.54158
gene:maker-scaffold10x_908_pilon-snap-gene-1.167	0.376424	0.553935	0.381204	0.260894	0.571193	0.444726
MSTRG.16625|gene:maker-scaffold10x_908_pilon-snap-gene-1.153	18.3353	16.629	15.7866	14.5505	17.5716	20.5846
MSTRG.16626|gene:trnascan-scaffold10x_908_pilon-noncoding-Pseudo_NNN-gene-1.101	0	0	0	0	0	0.820292
MSTRG.16627|gene:maker-scaffold10x_908_pilon-pred_gff_StringTie-gene-1.29	5.96376	5.96368	6.14416	7.75335	5.56653	6.80071
MSTRG.16628|gene:maker-scaffold10x_908_pilon-augustus-gene-1.138	2.83739	2.78797	3.3409	2.32917	3.07994	2.42904
MSTRG.16629|gene:trnascan-scaffold10x_908_pilon-noncoding-Ser_ACT-gene-1.116	0	0.311189	0	0	0	0
MSTRG.16630|gene:trnascan-scaffold10x_908_pilon-noncoding-Undet_NNN-gene-1.117	0	0	0	0	0	0
MSTRG.16631|gene:trnascan-scaffold10x_908_pilon-noncoding-Undet_NNN-gene-1.103	0	0	0	0	0	0
MSTRG.16632	2.03339	2.48338	2.23884	2.9023	1.52753	3.77011
MSTRG.16633	2.44656	0.665548	0.821096	1.0253	1.22038	3.56855
MSTRG.16634|gene:maker-scaffold10x_908_pilon-snap-gene-1.169	15.8022	8.78417	8.8387	12.7165	11.3511	9.91591
MSTRG.16635|gene:maker-scaffold10x_908_pilon-snap-gene-1.154	720.767	656.955	678.072	602.643	672.004	679.322
MSTRG.16637	1.98361	2.65089	2.08963	2.3128	3.1077	2.66517
MSTRG.16636|gene:maker-scaffold10x_908_pilon-snap-gene-1.170	29.9274	27.5882	19.1546	19.0808	30.2381	26.5527
MSTRG.16638|gene:maker-scaffold10x_908_pilon-snap-gene-1.155	50.6813	51.4304	52.832	48.2798	51.7453	52.795
MSTRG.16639|gene:maker-scaffold10x_908_pilon-snap-gene-1.171	7.72453	8.18582	7.5231	7.25361	8.61325	7.43616
MSTRG.16640|gene:augustus_masked-scaffold10x_908_pilon-processed-gene-1.187	52.7142	50.8208	44.7264	39.3864	44.3187	53.1227
MSTRG.16641|gene:trnascan-scaffold10x_908_pilon-noncoding-Thr_GGT-gene-1.104	0	0	0	0	0	0
MSTRG.16642|gene:trnascan-scaffold10x_908_pilon-noncoding-Asn_GTT-gene-1.118	0	0	0	0	0	0
MSTRG.16643	3.17019	3.05399	2.0743	2.2759	2.91493	1.02529
MSTRG.16644|gene:trnascan-scaffold10x_908_pilon-noncoding-Pseudo_NNN-gene-1.105	0	0.355644	0	0	0.668602	0
MSTRG.16645	54.9199	54.9242	47.7138	53.3709	47.6997	51.8342
MSTRG.16647	2.64727	1.06944	0	1.93551	2.0589	3.22918
MSTRG.16648	0.700185	1.86146	1.96676	1.87027	1.17679	2.43096
MSTRG.16649|gene:maker-scaffold10x_908_pilon-snap-gene-1.173	34.4367	27.5143	27.0986	26.8458	38.3	39.7039
MSTRG.16650|gene:trnascan-scaffold10x_908_pilon-noncoding-Pseudo_CAT-gene-1.122	0	0	0	0	0	0
MSTRG.16651|gene:trnascan-scaffold10x_908_pilon-noncoding-Pseudo_GGA-gene-1.107	0	0	0.140696	0	0	0
MSTRG.16652|gene:maker-scaffold10x_908_pilon-snap-gene-1.156	15.2232	13.5524	11.765	8.97778	14.8253	13.9532
MSTRG.16653	1.90567	0.70648	0.958979	0.195457	3.72906	1.70758
MSTRG.16654	5.18942	3.73915	2.79945	4.6672	4.13886	5.77644
gene:maker-scaffold10x_908_pilon-snap-gene-1.157	0.302379	0.192406	0.180668	0.21449	0.383492	0.583379
gene:maker-scaffold10x_908_pilon-snap-gene-1.174	0.195211	0.34924	0.355394	0.227001	0.140692	0.192518
MSTRG.16655|gene:maker-scaffold10x_908_pilon-snap-gene-1.158	13.874	12.3524	13.7839	16.4236	13.3522	15.9909
MSTRG.16656|gene:trnascan-scaffold10x_908_pilon-noncoding-Pseudo_CAC-gene-1.108	0.300447	0	0	0	0.116175	0.239251
MSTRG.16657|gene:trnascan-scaffold10x_908_pilon-noncoding-Pseudo_GGT-gene-1.123	0	0.443337	0	0	0.818459	0
MSTRG.16658|gene:maker-scaffold10x_908_pilon-snap-gene-1.175	1.30509	1.74389	1.22159	1.14457	1.71301	1.86361
MSTRG.16659	8.51372	7.25461	8.64278	7.87125	9.24418	6.41536
MSTRG.16661	10.7507	11.2906	7.90337	9.43664	12.212	12.6283
MSTRG.16662|gene:snap_masked-scaffold10x_908_pilon-processed-gene-1.89	27.4347	27.6671	21.7013	23.2426	24.1345	22.4963
MSTRG.16663	3.98307	3.27891	5.70355	2.25853	2.32274	2.67544
MSTRG.16660|gene:maker-scaffold10x_908_pilon-snap-gene-1.159	1036.98	1067.24	1002.15	1301.44	1201.55	1062.26
MSTRG.11548|gene:maker-scaffold10x_493_pilon-snap-gene-0.50	155.658	178.073	167.153	174.194	158.288	175.526
MSTRG.11549|gene:maker-scaffold10x_493_pilon-snap-gene-0.51	38.2935	31.7599	24.2234	23.4942	27.3	35.1768
MSTRG.11550|gene:trnascan-scaffold10x_493_pilon-noncoding-Pseudo_ACC-gene-0.15	1.24027	0	1.03764	1.40484	1.39138	0
MSTRG.11551|gene:maker-scaffold10x_493_pilon-snap-gene-0.59	162.656	144.948	133.196	162.359	157.547	145.642
MSTRG.11552|gene:maker-scaffold10x_493_pilon-snap-gene-1.16	2.44271	3.37949	2.80631	4.01966	2.66673	2.9627
MSTRG.11553|gene:maker-scaffold10x_493_pilon-augustus-gene-0.6	23.9639	27.4571	22.6052	38.1359	37.6638	32.909
MSTRG.11554|gene:maker-scaffold10x_493_pilon-snap-gene-1.17	3.37745	2.92352	2.72909	3.02995	3.06618	3.84063
MSTRG.11555|gene:trnascan-scaffold10x_493_pilon-noncoding-Pseudo_TGC-gene-0.16	0	0	0	0	0	0
MSTRG.11556	20.6911	18.4863	17.5136	17.2928	23.6753	23.3321
MSTRG.11557	3.2678	2.28391	2.48251	2.59981	3.41112	2.66196
MSTRG.11558|gene:maker-scaffold10x_493_pilon-snap-gene-0.53	209.166	163.002	195.504	183.993	160.084	198.193
MSTRG.11559|gene:maker-scaffold10x_493_pilon-snap-gene-1.18	18.4777	18.0232	21.7474	20.9066	18.6358	19.3721
MSTRG.11560	2.52812	1.34975	1.02885	2.72648	2.24601	4.41731
MSTRG.11561	3.51447	2.86396	3.01363	2.78849	2.37064	5.18862
MSTRG.11562|gene:maker-scaffold10x_493_pilon-snap-gene-0.54	7.36057	6.22696	5.94262	5.43332	6.49671	6.8163
MSTRG.11563|gene:trnascan-scaffold10x_493_pilon-noncoding-Pseudo_GCC-gene-1.230	0	0	1.00626	0	0	0
MSTRG.11564|gene:maker-scaffold10x_493_pilon-pred_gff_StringTie-gene-0.46	13.0677	13.1205	11.9365	14.669	13.8619	13.0371
gene:maker-scaffold10x_493_pilon-snap-gene-1.19	0.24937	0.46102	0.278961	0	0.631405	0.530955
gene:trnascan-scaffold10x_493_pilon-noncoding-Pseudo_AGT-gene-0.17	0	0	0	0	0	0
MSTRG.11565|gene:maker-scaffold10x_493_pilon-snap-gene-1.20	39.0195	38.3519	39.7279	35.8376	38.1249	33.2668
MSTRG.11566	1.94848	1.66508	0	1.25283	1.41462	4.3322
MSTRG.11567	1.50194	1.93096	0.54172	1.7554	1.80775	3.58138
MSTRG.11568	1.29748	1.88008	0.160755	1.37665	1.53904	3.54192
gene:maker-scaffold10x_493_pilon-snap-gene-0.55	0	0	0	0	0	0
MSTRG.11569|gene:maker-scaffold10x_493_pilon-augustus-gene-0.11	1.79704	1.65851	1.64879	1.83815	2.07791	2.23547
MSTRG.11570|gene:trnascan-scaffold10x_493_pilon-noncoding-Pseudo_GGT-gene-1.232	0	0	0	0	0	0
gene:maker-scaffold10x_493_pilon-snap-gene-1.21	0.552475	0.822986	0.040363	0.426952	0.323308	0.389176
MSTRG.11571|gene:maker-scaffold10x_493_pilon-snap-gene-1.22	10.0445	8.32765	7.68139	7.96063	8.96189	8.64474
MSTRG.11572|gene:trnascan-scaffold10x_493_pilon-noncoding-Pseudo_ACC-gene-1.233	0.443149	0.132774	2.10552	0.519602	0	0.836698
MSTRG.11573|gene:maker-scaffold10x_493_pilon-snap-gene-1.23	4.17148	2.87698	2.86879	4.97505	3.23098	2.55111
MSTRG.11574|gene:trnascan-scaffold10x_493_pilon-noncoding-Pseudo_CAC-gene-0.20	0	0	0	0	0.846422	0
MSTRG.11575|gene:trnascan-scaffold10x_493_pilon-noncoding-Undet_NNN-gene-0.21	0	0	0	0	0	0
MSTRG.11576|gene:maker-scaffold10x_493_pilon-snap-gene-1.24	12.1337	13.9912	11.7669	11.7063	15.4871	11.6441
MSTRG.11577|gene:maker-scaffold10x_493_pilon-augustus-gene-0.13	26.9747	26.3243	25.2757	21.4988	27.0156	26.2483
gene:maker-scaffold10x_493_pilon-snap-gene-1.25	1.17299	0.495172	0.923268	0.69063	0.708778	0.969198
MSTRG.11578|gene:maker-scaffold10x_493_pilon-snap-gene-1.26	5.138	5.76024	7.1346	7.48455	8.45786	6.02678
MSTRG.11579|gene:trnascan-scaffold10x_493_pilon-noncoding-Asp_ATC-gene-1.235	0	0	0	0	0	0
MSTRG.11580|gene:maker-scaffold10x_493_pilon-snap-gene-1.27	39.6086	38.5088	38.2845	31.7372	38.1539	32.8629
MSTRG.11581|gene:maker-scaffold10x_493_pilon-snap-gene-1.0	25.7294	24.7151	20.1199	18.7178	23.1674	20.2503
MSTRG.11582|gene:maker-scaffold10x_493_pilon-snap-gene-1.1	3.96324	3.85285	3.11139	5.43072	4.91884	3.77062
MSTRG.11583|gene:maker-scaffold10x_493_pilon-pred_gff_StringTie-gene-1.48	13.8065	7.05447	8.99862	1.55115	12.6974	14.7308
MSTRG.11584	6.18858	5.48004	6.91235	6.11695	7.20346	5.13285
MSTRG.11585	0.764854	1.90304	1.08114	0.999622	1.06715	3.14733
MSTRG.11586	2.18093	0.267859	0.698807	1.73951	1.19999	3.67574
MSTRG.11587	1.15151	1.42911	0.759056	1.58447	0.775867	1.5949
MSTRG.11588	0.73596	0.927465	4.46832	0.246328	1.17152	1.22441
MSTRG.11589	1.0137	0.94208	1.91603	0.455098	0.690092	4.83199
MSTRG.11590|gene:maker-scaffold10x_493_pilon-snap-gene-1.2	41.6963	42.8826	39.9486	35.5024	37.7692	44.6502
MSTRG.11591|gene:maker-scaffold10x_493_pilon-snap-gene-1.28	29.2339	25.0745	26.2796	22.5893	22.8155	25.295
MSTRG.11592|gene:trnascan-scaffold10x_493_pilon-noncoding-Pseudo_AGT-gene-1.236	0.784984	0	0	0.716466	0	0
MSTRG.11593|gene:maker-scaffold10x_493_pilon-snap-gene-1.3	78.489	168.108	161.386	65.3234	157.858	67.7084
gene:maker-scaffold10x_493_pilon-snap-gene-1.29	0.838975	0.814768	0.264231	0.494969	0.185174	0.193652
MSTRG.11594|gene:maker-scaffold10x_493_pilon-snap-gene-1.30	91.0162	101.058	106.139	95.0355	95.3145	88.636
MSTRG.11596	11.1114	10.3221	10.4623	11.7495	11.2558	9.78163
MSTRG.11597	3.32701	1.75444	1.77907	1.16639	0.972576	2.10849
MSTRG.11598	0	0	0	0	0	5.19215
MSTRG.11599|gene:maker-scaffold10x_493_pilon-augustus-gene-1.153	98.4755	106.98	93.4532	104.864	100.344	91.5815
MSTRG.11600	14.2199	20.3657	13.4297	12.7367	13.9942	16.5241
gene:trnascan-scaffold10x_493_pilon-noncoding-Thr_GGT-gene-1.238	0	0	0.422089	0.182628	0	0.741634
MSTRG.11601|gene:maker-scaffold10x_493_pilon-snap-gene-1.5|gene:trnascan-scaffold10x_493_pilon-noncoding-Pseudo_ATC-gene-1.239	10.9533	10.5998	9.63842	8.83928	9.88762	9.53768
MSTRG.11602|gene:trnascan-scaffold10x_493_pilon-noncoding-Thr_GGT-gene-1.246	0	0	0	0	0	0
MSTRG.11603|gene:trnascan-scaffold10x_493_pilon-noncoding-Thr_GGT-gene-1.240	0	0	0	0	0	0
MSTRG.11604|gene:trnascan-scaffold10x_493_pilon-noncoding-Pseudo_GGT-gene-1.241	0	0	0	0	0	0
MSTRG.11605	15.6002	15.5944	13.2841	16.8318	16.6392	18.3648
MSTRG.11606|gene:maker-scaffold10x_493_pilon-snap-gene-1.6	36.0563	30.883	31.5653	32.9043	30.9924	33.6751
MSTRG.11607|gene:maker-scaffold10x_493_pilon-augustus-gene-1.176	84.6734	82.7816	77.8908	92.1852	85.6427	71.7928
MSTRG.11608|gene:maker-scaffold10x_493_pilon-snap-gene-1.7	5.76467	3.39255	6.79641	3.61992	3.92271	11.508
MSTRG.11609|gene:maker-scaffold10x_493_pilon-pred_gff_StringTie-gene-1.73	28.635	34.1475	28.9537	33.9905	39.3889	35.223
MSTRG.11610|gene:maker-scaffold10x_493_pilon-snap-gene-1.8	9.80629	8.44563	8.28223	9.82393	10.8638	14.0006
MSTRG.11611|gene:maker-scaffold10x_493_pilon-snap-gene-1.32	532.467	493.581	500.838	536.961	538.371	478.619
MSTRG.11612	3.1783	4.76837	1.19852	0.674133	0.972	1.77272
MSTRG.11613|gene:maker-scaffold10x_493_pilon-snap-gene-1.33	70.2509	73.7884	70.5251	71.9334	70.0552	70.4867
MSTRG.11614|gene:maker-scaffold10x_493_pilon-augustus-gene-1.157	10.3536	3.92394	3.65812	9.59476	10.1909	8.84419
MSTRG.11615|gene:trnascan-scaffold10x_493_pilon-noncoding-Pseudo_CAT-gene-1.248	0	0	0	0	0.02282	0
gene:maker-scaffold10x_493_pilon-snap-gene-1.34	0	0	0	0.045133	0	0
gene:maker-scaffold10x_493_pilon-snap-gene-1.35	0	0	0	0.053786	0	0
MSTRG.11616|gene:maker-scaffold10x_493_pilon-augustus-gene-1.180	16.2412	13.0454	13.0861	12.2117	13.831	14.1111
MSTRG.11617	2.2695	0.718318	1.08595	0.753947	3.09364	1.21098
MSTRG.11619|gene:maker-scaffold10x_493_pilon-snap-gene-1.10	7.3928	5.79927	6.38174	4.59842	5.82996	4.92522
MSTRG.11620|gene:trnascan-scaffold10x_493_pilon-noncoding-Pseudo_ACT-gene-1.249	0	0	0	0	0	0
gene:maker-scaffold10x_493_pilon-snap-gene-1.11	0	0	0	0.208374	0	0
MSTRG.11621	6.39128	9.25891	7.45492	10.5305	14.5674	10.3193
MSTRG.11622	7.22553	7.84968	6.69338	7.88359	9.72478	8.04434
MSTRG.11623	32.0588	33.1665	30.7893	37.1986	44.3575	37.9973
MSTRG.11624|gene:maker-scaffold10x_493_pilon-snap-gene-1.12	172.718	150.741	138.778	171.032	166.124	169.506
MSTRG.11625|gene:trnascan-scaffold10x_493_pilon-noncoding-Pseudo_CAC-gene-1.251	0.370087	0	0	0	0.078004	0.315543
MSTRG.11626	17.8556	16.9766	18.1802	17.8259	20.9844	19.4962
MSTRG.11627	17.3029	16.1818	18.3099	18.9779	19.629	16.7488
MSTRG.11628	3.93525	2.96265	2.15832	4.88435	4.11526	3.47159
MSTRG.11629	12.7356	11.1363	10.0202	9.03902	11.0692	6.58953
MSTRG.11630|gene:maker-scaffold10x_493_pilon-augustus-gene-1.181	87.8301	75.9674	72.8658	75.4139	84.4636	75.2937
MSTRG.11631	5.55395	4.44953	1.17902	3.08923	3.44064	3.9483
MSTRG.11632|gene:maker-scaffold10x_493_pilon-snap-gene-1.13	14.8617	15.5259	14.1556	13.5425	17.5062	19.1486
gene:maker-scaffold10x_493_pilon-augustus-gene-1.182	0.197604	0.173414	0.146528	0.185126	0.189841	0.224039
gene:trnascan-scaffold10x_493_pilon-noncoding-Pseudo_CAC-gene-1.252	0	0	0	0	0.078004	0
gene:trnascan-scaffold10x_493_pilon-noncoding-Pseudo_CAC-gene-1.253	0	0	0	0	0	0
gene:trnascan-scaffold10x_493_pilon-noncoding-Pseudo_CAC-gene-1.244	0	0	0	0	0	0
gene:trnascan-scaffold10x_493_pilon-noncoding-Pseudo_ACC-gene-1.245	0	0	0	0.429614	0	0
MSTRG.11634|gene:maker-scaffold10x_493_pilon-snap-gene-1.14	26.7583	24.7619	27.6497	20.198	23.2543	22.4128
MSTRG.11633|gene:augustus_masked-scaffold10x_493_pilon-processed-gene-1.204|gene:snap_masked-scaffold10x_493_pilon-processed-gene-1.223	103.249	86.3545	87.3743	81.7493	86.8813	104.464
MSTRG.11635|gene:maker-scaffold10x_493_pilon-snap-gene-1.39	142.306	118.037	116.148	70.7584	90.4749	115.201
MSTRG.11636|gene:trnascan-scaffold10x_493_pilon-noncoding-Pseudo_GGA-gene-1.254	0.191013	1.29662	0	0.598225	0.564281	0
MSTRG.11637	2.86163	2.55891	3.06288	1.65977	2.77563	3.33169
MSTRG.11638	29.4996	30.712	32.0177	30.6459	32.1167	32.1102
MSTRG.11639	2.99002	1.79612	1.35977	1.01489	1.43295	1.22661
MSTRG.11640|gene:maker-scaffold10x_493_pilon-snap-gene-1.40	6.07138	5.69345	5.83166	4.54491	6.37235	6.56892
MSTRG.11641|gene:trnascan-scaffold10x_493_pilon-noncoding-Pseudo_NNN-gene-1.255	0.298294	0	0.89694	0	0	0
MSTRG.11642	4.54227	3.15194	2.00269	5.77707	1.72667	2.97269
MSTRG.11643	11.7733	9.91198	13.7397	8.94057	6.8249	17.9397
gene:maker-scaffold10x_493_pilon-snap-gene-1.15	0.733565	0.627677	1.06862	0.271325	0.71083	1.08862
MSTRG.11644|gene:snap_masked-scaffold10x_493_pilon-processed-gene-1.229	9.04228	10.8894	9.50958	8.95938	10.5311	10.2524
MSTRG.11645	5.78943	5.88218	3.93432	4.28045	6.02003	5.19699
MSTRG.6270	3.00175	1.24198	1.79425	3.29814	6.17701	2.54035
MSTRG.6272|gene:maker-scaffold10x_217_pilon-snap-gene-0.51	31.9873	27.3341	27.2463	30.6439	30.6673	32.7054
MSTRG.6273|gene:maker-scaffold10x_217_pilon-snap-gene-0.61	13.409	11.473	12.3423	9.81432	13.6127	12.2963
MSTRG.6274|gene:maker-scaffold10x_217_pilon-augustus-gene-0.78	99.0748	105.593	100.928	108.653	114.864	107.593
MSTRG.6275|gene:maker-scaffold10x_217_pilon-snap-gene-0.62	9.13609	9.38937	8.71811	8.84262	9.17381	8.77422
MSTRG.6276	2.72989	2.87562	3.40578	0	3.83379	2.40961
MSTRG.6277	3.47567	3.2056	3.0948	2.51714	3.59964	2.11376
MSTRG.6278|gene:maker-scaffold10x_217_pilon-snap-gene-0.53	1.36541	3.27177	1.12005	3.72328	4.80512	1.49972
MSTRG.6279	1.15972	1.11509	0	2.00528	0	2.69891
MSTRG.6280	1.73199	1.5979	1.91857	5.63177	3.0545	1.53113
MSTRG.6281	7.58293	6.90868	6.94102	9.06353	9.0767	8.82656
MSTRG.6282	5.39063	3.62603	5.92705	8.47582	5.39852	6.7747
MSTRG.6283	1.96751	0.539572	3.57055	4.70071	3.55408	3.82333
gene:maker-scaffold10x_217_pilon-snap-gene-0.63	0.094963	0.101118	0	0.083725	0	0.100095
gene:trnascan-scaffold10x_217_pilon-noncoding-Ser_ACT-gene-0.6	0	0	0	0	0	0
MSTRG.6284	0.676075	1.35078	0.639903	0.482032	3.06088	0.058223
MSTRG.6285|gene:maker-scaffold10x_217_pilon-snap-gene-0.64	13.4813	23.0361	9.29629	16.6826	31.7371	10.8083
MSTRG.6286|gene:maker-scaffold10x_217_pilon-snap-gene-0.56|gene:maker-scaffold10x_217_pilon-snap-gene-0.57	55.4557	47.7607	47.6218	46.5972	52.7023	55.7663
MSTRG.6287|gene:trnascan-scaffold10x_217_pilon-noncoding-Pseudo_NNN-gene-0.7	0	1.52137	0	0.598225	0	0.87156
MSTRG.6288|gene:trnascan-scaffold10x_217_pilon-noncoding-Pseudo_TCC-gene-0.0	1.21157	0	0	0.234406	0	0
MSTRG.6289|gene:maker-scaffold10x_217_pilon-snap-gene-0.65	147.231	133.221	129.402	121.522	136.429	132.836
MSTRG.6290	12.5644	13.471	11.5681	13.2669	13.5494	14.7451
MSTRG.6291|gene:maker-scaffold10x_217_pilon-snap-gene-0.58	13.115	11.5599	7.97307	8.35199	7.94742	12.1733
gene:trnascan-scaffold10x_217_pilon-noncoding-Pseudo_CAC-gene-0.1	0	0	0	0.113948	0	0.211339
gene:trnascan-scaffold10x_217_pilon-noncoding-Pseudo_CAC-gene-0.2	0	0	0	0.726417	0	0
MSTRG.6294	4.44691	1.42674	2.21484	3.43193	3.35774	1.67296
MSTRG.6295|gene:maker-scaffold10x_217_pilon-snap-gene-0.59	20.4092	24.0625	19.5162	21.7038	23.627	20.8406
MSTRG.6292|gene:maker-scaffold10x_217_pilon-augustus-gene-0.92	668.193	611.516	658.877	714.844	661.328	619.418
MSTRG.6293|gene:trnascan-scaffold10x_217_pilon-noncoding-Pseudo_GGT-gene-0.9	2.57474	1.99502	3.25361	3.68067	9.96882	8.76476
MSTRG.6296|gene:maker-scaffold10x_217_pilon-snap-gene-0.67	156.944	171.516	138.919	153.751	160.844	147.806
MSTRG.6299	1.23755	1.71227	2.53154	0.962939	2.14866	3.20607
MSTRG.6300|gene:maker-scaffold10x_217_pilon-snap-gene-0.68	2.42087	2.51904	2.69966	3.08815	3.32782	3.25858
MSTRG.6301	0	0.086217	0	0.270811	0.26382	3.10006
MSTRG.6302|gene:maker-scaffold10x_217_pilon-snap-gene-1.128	20.686	20.4227	22.0192	22.1994	23.4779	22.5634
MSTRG.6297|gene:snap_masked-scaffold10x_217_pilon-processed-gene-0.74	149.057	206.881	199.98	164.36	152.629	224.611
MSTRG.6298|gene:trnascan-scaffold10x_217_pilon-noncoding-Gly_ACC-gene-0.10	0	0	0.263805	0	0.834827	0
MSTRG.6303|gene:maker-scaffold10x_217_pilon-augustus-gene-1.1	8.41949	7.92565	7.82027	6.46589	7.59498	8.57207
gene:maker-scaffold10x_217_pilon-augustus-gene-1.19	0.037445	0	0	0	0	0.190347
gene:trnascan-scaffold10x_217_pilon-noncoding-Thr_GGT-gene-1.35	0	0	0	0	0	0
MSTRG.6304|gene:maker-scaffold10x_217_pilon-snap-gene-1.130	5.79557	5.92576	6.66981	3.6579	4.20543	4.21891
MSTRG.6306|gene:maker-scaffold10x_217_pilon-augustus-gene-1.2	12.9956	12.3745	13.6324	27.3858	12.478	12.9903
MSTRG.6307|gene:maker-scaffold10x_217_pilon-pred_gff_StringTie-gene-1.47	3.37909	2.86815	3.3662	3.17352	2.59241	2.85788
MSTRG.6308|gene:maker-scaffold10x_217_pilon-augustus-gene-1.3	37.7594	38.9537	39.699	37.4275	38.3155	38.6138
MSTRG.6309|gene:trnascan-scaffold10x_217_pilon-noncoding-Undet_NNN-gene-1.37	0.136438	0.148186	0.672496	1.1232	0.654377	0.732403
MSTRG.6310	2.16276	1.52885	2.5161	2.1078	3.06636	1.8948
MSTRG.6311|gene:trnascan-scaffold10x_217_pilon-noncoding-Pseudo_GGT-gene-1.36	0	0.852573	0	0	0	0
MSTRG.6312|gene:maker-scaffold10x_217_pilon-snap-gene-1.131	2.87113	3.05383	3.20158	3.22149	3.97925	2.40314
MSTRG.6313|gene:maker-scaffold10x_217_pilon-augustus-gene-1.22	12.9753	11.8361	12.0509	11.4673	13.6043	19.3767
MSTRG.6314|gene:maker-scaffold10x_217_pilon-snap-gene-1.133	113.112	89.7551	95.7187	102.32	101.26	89.3229
MSTRG.6315|gene:maker-scaffold10x_217_pilon-snap-gene-1.113	12.6782	12.2557	11.1835	11.3722	13.3644	13.298
MSTRG.6316|gene:maker-scaffold10x_217_pilon-snap-gene-1.134	5.73236	10.6323	5.64139	10.8752	10.2621	11.6769
MSTRG.6317|gene:maker-scaffold10x_217_pilon-snap-gene-1.114	0	0	0	0	0	0
MSTRG.6318|gene:maker-scaffold10x_217_pilon-augustus-gene-1.26	200.662	183.002	165.541	200.663	200.722	186.814
MSTRG.6319	2.7187	3.30054	1.83311	3.53919	2.82532	3.03245
MSTRG.6320|gene:maker-scaffold10x_217_pilon-augustus-gene-1.6	124.414	121.182	114.015	162.169	158.431	133.063
MSTRG.6321	3.21513	3.13029	2.66062	2.58168	3.68335	4.1167
MSTRG.6322	2.17833	3.6959	1.59932	5.56139	2.87893	2.86119
MSTRG.6323	2.14119	1.48233	1.64451	4.5818	2.43808	1.56715
MSTRG.6324	2.95333	3.15297	2.08507	2.46627	1.8159	3.17567
MSTRG.6325	2.87387	1.10802	0.486309	1.17703	0	0.815631
MSTRG.6326|gene:maker-scaffold10x_217_pilon-snap-gene-1.116	0.860268	0.557142	0.870572	1.01408	0.923073	1.11363
MSTRG.6327|gene:maker-scaffold10x_217_pilon-snap-gene-1.136	91.9116	79.859	93.869	101.249	92.0671	76.0374
MSTRG.6328|gene:maker-scaffold10x_217_pilon-snap-gene-1.117	47.1463	31.0314	27.4325	26.0548	30.6064	28.8678
gene:maker-scaffold10x_217_pilon-augustus-gene-1.8	0	0	0	0	0	0
MSTRG.6329|gene:maker-scaffold10x_217_pilon-snap-gene-1.119	66.0158	72.2545	64.9357	79.4898	72.9043	86.3744
MSTRG.6330|gene:maker-scaffold10x_217_pilon-snap-gene-1.120	69.4952	74.1126	66.4066	79.5419	76.07	90.1934
MSTRG.6331|gene:maker-scaffold10x_217_pilon-snap-gene-1.137	128.289	124.993	111.887	134.399	122.885	133.037
MSTRG.6332|gene:trnascan-scaffold10x_217_pilon-noncoding-Pseudo_ACC-gene-1.40	0.355122	0	2.04332	0.346658	0	2.44355
MSTRG.6333	2.22016	3.00535	3.10374	1.99206	3.27651	4.08606
MSTRG.6334|gene:maker-scaffold10x_217_pilon-snap-gene-1.121	111.117	105.135	104.959	95.2391	108.958	105.938
MSTRG.6335|gene:maker-scaffold10x_217_pilon-snap-gene-1.138	63.4633	59.0269	61.6455	52.1216	57.6954	55.6879
MSTRG.6336	1.92842	1.7673	1.09988	1.2646	1.26101	3.54315
gene:maker-scaffold10x_217_pilon-snap-gene-1.139	1.6454	1.31322	1.01455	1.42368	1.47482	2.51149
MSTRG.6337|gene:maker-scaffold10x_217_pilon-snap-gene-1.122	132.426	112.229	112.57	112.206	121.384	118.357
MSTRG.6338|gene:maker-scaffold10x_217_pilon-snap-gene-1.140	27.9787	25.3356	20.7866	24.5815	26.6381	27.0254
MSTRG.6339|gene:maker-scaffold10x_217_pilon-snap-gene-1.123	165.047	152.98	154.954	163.948	175.761	175.47
MSTRG.6340	10.9341	9.27069	9.88324	8.69357	11.9553	12.1148
MSTRG.6341|gene:maker-scaffold10x_217_pilon-snap-gene-1.124	34.7182	30.6456	30.2049	30.7816	35.0312	34.2868
MSTRG.6342|gene:maker-scaffold10x_217_pilon-snap-gene-1.125	0.931335	2.44795	1.71795	1.8697	3.22855	0.739963
MSTRG.6343|gene:maker-scaffold10x_217_pilon-snap-gene-1.126	32.7713	31.7995	29.3214	22.7783	27.0638	26.7673
MSTRG.6344|gene:maker-scaffold10x_217_pilon-snap-gene-1.141	13.0474	12.1783	11.2701	11.7232	11.6197	11.2208
MSTRG.6345|gene:maker-scaffold10x_217_pilon-snap-gene-1.142	28.2943	30.0928	26.5222	26.0679	29.3916	27.0962
MSTRG.6346	2.75539	3.19115	2.30397	2.61862	3.19722	2.5898
gene:maker-scaffold10x_217_pilon-snap-gene-1.127	0.558965	0.792635	0.772073	0.996246	1.02695	0.962004
gene:maker-scaffold10x_217_pilon-snap-gene-1.143	1.24076	1.92986	0.763442	1.24356	1.44444	1.9393
gene:maker-scaffold10x_217_pilon-snap-gene-1.144	0.578221	0.815659	0.197417	0.931738	0.730179	1.18716
MSTRG.9385|gene:maker-scaffold10x_345_pilon-snap-gene-0.34	58.8188	52.6077	50.7695	47.9128	58.2205	65.7274
MSTRG.9386|gene:trnascan-scaffold10x_345_pilon-noncoding-Undet_NNN-gene-0.39	0	0	0	0	0	0
MSTRG.9387	2.58301	0	1.14781	2.16103	4.58902	0
MSTRG.9388|gene:trnascan-scaffold10x_345_pilon-noncoding-Pseudo_ACC-gene-0.40	0	0	0	0	0	0
gene:maker-scaffold10x_345_pilon-augustus-gene-0.44	0.227617	1.19867	0.392537	0.628896	0.68304	0.673096
MSTRG.9389	33.6534	35.704	27.6611	31.441	38.2614	36.0593
MSTRG.9390|gene:maker-scaffold10x_345_pilon-augustus-gene-0.47	52.4199	50.1055	60.5429	47.9323	55.4574	53.5046
MSTRG.9391|gene:maker-scaffold10x_345_pilon-snap-gene-0.36	118.672	122.159	124.334	101.863	121.059	120.261
MSTRG.9392|gene:augustus_masked-scaffold10x_345_pilon-processed-gene-0.23	32.4713	33.6586	31.8745	33.7933	37.2239	33.048
MSTRG.9393|gene:maker-scaffold10x_345_pilon-snap-gene-1.106	31.0184	33.9417	46.7857	23.7471	35.1306	30.7428
MSTRG.9394|gene:trnascan-scaffold10x_345_pilon-noncoding-Pseudo_CAC-gene-1.142	0	0	0	0	0	0
MSTRG.9395	6.73412	7.28896	4.87337	6.36927	6.44745	8.23587
MSTRG.9396	4.25783	4.08176	3.13991	2.95598	3.69256	4.25959
MSTRG.9397|gene:maker-scaffold10x_345_pilon-augustus-gene-1.175	18.4802	16.2098	14.4545	13.5994	17.5124	16.4114
MSTRG.9398|gene:maker-scaffold10x_345_pilon-snap-gene-1.107	26.3632	24.7378	21.1944	22.1953	28.109	27.064
MSTRG.9399	1.50611	2.63578	2.45072	1.25178	3.62496	1.96516
MSTRG.9400|gene:maker-scaffold10x_345_pilon-snap-gene-1.90	84.7628	86.9414	82.9125	79.676	84.3421	83.2075
MSTRG.9401|gene:trnascan-scaffold10x_345_pilon-noncoding-Undet_NNN-gene-1.144	0.163725	0.607559	2.46072	0.817982	0	1.4941
MSTRG.9402|gene:maker-scaffold10x_345_pilon-snap-gene-1.108	44.1553	41.9695	40.1205	44.5381	53.9291	43.2914
MSTRG.9403|gene:maker-scaffold10x_345_pilon-snap-gene-1.109	5.83186	4.71636	5.06648	5.97252	8.03987	5.40396
MSTRG.9404|gene:maker-scaffold10x_345_pilon-snap-gene-1.92	70.181	62.5152	58.2717	60.0158	61.2727	63.2779
MSTRG.9405	4.83375	10.229	5.69234	7.78435	5.78559	7.84521
MSTRG.9406|gene:maker-scaffold10x_345_pilon-snap-gene-1.110	6.6975	5.58314	5.17743	6.2558	7.32691	8.05918
MSTRG.9407|gene:trnascan-scaffold10x_345_pilon-noncoding-Pseudo_CAC-gene-1.145	0	0	0	0	0	0
MSTRG.9408|gene:trnascan-scaffold10x_345_pilon-noncoding-Pro_TGG-gene-1.150	0	0	0	0	0	0
MSTRG.9409	7.6241	6.24513	4.93017	4.20149	6.82429	6.15756
MSTRG.9410	13.1719	10.4817	7.90149	8.33093	11.0108	9.81614
MSTRG.9411	2.58958	2.28148	0.862383	3.29941	3.01168	2.83624
MSTRG.9412	135.113	114.548	95.9101	118.319	114.67	106.92
MSTRG.9413|gene:maker-scaffold10x_345_pilon-snap-gene-1.111	18.1958	16.8825	17.4682	13.9349	16.3118	16.4148
MSTRG.9414|gene:trnascan-scaffold10x_345_pilon-noncoding-Pseudo_ACC-gene-1.151	0	0.470988	0	0.457331	0.019377	0.216158
MSTRG.9415	2.80483	2.84115	3.20943	3.30624	4.21003	2.39484
MSTRG.9416|gene:maker-scaffold10x_345_pilon-snap-gene-1.93	4.16604	4.52275	4.08462	7.8613	5.78698	6.24939
MSTRG.9417|gene:trnascan-scaffold10x_345_pilon-noncoding-Phe_GAA-gene-1.152	0	0	0	0	0	0
gene:trnascan-scaffold10x_345_pilon-noncoding-Lys_CTT-gene-1.147	0.554198	0.951472	0	0.259895	0.401044	0.370817
gene:trnascan-scaffold10x_345_pilon-noncoding-Lys_CTT-gene-1.148	0.554198	0.951472	0	0.287991	0.401044	0.370817
MSTRG.9418|gene:maker-scaffold10x_345_pilon-augustus-gene-1.200	110.998	95.6415	99.5302	97.9043	99.601	95.9589
MSTRG.9419|gene:maker-scaffold10x_345_pilon-snap-gene-1.113	0.960734	0.566867	0.980825	1.21495	0.800086	0.751853
MSTRG.9420|gene:maker-scaffold10x_345_pilon-snap-gene-1.94	137.765	142.521	120.431	162.352	174.779	142.283
MSTRG.9421	0	0	0	2.66932	0	0
MSTRG.9422	65.9318	53.8777	64.1247	43.9006	48.5398	60.4179
MSTRG.9423|gene:maker-scaffold10x_345_pilon-snap-gene-1.114	9.74004	10.225	9.37013	8.38426	9.451	8.89294
MSTRG.9424|gene:maker-scaffold10x_345_pilon-snap-gene-1.95	36.154	34.1344	29.3028	30.2868	34.795	32.8532
MSTRG.9425|gene:maker-scaffold10x_345_pilon-snap-gene-1.96	64.1216	60.5126	61.7452	54.2316	60.2104	56.9581
MSTRG.9426|gene:maker-scaffold10x_345_pilon-augustus-gene-1.203	70.0572	76.5328	63.2675	82.033	70.8747	69.0617
MSTRG.9427	52.8183	47.7744	55.7852	50.5142	48.1575	52.2147
MSTRG.9428|gene:maker-scaffold10x_345_pilon-augustus-gene-1.182	51.913	49.4264	50.1262	44.6423	52.8364	51.6738
MSTRG.9429|gene:augustus_masked-scaffold10x_345_pilon-processed-gene-1.13	12.6175	10.9824	11.4109	12.9519	11.2639	12.0142
MSTRG.9430	0.383063	1.12148	1.64979	1.16177	2.4101	2.52359
MSTRG.9431|gene:maker-scaffold10x_345_pilon-snap-gene-1.98	15.7448	14.2242	16.7113	11.9478	13.9006	15.1036
MSTRG.9432	3.17483	3.95949	2.03767	1.95845	3.4096	2.12025
MSTRG.9433|gene:maker-scaffold10x_345_pilon-snap-gene-1.99	1.31399	1.29028	1.71002	1.24217	1.72376	1.96473
MSTRG.9434|gene:maker-scaffold10x_345_pilon-snap-gene-1.118	12.1929	10.9402	11.2102	11.3982	12.6989	11.8999
MSTRG.9435|gene:trnascan-scaffold10x_345_pilon-noncoding-Pseudo_GGT-gene-1.153	0	0	0	0	0.58929	0
MSTRG.9436|gene:maker-scaffold10x_345_pilon-snap-gene-1.100	4.01371	3.47893	5.67359	3.60989	6.06834	4.46819
MSTRG.9437|gene:trnascan-scaffold10x_345_pilon-noncoding-Undet_NNN-gene-1.154	0	0	0	0	0.092466	0
gene:maker-scaffold10x_345_pilon-snap-gene-1.119	0.687918	0.582888	0.135001	0.33534	0.752494	0.843118
gene:maker-scaffold10x_345_pilon-snap-gene-1.101	0	0.159965	0.166082	0.220816	0	0
MSTRG.9439|gene:maker-scaffold10x_345_pilon-snap-gene-1.102	39.2118	24.2066	27.1016	23.1677	24.5749	32.1459
MSTRG.9440|gene:maker-scaffold10x_345_pilon-snap-gene-1.120	1.44404	1.91128	1.60662	2.1213	2.5947	2.71941
MSTRG.9441|gene:trnascan-scaffold10x_345_pilon-noncoding-Pseudo_TGC-gene-1.162	0	0	0	0	0	0
MSTRG.9442|gene:maker-scaffold10x_345_pilon-snap-gene-1.121	31.8549	35.0387	28.5424	23.8146	26.2734	24.5823
MSTRG.9443	103.885	92.6158	78.708	91.7172	88.2633	90.8505
MSTRG.9444|gene:maker-scaffold10x_345_pilon-snap-gene-1.122	651.846	591.162	503.992	664.714	609.201	579.77
MSTRG.9445	2.05614	2.7796	2.77401	2.08459	3.84113	3.91904
MSTRG.9446	9.13083	6.59885	6.62706	8.18073	5.51091	10.9841
MSTRG.9447|gene:maker-scaffold10x_345_pilon-snap-gene-1.103	19.8854	16.4879	16.6082	15.9988	16.0606	16.7249
MSTRG.9448|gene:trnascan-scaffold10x_345_pilon-noncoding-Gly_ACC-gene-1.163	0	0	0.818458	0.974253	0	0
MSTRG.9449|gene:maker-scaffold10x_345_pilon-snap-gene-1.123	23.5305	18.2524	19.5819	13.3912	17.6553	20.5831
MSTRG.9450|gene:trnascan-scaffold10x_345_pilon-noncoding-Ser_ACT-gene-1.164	0	0	0	0.622643	0	0
gene:trnascan-scaffold10x_345_pilon-noncoding-Met_CAT-gene-1.165	2.08694	0	0.42506	1.10868	1.92968	4.03218
gene:maker-scaffold10x_345_pilon-snap-gene-1.104	0.246499	0.134929	0.306938	0.554946	0.710123	0.65547
gene:trnascan-scaffold10x_345_pilon-noncoding-Pseudo_GGT-gene-1.155	0	0	0	0	0	0
gene:trnascan-scaffold10x_345_pilon-noncoding-Undet_NNN-gene-1.156	0	0	0	0	0	0
gene:trnascan-scaffold10x_345_pilon-noncoding-Pseudo_CAC-gene-1.169	0	0	0	0	0	0
MSTRG.9451|gene:maker-scaffold10x_345_pilon-snap-gene-1.124	22.7152	19.7353	23.7303	18.6025	21.3717	20.3916
gene:trnascan-scaffold10x_345_pilon-noncoding-Pseudo_ACC-gene-1.157	0	1.45814	0	0.542065	0	0
gene:maker-scaffold10x_345_pilon-snap-gene-1.105	1.239	0.837026	0.890617	0.839565	1.4021	0.930726
gene:trnascan-scaffold10x_345_pilon-noncoding-Pseudo_CAC-gene-1.171	0	0	0	0	0	0
MSTRG.11991|gene:maker-scaffold10x_513_pilon-snap-gene-0.54	30.7695	32.36	25.822	30.6585	31.8665	26.0063
MSTRG.11992|gene:maker-scaffold10x_513_pilon-snap-gene-0.55	33.8107	36.2959	33.5978	35.8361	48.7079	41.9475
MSTRG.11993|gene:trnascan-scaffold10x_513_pilon-noncoding-Undet_NNN-gene-0.34	0	0	0	0	0	0
MSTRG.11994|gene:trnascan-scaffold10x_513_pilon-noncoding-Sup_CTA-gene-0.45	0	0	0	0	0	0
MSTRG.11995|gene:maker-scaffold10x_513_pilon-snap-gene-0.66	17.709	39.2347	20.2914	14.9116	18.3171	20.4938
MSTRG.11996|gene:maker-scaffold10x_513_pilon-snap-gene-0.67	4.43325	3.63905	4.18544	3.41072	2.97746	2.58067
gene:maker-scaffold10x_513_pilon-snap-gene-0.56	0.944046	1.31481	0.83361	1.21495	1.06434	0.836698
gene:trnascan-scaffold10x_513_pilon-noncoding-Pseudo_GGT-gene-0.35	0	0	0	0	0	0
MSTRG.11997|gene:FHE.MSTRG.15027	3.08729	1.70321	1.51753	4.92781	3.07053	5.65158
MSTRG.11998|gene:maker-scaffold10x_513_pilon-snap-gene-0.68	67.2131	67.9231	68.9519	62.9856	69.6023	63.3504
MSTRG.11999	0.512319	1.75173	3.23089	0.342975	0	0.399281
gene:maker-scaffold10x_513_pilon-snap-gene-0.69	0.461222	0.668458	0.12776	0.447612	0.586984	0.644161
gene:maker-scaffold10x_513_pilon-snap-gene-0.57	0	0	0	0	0	0
MSTRG.12000|gene:maker-scaffold10x_513_pilon-snap-gene-0.58	43.1633	35.858	35.223	31.8365	39.0535	40.2309
MSTRG.12001	1.28091	2.94409	1.76215	3.21735	3.9363	2.23771
MSTRG.12002|gene:maker-scaffold10x_513_pilon-snap-gene-0.59	115.963	105.056	102.51	128.937	129.96	126.36
gene:maker-scaffold10x_513_pilon-snap-gene-0.60	0.616852	0.726492	0.688927	0.728991	0.749737	1.02517
gene:trnascan-scaffold10x_513_pilon-noncoding-Pseudo_CAC-gene-0.47	0	0	0.044578	0	0.071918	0
gene:trnascan-scaffold10x_513_pilon-noncoding-Pseudo_CAC-gene-0.38	0	0	0	0.00997	0	0
gene:trnascan-scaffold10x_513_pilon-noncoding-Pseudo_CAC-gene-0.39	0.046162	0	0.997662	0	0.279414	1.05669
MSTRG.12003|gene:maker-scaffold10x_513_pilon-pred_gff_StringTie-gene-0.94	12.377	12.2725	17.7576	18.6435	10.7632	17.4087
MSTRG.12004|gene:maker-scaffold10x_513_pilon-augustus-gene-0.8	11.6586	11.6364	10.8989	9.39805	11.2748	10.1981
MSTRG.12005	6.93478	5.39643	5.69308	5.71103	6.61694	5.09912
MSTRG.12006	2.19444	2.08162	2.25768	2.60999	2.2411	2.46427
MSTRG.12007	4.99976	10.0013	7.44046	9.56354	8.49773	5.15652
MSTRG.12009|gene:maker-scaffold10x_513_pilon-augustus-gene-0.9	207.944	226.217	216.009	256.919	221.804	202.954
MSTRG.12010|gene:maker-scaffold10x_513_pilon-snap-gene-0.63	2.80527	2.25485	2.4528	2.58416	1.63944	3.58172
MSTRG.12011	5.26923	8.64623	4.63597	6.83972	9.13562	8.38401
MSTRG.12012|gene:maker-scaffold10x_513_pilon-snap-gene-0.70	3.93992	2.30009	2.74785	3.98254	5.29697	3.65849
MSTRG.12013|gene:trnascan-scaffold10x_513_pilon-noncoding-Pseudo_GGT-gene-0.41	0	0	0	0	0	0
MSTRG.12014	1.08002	3.07423	1.66864	0.289631	2.68605	1.12406
MSTRG.12015|gene:maker-scaffold10x_513_pilon-snap-gene-0.64	28.4476	27.9914	27.8501	28.1209	32.3107	30.4513
MSTRG.12016|gene:trnascan-scaffold10x_513_pilon-noncoding-Pseudo_CAC-gene-0.51	0	0.777973	0.909397	0	0	0
MSTRG.12017|gene:trnascan-scaffold10x_513_pilon-noncoding-Pseudo_NNN-gene-0.42	0	0	0	0	0	0.85447
gene:trnascan-scaffold10x_513_pilon-noncoding-Pseudo_CAC-gene-0.52	0	0	0	0.982799	0	0
MSTRG.12018|gene:maker-scaffold10x_513_pilon-snap-gene-0.65	6.23146	4.04509	4.22636	8.35292	5.90111	4.16665
MSTRG.12019|gene:trnascan-scaffold10x_513_pilon-noncoding-Pseudo_GGT-gene-0.53	0	0	0	0	0	0
MSTRG.12020|gene:maker-scaffold10x_513_pilon-snap-gene-1.156	37.2703	33.5978	33.478	37.5576	37.0509	39.0753
MSTRG.12021	1.39919	2.90285	1.85031	2.35647	4.93321	1.42304
MSTRG.12022|gene:maker-scaffold10x_513_pilon-snap-gene-1.141	64.9274	60.5938	61.1378	51.4136	63.5816	63.8627
MSTRG.12023|gene:maker-scaffold10x_513_pilon-snap-gene-1.157	65.2817	20.3152	55.4044	33.955	56.2414	59.2432
MSTRG.12024|gene:maker-scaffold10x_513_pilon-snap-gene-1.142	3.57716	4.31623	3.75771	5.5365	5.40473	4.58531
MSTRG.12025|gene:maker-scaffold10x_513_pilon-augustus-gene-1.29	12.5568	14.4855	11.4737	9.64787	13.893	13.4791
MSTRG.12026|gene:trnascan-scaffold10x_513_pilon-noncoding-Pseudo_GGT-gene-1.59	0	0	0	1.34864	0	0
MSTRG.12027|gene:trnascan-scaffold10x_513_pilon-noncoding-Pseudo_CAC-gene-1.60	0	0	0	0	0	0
MSTRG.12028|gene:trnascan-scaffold10x_513_pilon-noncoding-Pseudo_CAC-gene-1.44	0	0	0	0	0.084642	0
MSTRG.12029|gene:trnascan-scaffold10x_513_pilon-noncoding-Pseudo_CAC-gene-1.45	0	0	0	0	0.084642	0
MSTRG.12030	4.18811	4.17952	2.17715	1.37097	3.40775	2.77494
MSTRG.12031	2.02817	2.57248	1.56059	1.75227	3.87488	3.22935
MSTRG.12032|gene:maker-scaffold10x_513_pilon-augustus-gene-1.18	5.91212	5.3881	5.14876	5.54403	5.2071	7.28944
MSTRG.12033	3.24919	3.81767	1.22249	4.14296	4.12898	2.67181
MSTRG.12034|gene:maker-scaffold10x_513_pilon-snap-gene-1.144	243.203	278.466	281.372	277.773	267.802	271.666
MSTRG.12035	3.00467	2.41886	3.00652	2.38173	3.87712	2.32869
MSTRG.12036	0.938543	0.490212	3.66221	0.795875	1.17695	0.603818
MSTRG.12037	3.96646	6.953	3.9642	4.80782	6.48795	7.10823
MSTRG.12038|gene:maker-scaffold10x_513_pilon-snap-gene-1.145	85.1527	77.0957	77.8038	76.6276	79.575	76.739
MSTRG.12039|gene:trnascan-scaffold10x_513_pilon-noncoding-Pseudo_GGT-gene-1.46	0.435219	0	0	0	0	0
MSTRG.12040|gene:maker-scaffold10x_513_pilon-snap-gene-1.160	12.4209	10.3348	10.3916	10.2556	11.2238	12.3229
MSTRG.12041	14.3843	13.3646	11.3155	12.5286	15.0906	15.4498
MSTRG.12042|gene:maker-scaffold10x_513_pilon-snap-gene-1.146	50.8097	52.7287	43.577	55.6526	52.7475	50.4255
MSTRG.12043|gene:maker-scaffold10x_513_pilon-snap-gene-1.161	48.1499	40.4936	44.4797	45.1922	44.8631	50.5274
MSTRG.12044	3.3551	1.80148	1.88628	1.53905	3.18615	2.42955
MSTRG.12045|gene:maker-scaffold10x_513_pilon-snap-gene-1.147	42.717	37.5237	40.0462	37.7752	41.418	43.7499
MSTRG.12046|gene:maker-scaffold10x_513_pilon-augustus-gene-1.34	16.105	23.56	21.3291	25.1171	23.7663	21.404
MSTRG.12047	4.90539	3.51114	2.70477	4.54236	7.08498	4.33083
MSTRG.12048|gene:maker-scaffold10x_513_pilon-snap-gene-1.148	13.9248	14.623	13.2331	13.5777	15.4462	15.7841
MSTRG.12049|gene:maker-scaffold10x_513_pilon-snap-gene-1.163	12.5188	12.1685	10.7933	10.1664	14.06	12.2915
MSTRG.12050	9.2941	7.52333	10.3744	9.6713	10.4406	10.3084
MSTRG.12051	2.69692	1.69425	2.78678	2.62487	1.33246	0.498034
gene:trnascan-scaffold10x_513_pilon-noncoding-Thr_GGT-gene-1.61	0	0	0.879353	0	0	0
gene:trnascan-scaffold10x_513_pilon-noncoding-Pseudo_CAC-gene-1.48	0	0	0	0	0	1.62349
gene:maker-scaffold10x_513_pilon-augustus-gene-1.37	0.190179	0.103276	1.61342	0.337798	0.131757	0.401638
MSTRG.12052|gene:maker-scaffold10x_513_pilon-snap-gene-1.149	22.0784	21.2239	19.3365	23.8284	22.8933	23.661
MSTRG.12053|gene:trnascan-scaffold10x_513_pilon-noncoding-Pseudo_AGT-gene-1.50	0	0	0	0	0	0
MSTRG.12054|gene:maker-scaffold10x_513_pilon-snap-gene-1.150	16.7896	16.9731	14.7949	16.8795	20.8423	15.9768
MSTRG.12055|gene:maker-scaffold10x_513_pilon-snap-gene-1.151	3.36883	5.5137	1.99821	2.26455	5.4607	1.8817
gene:maker-scaffold10x_513_pilon-augustus-gene-1.39	0	0	0.110548	0.17124	0.015513	0.014533
MSTRG.12056	15.8492	14.7487	13.4284	13.516	16.2304	12.5312
MSTRG.12057|gene:maker-scaffold10x_513_pilon-snap-gene-1.152	0.428909	0.437156	0.356948	0.367698	0.736919	0.539057
MSTRG.12058|gene:maker-scaffold10x_513_pilon-snap-gene-1.166	37.1613	21.3065	33.5645	19.1547	40.9352	36.472
MSTRG.12059|gene:trnascan-scaffold10x_513_pilon-noncoding-Pseudo_ACC-gene-1.52	0	1.17747	0	0	0	0.083138
MSTRG.12060|gene:maker-scaffold10x_513_pilon-augustus-gene-1.25	676.195	651.002	641.471	728.997	662.588	605.708
MSTRG.12061|gene:maker-scaffold10x_513_pilon-snap-gene-1.167	0.252339	0.044405	0.130173	0.123523	0.206147	0.165614
MSTRG.12062	2.06389	0.991674	0.271687	0	4.24926	1.04153
MSTRG.12063	4.01277	4.06155	3.40036	3.85135	2.74911	4.44295
MSTRG.12064	1.12391	0.609136	0.370008	3.07659	1.13485	0.842505
MSTRG.12065|gene:maker-scaffold10x_513_pilon-augustus-gene-1.26	35.34	29.1282	26.3805	36.2864	33.4089	32.884
MSTRG.12066|gene:maker-scaffold10x_513_pilon-snap-gene-1.168	1.79246	2.89662	5.3502	5.99369	2.28949	1.35793
MSTRG.12067	4.00073	3.40935	4.00969	3.87778	2.44481	6.56837
MSTRG.12068	7.83915	7.85441	10.3329	9.22977	11.4576	6.39827
gene:snap_masked-scaffold10x_513_pilon-processed-gene-1.78	0.486764	1.12442	1.13058	1.27907	1.08827	1.10694
MSTRG.12069	148.92	79.8314	101.638	108.102	115.185	85.6295
MSTRG.12070|gene:maker-scaffold10x_513_pilon-augustus-gene-1.43	0.722767	0.868184	0.690625	0.728531	0.964757	1.22628
MSTRG.9914|gene:maker-scaffold10x_383_pilon-snap-gene-0.18	27.9576	28.1339	29.2944	24.9344	29.9421	31.5224
MSTRG.9915|gene:trnascan-scaffold10x_383_pilon-noncoding-Pseudo_ACC-gene-0.68	0	0	0	0	0.20058	0
MSTRG.9916|gene:trnascan-scaffold10x_383_pilon-noncoding-Pseudo_GGT-gene-0.69	0	0	0	0	0	1.11081
MSTRG.9917|gene:maker-scaffold10x_383_pilon-snap-gene-0.14	5.11315	4.74785	4.23947	4.77863	6.71755	5.07254
MSTRG.9918|gene:trnascan-scaffold10x_383_pilon-noncoding-Pseudo_CAC-gene-0.70	0	0	0	0	0.071918	0
MSTRG.9919|gene:trnascan-scaffold10x_383_pilon-noncoding-Pseudo_CAC-gene-0.71	0	0	0	0	0.069152	0
MSTRG.9920|gene:snap_masked-scaffold10x_383_pilon-processed-gene-0.54	0.050214	0.159338	0.158837	0.04229	0.104712	0.013742
MSTRG.9921	2.31799	2.76191	1.1221	3.15276	3.44697	3.63909
MSTRG.9922|gene:maker-scaffold10x_383_pilon-augustus-gene-0.7	4.67195	2.11071	0	6.0039	2.98654	4.68925
MSTRG.9923	12.5066	12.989	12.2183	12.7483	11.9457	8.12326
MSTRG.9924|gene:maker-scaffold10x_383_pilon-snap-gene-0.20	31.8817	34.064	39.5349	31.6609	37.1955	30.1201
MSTRG.9925|gene:maker-scaffold10x_383_pilon-snap-gene-0.15	16.2405	12.1354	12.53	10.4598	13.5241	12.2715
MSTRG.9926|gene:maker-scaffold10x_383_pilon-snap-gene-0.21	20.6162	21.0383	14.9092	19.911	19.6522	18.4147
MSTRG.9927	10.4288	9.30745	11.8665	9.90181	9.83796	9.81996
MSTRG.9928|gene:maker-scaffold10x_383_pilon-snap-gene-0.22	8.15667	7.55057	8.55168	7.49409	9.16767	6.74986
MSTRG.9929|gene:maker-scaffold10x_383_pilon-snap-gene-0.23	48.3698	43	40.5819	41.3382	50.4775	52.6891
MSTRG.9930|gene:maker-scaffold10x_383_pilon-snap-gene-0.16	12.2578	10.0427	11.6161	9.72682	10.2529	8.71192
MSTRG.9931|gene:maker-scaffold10x_383_pilon-pred_gff_StringTie-gene-0.45	9.42097	8.21288	6.04838	8.05766	8.60363	8.80447
MSTRG.9932|gene:maker-scaffold10x_383_pilon-augustus-gene-0.11	27.7766	28.1414	29.9464	13.4839	17.3958	17.3221
gene:trnascan-scaffold10x_383_pilon-noncoding-Pseudo_NNN-gene-0.73	0	0	0	0	0	0
gene:maker-scaffold10x_383_pilon-snap-gene-0.25	0.227449	0.183476	0.173935	0.398159	0.343059	0.387624
gene:trnascan-scaffold10x_383_pilon-noncoding-Thr_GGT-gene-0.75	0	0	0	0	0	0
gene:trnascan-scaffold10x_383_pilon-noncoding-Pseudo_NNN-gene-0.76	0	0	0	0	0	0
MSTRG.9933|gene:maker-scaffold10x_383_pilon-snap-gene-0.26	14.3778	12.4575	13.8361	11.9996	14.4821	14.9844
MSTRG.9934|gene:maker-scaffold10x_383_pilon-snap-gene-0.17	4.14962	1.59464	0.929681	3.14517	3.85575	2.07807
MSTRG.9935|gene:trnascan-scaffold10x_383_pilon-noncoding-Ala_GGC-gene-0.77	0	0	0	0	0	0
MSTRG.9936|gene:trnascan-scaffold10x_383_pilon-noncoding-Pseudo_TCG-gene-0.78	0	0	0	0	0	0
gene:maker-scaffold10x_383_pilon-snap-gene-0.27	0.123739	0.090265	0.136665	0.09328	0.151695	0.152895
MSTRG.9937|gene:maker-scaffold10x_383_pilon-snap-gene-1.11	34.1894	31.1413	28.496	31.904	37.2358	37.2783
MSTRG.9938|gene:trnascan-scaffold10x_383_pilon-noncoding-Pseudo_CAC-gene-0.66	0.334272	0	0	2.02257	0.829825	0
MSTRG.9939	0	7.26718	0	9.57161	6.1329	10.3924
gene:trnascan-scaffold10x_383_pilon-noncoding-Pseudo_CAC-gene-1.101	0	0	0	0.017093	0	0
MSTRG.9940|gene:maker-scaffold10x_383_pilon-augustus-gene-1.32	7.02235	10.1719	6.22359	5.67247	7.27805	7.81761
MSTRG.9941|gene:trnascan-scaffold10x_383_pilon-noncoding-Pseudo_NNN-gene-1.102	0	0.194962	0	0	0	0
gene:maker-scaffold10x_383_pilon-snap-gene-1.0	1.44301	1.2561	1.12352	1.02361	1.20134	0.822346
gene:trnascan-scaffold10x_383_pilon-noncoding-Undet_NNN-gene-1.103	0	0.726107	0	0	0	0
gene:maker-scaffold10x_383_pilon-augustus-gene-1.34	0.592481	0.495713	0.806631	0.62432	0.68836	0.401546
MSTRG.9942|gene:maker-scaffold10x_383_pilon-augustus-gene-1.21	48.512	44.6892	46.7317	46.1197	46.8201	43.8753
MSTRG.9943|gene:trnascan-scaffold10x_383_pilon-noncoding-Pseudo_GGT-gene-1.120	0.863482	0	0	0	0	0
MSTRG.9944	6.70908	6.00234	4.9101	5.17794	4.26616	7.29441
MSTRG.9945	1.66866	2.06814	2.73541	1.05374	1.76198	3.55914
MSTRG.9946	3.5352	1.00059	1.9801	1.63888	1.9372	1.64689
MSTRG.9947	0.716297	0.617802	1.89494	1.40206	2.99883	0.766008
MSTRG.9948	2.46708	3.33897	2.81768	1.73232	3.24801	2.30212
MSTRG.9949|gene:maker-scaffold10x_383_pilon-augustus-gene-1.36	92.352	88.5313	86.0138	86.4138	100.373	87.8609
MSTRG.9950|gene:trnascan-scaffold10x_383_pilon-noncoding-Pseudo_GGC-gene-1.104	0	0	0	0.59003	0	0
MSTRG.9951	6.14384	8.65015	6.31696	7.06222	7.49062	7.32346
gene:maker-scaffold10x_383_pilon-snap-gene-1.2	0.26248	0.095968	0.196023	0.156581	0.182448	0.237159
MSTRG.9952|gene:maker-scaffold10x_383_pilon-snap-gene-1.3	2.19837	2.07231	1.05119	1.94052	1.73554	2.49508
MSTRG.9953|gene:trnascan-scaffold10x_383_pilon-noncoding-Pseudo_NNN-gene-1.107	0	0	0	0	0	0
MSTRG.9954|gene:trnascan-scaffold10x_383_pilon-noncoding-Pseudo_CAC-gene-1.122	0	0	0	0	0	0
MSTRG.9955|gene:maker-scaffold10x_383_pilon-snap-gene-1.4	6.51973	7.23208	10.0359	8.45736	7.7546	9.5475
MSTRG.9956|gene:maker-scaffold10x_383_pilon-augustus-gene-1.24|gene:maker-scaffold10x_383_pilon-augustus-gene-1.25	29.4476	24.8883	25.5233	17.9466	25.4328	31.6962
MSTRG.9957|gene:trnascan-scaffold10x_383_pilon-noncoding-Pseudo_GGT-gene-1.123	0	0.588736	0	0.443472	0	1.28032
MSTRG.9958|gene:trnascan-scaffold10x_383_pilon-noncoding-Pseudo_GGT-gene-1.109	0	0.426287	0	0	0.294644	0.859621
MSTRG.9959|gene:maker-scaffold10x_383_pilon-augustus-gene-1.37	109.061	112.7	101.448	98.8146	116.767	107.226
MSTRG.9960|gene:maker-scaffold10x_383_pilon-snap-gene-1.6	6.11407	7.34956	7.85421	6.3064	8.20468	8.25519
MSTRG.9961|gene:trnascan-scaffold10x_383_pilon-noncoding-Pseudo_CAC-gene-1.110	0	0	0	0	0	0
MSTRG.9962|gene:maker-scaffold10x_383_pilon-augustus-gene-1.28	22.3424	18.5135	20.309	18.004	23.1514	21.285
MSTRG.9963	1.90566	1.84166	3.27846	2.8347	2.80685	2.99574
MSTRG.9964|gene:trnascan-scaffold10x_383_pilon-noncoding-Pseudo_ACC-gene-1.111	0.650476	3.51559	0	0	1.29184	1.76252
MSTRG.9965|gene:snap_masked-scaffold10x_383_pilon-processed-gene-1.143	13.0903	9.24439	13.05	7.5521	13.2744	12.2695
MSTRG.9966	24.7616	28.424	27.5558	29.2685	30.173	27.5403
MSTRG.9967|gene:maker-scaffold10x_383_pilon-augustus-gene-1.38	3.61009	4.80048	4.6426	5.75199	4.6454	4.83638
MSTRG.9968	1.15592	3.56355	0.897825	1.5969	1.17358	1.73844
MSTRG.9969	593.19	620.252	563.909	616.413	600.972	556.366
gene:maker-scaffold10x_383_pilon-snap-gene-1.15	0	0	0	0	0.204558	0.9459
MSTRG.9971|gene:maker-scaffold10x_383_pilon-snap-gene-1.8	21.4939	24.0359	17.3075	21.9842	20.9862	24.0391
MSTRG.9972|gene:maker-scaffold10x_383_pilon-augustus-gene-1.39	79.0413	67.9262	76.5246	67.0804	80.3174	63.962
MSTRG.9973	32.7552	0.109959	0.134916	0	0.122351	24.5939
MSTRG.9974|gene:maker-scaffold10x_383_pilon-snap-gene-1.9	29.3097	37.4451	31.2409	39.2066	47.6408	35.5003
MSTRG.9975|gene:maker-scaffold10x_383_pilon-snap-gene-1.17	3.44396	2.3067	2.78791	1.71535	2.32543	2.47905
MSTRG.9976|gene:maker-scaffold10x_383_pilon-snap-gene-1.10	4.23121	5.9813	3.07283	3.96546	4.80018	4.37881
MSTRG.9977|gene:maker-scaffold10x_383_pilon-snap-gene-1.18	28.5921	28.2642	31.7893	23.8785	29.4399	27.5045
MSTRG.9978|gene:maker-scaffold10x_383_pilon-snap-gene-1.19	37.0684	36.795	31.6554	31.3616	32.8072	34.5764
MSTRG.9979|gene:trnascan-scaffold10x_383_pilon-noncoding-Pseudo_GGT-gene-1.118	0.251194	0	1.54766	0	0.818459	0.421383
MSTRG.9980|gene:trnascan-scaffold10x_383_pilon-noncoding-Pseudo_GGT-gene-1.119	1.49147	0	1.53007	0.716466	0	0.303395
MSTRG.15431	7.69853	8.25165	4.65023	7.65222	7.0896	9.20875
MSTRG.15432	3.27119	2.33382	2.26756	2.49297	2.8257	2.27981
MSTRG.15433	14.1444	14.0783	16.644	15.9522	11.3775	18.5478
MSTRG.15434|gene:maker-scaffold10x_7_pilon-augustus-gene-0.5	119.965	104.425	104.628	106.81	115.323	116.081
MSTRG.15435|gene:maker-scaffold10x_7_pilon-snap-gene-1.72	18.0537	18.1551	17.5091	13.6554	22.879	19.2757
MSTRG.15436|gene:maker-scaffold10x_7_pilon-snap-gene-0.28	35.4308	32.5581	32.1996	29.1421	29.9274	32.0279
MSTRG.15437	2.93556	0.545945	0.394167	0.746658	0.655126	1.04695
MSTRG.15438	1.29792	2.66183	2.51334	3.16802	1.69802	3.38751
MSTRG.15439|gene:maker-scaffold10x_7_pilon-augustus-gene-1.16	28.1075	29.8225	27.4414	22.0344	23.6989	29.5547
MSTRG.15440|gene:maker-scaffold10x_7_pilon-snap-gene-0.29	7.75498	7.08358	9.32449	8.37079	7.48471	6.64771
MSTRG.15441|gene:trnascan-scaffold10x_7_pilon-noncoding-Pseudo_GGT-gene-0.1	0	0	0	0	0	0
MSTRG.15442	6.82938	6.91854	6.62631	5.42427	6.59986	6.68203
MSTRG.15443|gene:maker-scaffold10x_7_pilon-augustus-gene-1.17	15.5568	13.1554	16.7142	14.1985	20.0154	18.1985
MSTRG.15444|gene:trnascan-scaffold10x_7_pilon-noncoding-Thr_GGT-gene-1.98	0	0	0	0	0	0
MSTRG.15445|gene:trnascan-scaffold10x_7_pilon-noncoding-Pseudo_GGT-gene-0.2	0	0	0	0	0	0
MSTRG.15446	3.58745	4.60856	3.25204	2.83436	3.99647	5.06882
gene:trnascan-scaffold10x_7_pilon-noncoding-Thr_GGT-gene-1.99	0	0	0	0	0	0
gene:trnascan-scaffold10x_7_pilon-noncoding-Undet_NNN-gene-0.3	0.600326	0.948386	0	0.390678	0.725505	0.747052
MSTRG.15447	2.93472	1.06247	2.08425	0.403346	1.91992	0.792834
MSTRG.15448|gene:maker-scaffold10x_7_pilon-snap-gene-1.75	119.624	119.01	116.265	113.364	123.235	118.255
MSTRG.15449|gene:maker-scaffold10x_7_pilon-snap-gene-0.30	6.94539	7.03093	6.34485	5.60228	7.28322	7.41129
MSTRG.15450|gene:maker-scaffold10x_7_pilon-snap-gene-1.76	1.13298	0.714112	0.581861	0.764752	0.542848	0.732989
MSTRG.15451	4.73021	4.08713	3.82828	4.12003	3.93875	4.22388
MSTRG.15452	3.23864	3.01723	2.05258	2.36348	3.33094	3.08826
MSTRG.15453	2.85163	1.55947	0.769254	2.13831	3.44193	1.70348
MSTRG.15454|gene:maker-scaffold10x_7_pilon-snap-gene-0.31	2.16299	3.40768	1.67573	1.43581	5.2523	4.14511
MSTRG.15455|gene:maker-scaffold10x_7_pilon-snap-gene-1.77	9.66245	9.88537	8.85945	9.44439	10.4387	9.8327
MSTRG.15456|gene:maker-scaffold10x_7_pilon-snap-gene-0.32	4.38859	4.61025	7.19013	0.121758	4.75053	4.86669
MSTRG.15457|gene:maker-scaffold10x_7_pilon-snap-gene-1.78	93.6802	93.5268	86.5498	80.3335	91.5091	87.6962
gene:maker-scaffold10x_7_pilon-snap-gene-0.33	1.59996	1.53253	1.35539	1.40635	1.2979	2.21352
gene:trnascan-scaffold10x_7_pilon-noncoding-Pseudo_CAC-gene-1.100	0	0	0	0	0.398316	0
MSTRG.15458	1.47062	2.17045	2.71917	2.46484	4.06698	1.71954
MSTRG.15459	3.94555	3.93214	3.04976	3.32241	4.93369	4.54002
MSTRG.15460|gene:maker-scaffold10x_7_pilon-snap-gene-0.34	14.8316	15.4859	12.7704	18.3828	20.535	18.351
MSTRG.15461|gene:augustus_masked-scaffold10x_7_pilon-processed-gene-1.50	41.0911	41.4378	38.7386	40.0602	42.7068	40.4197
MSTRG.15462|gene:maker-scaffold10x_7_pilon-snap-gene-1.58	0.765219	0.697318	0.727955	1.21668	1.48749	1.37357
MSTRG.15463|gene:trnascan-scaffold10x_7_pilon-noncoding-Pseudo_TGT-gene-1.102	0	0	0	0	0	0
MSTRG.15464	27.2445	23.9925	22.8532	21.6856	29.5111	28.2518
MSTRG.15465|gene:maker-scaffold10x_7_pilon-snap-gene-1.59	9.88213	10.6373	10.2868	9.26727	10.2679	10.3011
MSTRG.15466|gene:maker-scaffold10x_7_pilon-snap-gene-1.80	18.8002	18.5745	17.8764	15.6123	18.4836	18.2564
MSTRG.15467|gene:maker-scaffold10x_7_pilon-snap-gene-1.81	13.6982	11.2718	11.4766	10.5677	12.0776	9.87336
MSTRG.15468|gene:maker-scaffold10x_7_pilon-augustus-gene-1.2	33.3141	30.4093	27.9144	31.5806	30.9607	30.0545
MSTRG.15469|gene:maker-scaffold10x_7_pilon-augustus-gene-1.28	3.89283	3.85299	3.70572	4.3723	3.21074	5.12338
MSTRG.15470|gene:trnascan-scaffold10x_7_pilon-noncoding-Pseudo_CAT-gene-1.115	0	0.328478	0.873735	2.16501	1.46049	0
MSTRG.15472|gene:maker-scaffold10x_7_pilon-snap-gene-1.61	71.6603	67.1254	64.816	61.4737	67.0094	66.8313
MSTRG.15473|gene:trnascan-scaffold10x_7_pilon-noncoding-Pseudo_NNN-gene-1.116	0	0	1.06988	0.622643	0	1.1279
MSTRG.15474|gene:trnascan-scaffold10x_7_pilon-noncoding-Undet_NNN-gene-1.104	0.941419	0.222277	0	0.610434	0	0.263666
MSTRG.15475|gene:maker-scaffold10x_7_pilon-snap-gene-1.83	26.3341	26.2712	22.1497	27.2503	26.4319	30.2343
MSTRG.15476|gene:augustus_masked-scaffold10x_7_pilon-processed-gene-1.54	46.7859	53.2167	33.3333	41.537	45.0315	41.6625
MSTRG.15477|gene:maker-scaffold10x_7_pilon-snap-gene-1.62	7.24032	6.61495	7.20056	7.82659	6.9929	6.98732
MSTRG.15478|gene:trnascan-scaffold10x_7_pilon-noncoding-Thr_GGT-gene-1.117	0	0.750264	0	0	0.834827	0
MSTRG.15479	8.38976	7.96444	7.62706	7.05686	7.21618	7.81524
MSTRG.15480|gene:maker-scaffold10x_7_pilon-snap-gene-1.85	25.3127	24.5341	24.9136	22.0355	25.9212	27.1157
MSTRG.15481	0.779626	0.2778	0.581317	0.790054	3.11302	1.10436
MSTRG.15482	3.23102	1.56138	0.974898	0.82605	0.37696	1.56796
MSTRG.15483	1.21915	1.42008	1.30387	0.724242	2.99616	2.27173
gene:maker-scaffold10x_7_pilon-snap-gene-1.63	0.168441	0.237247	0	0.328813	0.329484	0.212109
gene:maker-scaffold10x_7_pilon-snap-gene-1.86	0.112108	0.044997	0.048364	0	0.138228	0.133698
MSTRG.15484|gene:augustus_masked-scaffold10x_7_pilon-processed-gene-1.51	46.4816	45.2135	42.8619	43.9264	45.6788	41.1528
MSTRG.15485|gene:trnascan-scaffold10x_7_pilon-noncoding-Undet_NNN-gene-1.107	0	0	0	0	0	0
MSTRG.15486|gene:maker-scaffold10x_7_pilon-snap-gene-1.87|gene:maker-scaffold10x_7_pilon-snap-gene-1.88	106.4	101.09	107.209	79.3742	81.8328	79.3047
MSTRG.15487|gene:maker-scaffold10x_7_pilon-snap-gene-1.65	21.5475	19.9987	19.1425	19.2597	18.9035	20.5855
MSTRG.15488	6.14356	6.24409	5.23804	4.81982	7.03519	7.12369
MSTRG.15489	1.30894	1.76231	3.22653	0.124143	1.36161	1.46033
MSTRG.15490|gene:trnascan-scaffold10x_7_pilon-noncoding-Pseudo_ACC-gene-1.108	1.95143	3.5997	0.589879	2.23122	0.823545	0.864632
MSTRG.15491	2.99701	0	0.518364	0.24555	1.12763	0.745195
MSTRG.15492|gene:trnascan-scaffold10x_7_pilon-noncoding-Pseudo_ACC-gene-1.109	1.08328	0.869624	1.40696	0	0	3.79244
MSTRG.15493	1.73256	2.29082	2.45921	2.25809	3.42776	4.24588
MSTRG.15494	0.396719	0.935743	2.07841	1.83591	3.59738	1.44985
MSTRG.15495	117.784	123.301	110.446	132.864	139.971	121.648
MSTRG.15496|gene:maker-scaffold10x_7_pilon-snap-gene-1.66	19.282	18.6359	20.569	22.4175	23.3277	21.092
MSTRG.15497|gene:trnascan-scaffold10x_7_pilon-noncoding-Val_TAC-gene-1.110	0	0.829838	0	0.213652	0.780036	0
MSTRG.15498|gene:maker-scaffold10x_7_pilon-pred_gff_StringTie-gene-1.153	39.2484	36.0528	26.6742	39.219	42.8164	42.9207
MSTRG.15499|gene:maker-scaffold10x_7_pilon-snap-gene-1.67	20.4788	15.672	14.0259	15.3477	16.7799	18.8366
MSTRG.15500|gene:maker-scaffold10x_7_pilon-snap-gene-1.89	39.0177	37.9566	37.7343	31.1938	38.2969	39.4501
MSTRG.15501|gene:trnascan-scaffold10x_7_pilon-noncoding-Pseudo_ACT-gene-1.120	1.35017	0	0	0	0.720243	0
MSTRG.15502|gene:maker-scaffold10x_7_pilon-augustus-gene-1.9	5.50766	6.71698	5.11892	4.20972	5.56272	4.25327
MSTRG.15503|gene:trnascan-scaffold10x_7_pilon-noncoding-Pseudo_ACC-gene-1.121	0	0	0	0	0	0
MSTRG.15504|gene:maker-scaffold10x_7_pilon-snap-gene-1.90	13.4774	8.56902	9.01187	9.89268	9.04171	15.8471
MSTRG.15505|gene:maker-scaffold10x_7_pilon-augustus-gene-1.11|gene:trnascan-scaffold10x_7_pilon-noncoding-Undet_NNN-gene-1.111|gene:trnascan-scaffold10x_7_pilon-noncoding-Undet_NNN-gene-1.112	24.7571	22.8016	25.6074	18.6061	21.2908	22.4813
MSTRG.15506|gene:maker-scaffold10x_7_pilon-augustus-gene-1.12	57.8239	52.6016	55.4192	42.9534	50.648	53.5156
MSTRG.15507|gene:trnascan-scaffold10x_7_pilon-noncoding-Pseudo_GAT-gene-1.122	0.188396	1.09129	1.0904	0	0.114584	0
MSTRG.15508|gene:maker-scaffold10x_7_pilon-augustus-gene-1.34	1.23814	1.69592	1.40909	1.5803	1.76138	1.89527
MSTRG.15509|gene:maker-scaffold10x_7_pilon-augustus-gene-1.35	0.446273	0.4745	0.249131	0.504141	3.68612	2.23643
gene:maker-scaffold10x_436_pilon-snap-gene-0.30	0.999378	1.465	1.24579	1.60057	2.47031	1.42789
MSTRG.10550|gene:maker-scaffold10x_436_pilon-augustus-gene-0.0	29.2649	28.061	29.8208	29.0194	36.9759	33.7581
MSTRG.10551	3.65896	4.06665	3.4219	3.46444	2.45722	4.43617
MSTRG.10552|gene:maker-scaffold10x_436_pilon-snap-gene-0.20	50.7702	49.2994	47.1425	38.5984	51.8596	50.6864
MSTRG.10553|gene:trnascan-scaffold10x_436_pilon-noncoding-Pseudo_ACC-gene-0.116	0	0.841052	0	0.457331	0	0
MSTRG.10554|gene:augustus_masked-scaffold10x_436_pilon-processed-gene-0.81	56.5045	48.0796	45.5202	44.7202	44.8234	44.7503
MSTRG.10555	1.38408	1.78064	2.95123	1.34335	1.81533	3.0132
MSTRG.10556|gene:maker-scaffold10x_436_pilon-snap-gene-0.21	29.6732	26.9987	27.6424	24.4235	26.3867	26.1829
MSTRG.10557|gene:maker-scaffold10x_436_pilon-snap-gene-0.32	28.8088	27.3965	27.3158	22.1815	23.8063	22.468
MSTRG.10561|gene:maker-scaffold10x_436_pilon-snap-gene-0.34	63.6971	60.177	60.6291	59.7733	63.0732	55.8273
MSTRG.10562|gene:maker-scaffold10x_436_pilon-snap-gene-0.23	18.6927	17.4169	14.7543	14.6032	18.1633	17.7036
MSTRG.10558|gene:maker-scaffold10x_436_pilon-snap-gene-0.22	2.55225	2.56277	2.14496	2.64624	1.31336	1.95277
MSTRG.10559|gene:maker-scaffold10x_436_pilon-snap-gene-0.33	671.63	634.046	593.225	646.57	658.014	694.386
MSTRG.10563	4.90324	6.66735	5.86655	3.0113	5.30089	5.86867
MSTRG.10564|gene:maker-scaffold10x_436_pilon-augustus-gene-0.5	91.0961	85.5295	103.434	107.454	111.225	91.237
MSTRG.10565|gene:maker-scaffold10x_436_pilon-augustus-gene-0.13	19.0963	17.4257	16.6784	16.7524	20.0273	20.4275
MSTRG.10566|gene:trnascan-scaffold10x_436_pilon-noncoding-Pseudo_ACC-gene-0.107	0	0	0	0	0	0
MSTRG.10567|gene:maker-scaffold10x_436_pilon-snap-gene-0.25	617.193	572.512	550.63	604.023	629.434	562.437
MSTRG.10568|gene:trnascan-scaffold10x_436_pilon-noncoding-Pseudo_CCC-gene-0.121	0.823237	2.66483	0	0.953309	0	0.883836
MSTRG.10569|gene:maker-scaffold10x_436_pilon-snap-gene-0.36	31.9667	38.4173	28.717	28.6494	36.9325	36.7432
MSTRG.10570|gene:trnascan-scaffold10x_436_pilon-noncoding-SeC_TCA-gene-0.108	0	0	0.346987	0.235595	2.47064	0
MSTRG.10571|gene:trnascan-scaffold10x_436_pilon-noncoding-Pseudo_TTC-gene-0.109	0	0	0	0	0	0
MSTRG.10572|gene:trnascan-scaffold10x_436_pilon-noncoding-Pseudo_CAC-gene-0.122	0	0	0	0	0	0
MSTRG.10573|gene:trnascan-scaffold10x_436_pilon-noncoding-Pseudo_GGT-gene-0.123	0	0	0	0	0	0
MSTRG.10574|gene:augustus_masked-scaffold10x_436_pilon-processed-gene-0.80	49.2201	41.1839	40.225	41.6107	43.228	42.4913
MSTRG.10575|gene:maker-scaffold10x_436_pilon-snap-gene-0.37	227.943	227.784	200.435	249.716	245.713	234.433
MSTRG.10576|gene:maker-scaffold10x_436_pilon-augustus-gene-0.7	8.89112	7.52854	9.8446	7.35703	9.43479	7.99125
MSTRG.10577|gene:maker-scaffold10x_436_pilon-augustus-gene-0.18	1.83372	2.43817	1.73705	1.79963	2.71496	2.30608
MSTRG.10578|gene:trnascan-scaffold10x_436_pilon-noncoding-Undet_NNN-gene-0.110	0	0	0	0	0.145812	0.292961
MSTRG.10595	3.27885	2.58838	1.85809	1.68021	1.95098	2.11232
MSTRG.10596	2.74189	3.02363	2.9648	1.55083	2.15763	2.55414
MSTRG.10597	73.6054	68.2077	79.7012	78.027	75.1272	77.0554
MSTRG.10579|gene:FHE.MSTRG.00002|gene:snap_masked-scaffold10x_436_pilon-processed-gene-0.96	41.7764	38.8225	33.5857	37.3687	32.3706	40.1066
MSTRG.10580|gene:snap_masked-scaffold10x_436_pilon-processed-gene-0.105	77.4046	78.0538	68.1807	65.4214	71.0809	78.6324
MSTRG.10581|gene:trnascan-scaffold10x_436_pilon-noncoding-Pseudo_CAC-gene-0.111	0	0	0	0	0	0
MSTRG.10582|gene:trnascan-scaffold10x_436_pilon-noncoding-Pseudo_CAC-gene-0.112	0	0	0	0	0	0
MSTRG.10583	11.1771	12.6773	9.38542	11.0229	10.3982	11.2486
MSTRG.10584	1.16471	3.29405	1.20557	0.60031	0.733485	2.28081
MSTRG.10585	1.14607	0.710625	0.67067	1.15181	0.508299	3.48471
MSTRG.10586	0.660291	1.29086	1.90729	2.75585	0.717953	0.794975
MSTRG.10587	0.045389	0.825729	0.324141	2.56383	1.4789	2.1624
MSTRG.10588|gene:trnascan-scaffold10x_436_pilon-noncoding-Thr_GGT-gene-0.113	0	0	0.351742	0	0	0
MSTRG.10589	1.11413	1.96472	3.3595	1.06841	2.94782	0.420149
MSTRG.10590	15.6146	10.023	16.4801	11.8195	8.46515	8.67156
MSTRG.10591|gene:maker-scaffold10x_436_pilon-snap-gene-0.28	115.037	97.2594	88.2908	85.6495	90.3537	97.9842
MSTRG.10592|gene:maker-scaffold10x_436_pilon-snap-gene-0.29	28.8698	25.6224	26.6392	19.8524	26.3382	23.5936
MSTRG.10593	5.58991	7.61855	6.14473	5.62622	5.74249	5.98497
MSTRG.10594|gene:trnascan-scaffold10x_436_pilon-noncoding-Pseudo_GGT-gene-0.114	0	0	0	0	0	0
MSTRG.10598	1134.72	1120.16	1003.13	1118.16	1089.46	1110.77
MSTRG.10599	1.23703	1.64896	3.76632	2.49057	1.86424	2.13526
MSTRG.10600	14.4458	14.188	11.4636	12.1169	15.2726	15.8709
MSTRG.10601|gene:trnascan-scaffold10x_436_pilon-noncoding-Pseudo_GGT-gene-1.17	0	0	0	0.210725	0	0
MSTRG.10602|gene:maker-scaffold10x_436_pilon-snap-gene-1.38	18.8934	15.9871	15.9255	14.0449	15.8974	16.902
MSTRG.10603	3.834	4.51973	2.8341	2.64201	3.61648	3.11439
MSTRG.10604|gene:maker-scaffold10x_436_pilon-snap-gene-1.32	19.1891	19.2712	18.0297	17.1959	19.9149	19.7507
MSTRG.10605|gene:maker-scaffold10x_436_pilon-snap-gene-1.39	1.29615	1.11781	1.27707	0.682862	1.59795	1.39953
MSTRG.10606|gene:trnascan-scaffold10x_436_pilon-noncoding-Asn_GTT-gene-1.19	0	0	0	0.457331	0.322959	0.565336
MSTRG.10607|gene:trnascan-scaffold10x_436_pilon-noncoding-Pseudo_TGC-gene-1.25	0	1.24476	0	0.168581	0	0.415765
MSTRG.10608	2.03652	1.99664	3.3009	2.64574	1.86986	3.25042
gene:maker-scaffold10x_436_pilon-snap-gene-1.33	0	0.221054	0.328057	0.241769	0.140855	0.048186
MSTRG.10609	1.79496	4.06376	3.5778	3.35308	4.17207	2.74888
MSTRG.10610	3.07729	2.52184	1.89677	2.93772	3.96506	2.10732
MSTRG.10611|gene:maker-scaffold10x_436_pilon-snap-gene-1.34	41.3765	40.7137	33.5308	35.5659	42.844	44.4178
MSTRG.10612	2.97035	3.29449	2.9588	1.59015	3.15371	3.53616
MSTRG.10613|gene:maker-scaffold10x_436_pilon-snap-gene-1.35	33.3578	29.0816	31.797	22.7468	27.0588	25.4261
MSTRG.10614|gene:maker-scaffold10x_436_pilon-snap-gene-1.36	13.8399	12.0148	8.98528	13.5513	18.7118	15.9305
MSTRG.10615	2.03621	2.20784	2.10801	3.04923	1.4925	1.94536
MSTRG.10616	0	4.51335	0	3.16022	2.51042	0
MSTRG.10617	2.75131	2.12446	2.03894	3.14726	1.34815	2.69947
MSTRG.10618|gene:maker-scaffold10x_436_pilon-snap-gene-1.40	15.6584	15.85	12.0594	14.974	11.673	10.0902
MSTRG.10619	0.437675	1.97005	0	2.45078	3.51428	1.70033
MSTRG.10620|gene:maker-scaffold10x_436_pilon-snap-gene-1.41	11.8178	13.786	11.4588	6.72045	7.85356	7.63312
MSTRG.10621|gene:trnascan-scaffold10x_436_pilon-noncoding-Pseudo_CAC-gene-1.20	1.27342	0	0.951004	0	1.09537	0
MSTRG.10622|gene:maker-scaffold10x_436_pilon-snap-gene-1.37	76.9319	74.2978	71.9306	70.492	71.2833	73.2302
MSTRG.10623|gene:maker-scaffold10x_436_pilon-snap-gene-1.42	7.55354	7.87992	6.85586	7.57292	7.87264	8.59694
MSTRG.10624	2.89105	2.69283	3.00137	1.41969	2.78262	3.15291
MSTRG.10625	11.9443	12.2801	9.29681	11.4989	13.575	15.7719
MSTRG.10626	5.06675	4.3941	3.43928	3.65763	5.74945	5.23552
MSTRG.10627|gene:maker-scaffold10x_436_pilon-augustus-gene-1.55	44.8956	45.6395	41.1809	42.141	43.9308	46.2745
MSTRG.10628|gene:trnascan-scaffold10x_436_pilon-noncoding-Pseudo_TGT-gene-1.22	0	0	0	0	0	0
MSTRG.10629|gene:trnascan-scaffold10x_436_pilon-noncoding-Ile_GAT-gene-1.30	0.533788	0.221669	0.89694	1.03958	0.834827	0.219119
MSTRG.10630|gene:maker-scaffold10x_436_pilon-snap-gene-1.44	28.2263	23.4341	16.6422	19.9748	25.5522	22.9519
MSTRG.10631|gene:trnascan-scaffold10x_436_pilon-noncoding-Pseudo_TCC-gene-1.31	0	0.212919	0.743284	0	0	0.793309
MSTRG.10632|gene:trnascan-scaffold10x_436_pilon-noncoding-Pseudo_GAT-gene-1.23	0	0	0	0	0	0
MSTRG.10633	2.36797	5.16826	3.1865	2.57884	1.64521	4.17559
MSTRG.10634	2.77753	2.64084	3.68878	2.65586	2.34632	2.89767
gene:maker-scaffold10x_436_pilon-snap-gene-1.45	0.672679	0	0.172453	0.302638	0.511664	0.275805
MSTRG.277	42.1287	34.6992	35.1541	38.2639	35.4714	37.1046
MSTRG.278	0.553141	1.41404	0.336715	0.729583	2.89817	0.921641
MSTRG.279|gene:maker-scaffold10x_102_pilon-snap-gene-0.22	27.6551	25.5309	25.6892	25.6238	26.0814	27.0543
MSTRG.280|gene:maker-scaffold10x_102_pilon-snap-gene-0.44	21.7721	30.1293	26.75	21.5995	29.9289	31.0069
MSTRG.281|gene:maker-scaffold10x_102_pilon-augustus-gene-0.76	0.304282	0.239012	0.46375	0.194383	0.263751	0.223865
MSTRG.282|gene:trnascan-scaffold10x_102_pilon-noncoding-Pseudo_AAT-gene-0.143	0.957679	0.34103	1.3542	0.140483	0	1.87094
MSTRG.283|gene:maker-scaffold10x_102_pilon-augustus-gene-0.98	6.83584	6.68579	6.14157	6.12847	7.40764	7.36259
MSTRG.284|gene:trnascan-scaffold10x_102_pilon-noncoding-Pseudo_CAC-gene-0.123	0.300447	0	0	0	0	0.042723
MSTRG.285	2.97562	1.21081	0.12475	0.203351	0.36594	0.334525
MSTRG.286|gene:maker-scaffold10x_102_pilon-augustus-gene-0.100	203.181	173.348	192.98	177.067	184.977	182.934
MSTRG.287|gene:maker-scaffold10x_102_pilon-snap-gene-0.23	26.4364	28.8858	31.5349	36.8868	37.7909	28.3221
MSTRG.288|gene:maker-scaffold10x_102_pilon-snap-gene-0.47	4.90091	4.47434	5.34281	6.29227	4.51281	11.3935
MSTRG.289	2.20329	2.47643	1.18263	1.48641	2.89865	1.7155
MSTRG.290	1.17942	3.15489	2.82448	1.07401	0.916852	1.78973
MSTRG.291	3.24376	2.34589	0.885918	0.942003	2.44126	1.58676
MSTRG.292|gene:maker-scaffold10x_102_pilon-snap-gene-0.24	37.1018	35.054	36.6844	40.1737	34.9986	37.5375
MSTRG.293|gene:maker-scaffold10x_102_pilon-snap-gene-0.48	36.9941	35.1657	35.4378	41.0451	38.3821	41.6187
MSTRG.294|gene:trnascan-scaffold10x_102_pilon-noncoding-Pseudo_CAC-gene-0.125	0	0	0	0	0	0
MSTRG.295|gene:maker-scaffold10x_102_pilon-snap-gene-0.49	4.37986	3.67021	4.17788	3.76154	4.74455	4.3876
MSTRG.296|gene:maker-scaffold10x_102_pilon-snap-gene-0.25	14.8184	13.0201	20.5284	14.5744	14.1901	18.1576
MSTRG.297|gene:maker-scaffold10x_102_pilon-snap-gene-0.26	8.90541	10.2642	6.47093	11.8339	15.4808	12.3136
MSTRG.298|gene:maker-scaffold10x_102_pilon-snap-gene-0.27	40.6791	37.2328	34.5339	31.2278	33.9924	32.0736
MSTRG.299	2.4817	1.88139	1.30346	3.75245	4.54567	2.80527
gene:maker-scaffold10x_102_pilon-snap-gene-0.50	0	0	0	0	0	0
gene:maker-scaffold10x_102_pilon-snap-gene-0.51	1.10321	0.50051	0.618134	0.586855	1.62508	1.33612
MSTRG.300|gene:maker-scaffold10x_102_pilon-snap-gene-0.53	10.095	8.13532	10.0746	9.71412	10.2153	11.4321
MSTRG.301	3.71049	3.62433	3.87372	3.0995	2.049	1.56147
gene:maker-scaffold10x_102_pilon-snap-gene-0.54	0.260411	0.289295	0	0	0	0.708886
gene:trnascan-scaffold10x_102_pilon-noncoding-Pseudo_CAC-gene-0.126	0	0	0	0	0	0
gene:maker-scaffold10x_102_pilon-snap-gene-0.55	0.275552	0.375958	0.479792	0.187073	0.718256	0.186921
gene:maker-scaffold10x_102_pilon-snap-gene-0.56	0.695201	0.933164	1.31836	0	0.310362	0.317583
MSTRG.302|gene:maker-scaffold10x_102_pilon-snap-gene-0.57	30.2863	26.3095	26.9448	32.5605	29.1277	31.3778
MSTRG.303	5.4529	3.63165	4.37978	5.17871	4.13734	4.86895
MSTRG.304	2.61881	3.02473	2.46415	1.87793	3.04713	3.33209
MSTRG.305|gene:maker-scaffold10x_102_pilon-snap-gene-0.28	41.9414	42.3596	44.6834	37.329	44.2636	45.8675
MSTRG.306|gene:trnascan-scaffold10x_102_pilon-noncoding-Pseudo_ACC-gene-0.127	0.263288	0.3196	0	1.96791	0	1.08079
MSTRG.307|gene:maker-scaffold10x_102_pilon-snap-gene-0.58	54.1765	44.0893	43.3449	39.2582	49.7234	52.1542
gene:snap_masked-scaffold10x_102_pilon-processed-gene-0.254	0.406174	0.752245	0.306216	0.349046	0.492737	0.77084
gene:trnascan-scaffold10x_102_pilon-noncoding-Thr_AGT-gene-0.129	0	0	0	0	0	0
MSTRG.308|gene:maker-scaffold10x_102_pilon-augustus-gene-0.81|gene:maker-scaffold10x_102_pilon-augustus-gene-0.82	46.7493	52.5607	53.2092	55.5526	53.5718	47.5143
MSTRG.309	26.5472	27.6173	36.2059	39.0181	40.1313	29.5937
MSTRG.310|gene:trnascan-scaffold10x_102_pilon-noncoding-Pseudo_AAA-gene-0.130	0	0	0.231808	0	0	0.87156
MSTRG.311|gene:maker-scaffold10x_102_pilon-snap-gene-0.59	125.856	122.835	118.022	151.517	146.755	127.03
MSTRG.312|gene:maker-scaffold10x_102_pilon-snap-gene-0.60	11.3053	12.2533	12.006	11.3912	10.6388	13.6151
MSTRG.313	11.325	10.1875	10.2045	10.6942	13.457	13.3401
MSTRG.314|gene:snap_masked-scaffold10x_102_pilon-processed-gene-0.258	11.1659	11.1125	11.087	9.07038	11.7483	11.2755
MSTRG.315|gene:trnascan-scaffold10x_102_pilon-noncoding-Pseudo_GGT-gene-0.131	0.784984	0	0	0	0	0
MSTRG.316|gene:augustus_masked-scaffold10x_102_pilon-processed-gene-0.16	76.5331	79.8648	74.128	81.1276	90.2141	78.6921
MSTRG.317	2.81743	1.41919	2.03828	2.13458	3.01906	2.59364
MSTRG.318|gene:maker-scaffold10x_102_pilon-augustus-gene-0.110	23.098	20.7194	19.9624	17.7111	20.5859	20.7663
MSTRG.319	18.0754	15.3878	13.4559	12.3742	13.0205	15.6851
MSTRG.320	3.683	3.44056	3.26332	2.24507	2.08408	2.83509
MSTRG.321|gene:maker-scaffold10x_102_pilon-snap-gene-0.62	11.837	11.9807	11.8815	10.1621	3.40804	10.8993
MSTRG.322	12.7514	14.326	15.4227	12.9618	13.1228	16.0914
MSTRG.323|gene:maker-scaffold10x_102_pilon-snap-gene-0.34	19.5557	19.2005	20.6222	18.2066	20.4366	18.5072
MSTRG.324|gene:maker-scaffold10x_102_pilon-snap-gene-0.35	29.1153	27.268	25.8301	23.4108	23.1513	23.7951
MSTRG.325|gene:snap_masked-scaffold10x_102_pilon-processed-gene-0.261	15.5818	12.4695	14.455	14.4217	14.3572	14.9959
MSTRG.326|gene:maker-scaffold10x_102_pilon-snap-gene-0.63	1.8519	2.30868	2.02751	1.82035	2.63887	2.87172
MSTRG.327|gene:trnascan-scaffold10x_102_pilon-noncoding-Pseudo_CAT-gene-0.145	0	0	0	0	0	0
MSTRG.328|gene:maker-scaffold10x_102_pilon-snap-gene-0.64	19.7501	19.5362	19.4447	18.4134	19.3153	22.3082
MSTRG.329|gene:trnascan-scaffold10x_102_pilon-noncoding-Pseudo_NNN-gene-0.136	0	0	0	0	0	0
MSTRG.330|gene:maker-scaffold10x_102_pilon-snap-gene-0.37	15.6702	14.3939	14.0365	12.2087	13.9027	15.1113
MSTRG.331	5.34904	6.12192	7.14717	1.83349	8.12468	7.27951
MSTRG.332|gene:maker-scaffold10x_102_pilon-snap-gene-0.65	136.915	146.097	153.216	139.219	156.893	94.9721
MSTRG.333|gene:trnascan-scaffold10x_102_pilon-noncoding-Pseudo_ATT-gene-0.137	0	1.73052	0	1.40072	0.626619	0
MSTRG.334|gene:trnascan-scaffold10x_102_pilon-noncoding-Pseudo_ACC-gene-0.146	1.41399	0	1.33387	1.13208	1.97089	2.79645
MSTRG.335|gene:maker-scaffold10x_102_pilon-snap-gene-0.66	11.4019	8.95158	8.38587	6.55626	8.98086	8.86821
MSTRG.336	3.13693	4.3455	1.05136	4.30817	0.990943	3.11319
MSTRG.337|gene:maker-scaffold10x_102_pilon-snap-gene-0.38	52.9749	28.6182	46.2119	39.2187	47.607	25.461
MSTRG.338|gene:maker-scaffold10x_102_pilon-snap-gene-0.68	13.199	13.089	13.7061	14.2134	13.8022	12.703
MSTRG.339|gene:trnascan-scaffold10x_102_pilon-noncoding-Pseudo_TAA-gene-0.139	1.0824	0.432207	0	1.45283	0.846422	2.54632
MSTRG.340	7.17754	6.72292	5.49329	7.11398	6.45162	9.95797
MSTRG.341	2.26039	2.86018	2.34924	1.14949	3.15465	3.97996
MSTRG.342	3.17566	2.17217	2.63182	1.63258	3.68445	3.25721
gene:maker-scaffold10x_102_pilon-snap-gene-0.69	0.422038	0.303386	0.319376	0.578443	0.482566	0.634508
MSTRG.343|gene:maker-scaffold10x_102_pilon-snap-gene-0.70	34.2904	32.4767	36.9754	28.9831	33.337	36.5003
gene:maker-scaffold10x_102_pilon-snap-gene-0.39	2.12341	2.36039	2.44593	2.33113	2.6455	2.66927
MSTRG.344|gene:maker-scaffold10x_102_pilon-augustus-gene-0.120	15.471	17.1104	15.0046	16.4232	16.7151	16.6464
MSTRG.345	23.2287	18.5928	16.3865	21.0765	14.7269	17.4063
MSTRG.346|gene:maker-scaffold10x_102_pilon-snap-gene-0.40	1302.85	1276.83	1190.06	1307.27	1343.04	1218
MSTRG.347|gene:maker-scaffold10x_102_pilon-snap-gene-0.72	95.1983	92.4199	87.0579	96.6048	86.9853	100.474
MSTRG.348|gene:maker-scaffold10x_102_pilon-augustus-gene-0.93	23.5021	22.3843	21.3568	20.681	23.7053	23.0381
MSTRG.349|gene:trnascan-scaffold10x_102_pilon-noncoding-Pseudo_GGC-gene-0.147	0	0	0.386915	0	0.098215	0.859621
MSTRG.350|gene:trnascan-scaffold10x_102_pilon-noncoding-Thr_GGT-gene-0.148	0	0	0.14265	0.498521	0	0
MSTRG.351|gene:trnascan-scaffold10x_102_pilon-noncoding-Pseudo_GGT-gene-0.140	0.795885	2.99087	0	0	0	0
MSTRG.352|gene:maker-scaffold10x_102_pilon-snap-gene-0.73	0.3075	0	0	0.086053	0.088621	0
MSTRG.353|gene:maker-scaffold10x_102_pilon-pred_gff_StringTie-gene-0.241	1.61729	1.17715	2.05145	1.77184	2.63899	1.47476
MSTRG.354|gene:maker-scaffold10x_102_pilon-snap-gene-0.74	14.5487	13.2078	13.0286	11.9257	14.5235	15.3222
MSTRG.355	3.11112	3.11793	2.84402	3.0407	3.89593	2.74307
MSTRG.356|gene:maker-scaffold10x_102_pilon-augustus-gene-0.94	37.3243	34.7735	34.8984	29.1119	30.5469	36.9934
gene:maker-scaffold10x_102_pilon-snap-gene-0.43	0.570313	0.570008	0.514988	0.367193	0.628982	0.696749
gene:trnascan-scaffold10x_102_pilon-noncoding-Pseudo_CAC-gene-0.142	0	0	0	0	0	0
MSTRG.357|gene:maker-scaffold10x_102_pilon-snap-gene-0.75	271.951	274.72	259.077	281.701	281.824	273.51
MSTRG.9770	18.9881	24.4502	18.1969	13.7521	18.4931	18.1653
MSTRG.9771|gene:maker-scaffold10x_377_pilon-snap-gene-0.55	74.9368	17.5056	65.4274	19.4441	18.9243	76.489
MSTRG.9772|gene:maker-scaffold10x_377_pilon-snap-gene-0.39	11.2246	10.5641	13.6301	13.0064	12.687	12.4766
MSTRG.9773|gene:maker-scaffold10x_377_pilon-snap-gene-0.56	23.3406	20.6425	18.3173	14.8871	18.9865	19.2566
MSTRG.9774|gene:trnascan-scaffold10x_377_pilon-noncoding-Thr_GGT-gene-0.208	0	0.458684	0	0.182628	0	0
MSTRG.9775	4.85184	5.30158	3.4046	5.13229	3.21002	3.45123
MSTRG.9776	27.0992	25.6928	24.0203	26.6433	27.8283	29.1977
MSTRG.9777|gene:maker-scaffold10x_377_pilon-augustus-gene-0.1|gene:maker-scaffold10x_377_pilon-augustus-gene-0.2	8.39078	6.14906	5.78426	9.77999	6.92854	8.05757
MSTRG.9778|gene:trnascan-scaffold10x_377_pilon-noncoding-Pseudo_CAC-gene-0.210	0	0	0	0	0	0
MSTRG.9779|gene:maker-scaffold10x_377_pilon-snap-gene-0.57	29.6857	28.0306	23.1769	30.2043	30.0993	30.3928
gene:maker-scaffold10x_377_pilon-augustus-gene-0.4	0.082066	0.245775	0.091932	0.219938	0.169012	0.065426
MSTRG.9780|gene:maker-scaffold10x_377_pilon-pred_gff_StringTie-gene-0.88	134.565	122.547	109.698	132.388	130.175	111.33
gene:maker-scaffold10x_377_pilon-snap-gene-0.43	1.19252	1.06545	1.17085	1.0171	1.26794	1.03362
MSTRG.9781	15.7585	15.2908	14.4571	15.8782	21.5525	8.21339
MSTRG.9782|gene:maker-scaffold10x_377_pilon-snap-gene-0.44	68.1483	85.2757	83.2949	90.206	102.344	75.2753
gene:maker-scaffold10x_377_pilon-snap-gene-0.58	0.202563	0.361249	0.394779	0.50618	0.463973	0.662764
gene:trnascan-scaffold10x_377_pilon-noncoding-Thr_GGT-gene-0.196	0	0	0	0	0	0
MSTRG.9785	3.83574	4.28516	5.11084	5.19694	5.35237	4.16589
MSTRG.9786|gene:maker-scaffold10x_377_pilon-snap-gene-0.60	13.5578	11.081	10.6564	10.6995	13.0831	10.7944
MSTRG.9787|gene:maker-scaffold10x_377_pilon-snap-gene-0.45	4.61072	4.15605	4.29319	4.20416	4.27931	4.55211
MSTRG.9783|gene:augustus_masked-scaffold10x_377_pilon-processed-gene-0.188|gene:trnascan-scaffold10x_377_pilon-noncoding-Undet_NNN-gene-0.211	417.815	414.752	420.601	426.763	435.619	436.973
MSTRG.9784	2.22174	0	0	7.91503	0	0
MSTRG.9792	13.6899	12.8459	10.4056	13.0678	9.35645	13.784
MSTRG.9793|gene:maker-scaffold10x_377_pilon-snap-gene-0.62	8.94563	7.1187	7.24846	6.17809	8.15133	8.0065
MSTRG.9794|gene:trnascan-scaffold10x_377_pilon-noncoding-Pseudo_CAC-gene-0.198	0	0	0	0	0	0
MSTRG.9795|gene:maker-scaffold10x_377_pilon-snap-gene-0.63	24.2338	24.0859	18.8884	16.0946	19.4054	19.8792
MSTRG.9796|gene:maker-scaffold10x_377_pilon-snap-gene-0.47	19.5663	17.0384	16.7091	14.4757	18.5775	18.6817
MSTRG.9797|gene:trnascan-scaffold10x_377_pilon-noncoding-Pseudo_ACC-gene-0.212	0.136438	0.273085	0	0.249057	0.20058	0.120532
MSTRG.9798|gene:maker-scaffold10x_377_pilon-snap-gene-0.64	15.3064	17.1377	14.3876	15.0056	13.2537	13.7683
MSTRG.9799|gene:trnascan-scaffold10x_377_pilon-noncoding-Pseudo_ACC-gene-0.213	0	0	0	0	0	0
MSTRG.9800	212.171	195.301	190.048	245.414	229.985	231.105
MSTRG.9801	1.10231	0.977386	3.26326	1.16259	1.21206	2.29643
MSTRG.9802	8.86595	12.8695	12.4338	11.1158	13.3696	9.48304
MSTRG.9803	2.88829	1.9636	1.27754	0.878033	1.24413	3.15495
MSTRG.9805|gene:maker-scaffold10x_377_pilon-snap-gene-0.65	5.05792	6.33313	5.54174	5.46406	7.01669	5.17774
MSTRG.9806	2.50512	3.26969	2.13706	2.62116	2.45764	2.03458
MSTRG.9788|gene:maker-scaffold10x_377_pilon-snap-gene-0.46	2245.48	2402.83	2598.79	2602.29	2064.08	2241.59
MSTRG.9789|gene:maker-scaffold10x_377_pilon-snap-gene-0.61	12.7216	6.47776	5.65536	5.02264	5.28417	5.58655
MSTRG.9790|gene:maker-scaffold10x_377_pilon-augustus-gene-0.24	3.94565	5.29694	5.21878	6.54073	6.65665	7.14164
MSTRG.9791|gene:trnascan-scaffold10x_377_pilon-noncoding-Pseudo_AGT-gene-0.197	0	0	0	0	0	0
MSTRG.9807|gene:maker-scaffold10x_377_pilon-snap-gene-0.48	55.3588	42.4938	51.1487	42.6942	48.7058	49.5369
MSTRG.9808|gene:trnascan-scaffold10x_377_pilon-noncoding-Pseudo_ACC-gene-0.214	0	0	0	0	0	0
MSTRG.9809|gene:trnascan-scaffold10x_377_pilon-noncoding-Pseudo_GGG-gene-0.215	0	0	0	0	0	0
MSTRG.9810|gene:trnascan-scaffold10x_377_pilon-noncoding-Pseudo_GAG-gene-0.200	0	0	0	0	0	0
MSTRG.9811|gene:maker-scaffold10x_377_pilon-augustus-gene-0.10	1.57641	2.11571	1.03041	1.93369	2.13421	2.62492
MSTRG.9812|gene:trnascan-scaffold10x_377_pilon-noncoding-Pseudo_GCC-gene-0.216	0	0	0	0	0.998518	0
MSTRG.9813|gene:augustus_masked-scaffold10x_377_pilon-processed-gene-0.181	3.60275	2.99832	6.00694	1.11286	0	0.955012
MSTRG.9814|gene:maker-scaffold10x_377_pilon-snap-gene-0.50	15.3861	13.9306	12.5354	10.9515	14.715	14.3076
MSTRG.9815|gene:maker-scaffold10x_377_pilon-snap-gene-0.67	57.0053	51.7527	52.8228	46.8602	57.1039	57.8595
MSTRG.9816|gene:maker-scaffold10x_377_pilon-augustus-gene-0.13	25.5671	26.6632	31.356	24.002	27.8586	33.3331
MSTRG.9817|gene:maker-scaffold10x_377_pilon-pred_gff_StringTie-gene-0.143	12.204	5.7973	5.56867	9.53506	12.8053	8.75052
MSTRG.9818	1.76833	1.98817	1.08868	1.8496	3.43857	3.18723
MSTRG.9819	3.67645	2.02112	1.05297	0.994792	0.559379	1.79335
MSTRG.9820	5.60948	5.65664	6.63933	5.52415	6.51844	7.16156
MSTRG.9821|gene:augustus_masked-scaffold10x_377_pilon-processed-gene-0.192	16.9897	16.7731	17.1023	21.6202	19.1557	16.3733
MSTRG.9822|gene:maker-scaffold10x_377_pilon-snap-gene-0.69	6.9384	7.71141	7.12061	8.47863	11.1224	9.742
MSTRG.9823|gene:maker-scaffold10x_377_pilon-snap-gene-0.52	38.7138	30.4475	27.2865	40.1771	38.8239	31.1668
MSTRG.9824|gene:maker-scaffold10x_377_pilon-snap-gene-0.70	28.5384	25.5541	25.6982	19.4765	27.3707	28.0095
MSTRG.9825|gene:trnascan-scaffold10x_377_pilon-noncoding-Thr_GGT-gene-0.206	0.784984	0	0	0.295015	0	0
MSTRG.9826	2.84633	2.7827	2.53837	3.27467	2.71565	3.03383
MSTRG.9827|gene:maker-scaffold10x_377_pilon-snap-gene-0.71	8.51164	8.53123	8.51449	8.37199	11.4449	9.81056
gene:maker-scaffold10x_377_pilon-snap-gene-0.72	0.849626	0.706267	0.642752	0.617095	0.310626	0.338015
MSTRG.9828|gene:maker-scaffold10x_377_pilon-snap-gene-0.73	17.7285	17.6131	18.1969	16.9397	19.1019	18.2588
MSTRG.9829	3.96309	2.32638	3.16637	3.36425	3.44256	4.75111
MSTRG.9830	3.51433	0.914118	0.255768	0.224335	0.499451	1.31215
MSTRG.9831	0.793989	3.52356	1.22349	0.260401	1.11628	0.856292
MSTRG.9832	0.531967	3.46238	3.53608	0.889026	1.85972	2.40208
MSTRG.9833|gene:augustus_masked-scaffold10x_377_pilon-processed-gene-0.185	58.3015	50.0271	44.2403	53.0308	60.3867	58.2652
MSTRG.9834|gene:maker-scaffold10x_377_pilon-snap-gene-0.74	10.2923	9.80081	9.86357	10.4242	11.271	7.4381
MSTRG.9835	4.54036	3.69587	2.72832	2.83378	3.98418	4.5669
MSTRG.9836|gene:maker-scaffold10x_377_pilon-snap-gene-0.75	138.818	378.179	266.367	396.264	290.425	270.834
MSTRG.9837|gene:maker-scaffold10x_377_pilon-snap-gene-0.54	17.3299	19.8601	19.273	15.1235	17.6943	17.5961
MSTRG.9838|gene:maker-scaffold10x_377_pilon-snap-gene-0.76	31.3482	35.7868	36.6906	35.6865	42.8002	37.2592
MSTRG.9839	1.24002	3.58633	0	0.987703	0.910903	1.13462
MSTRG.9840	2.35197	1.51491	3.5306	0.676174	1.02752	1.71382
MSTRG.9841	0.179907	2.41714	1.45927	0.581332	3.82106	0.879906
MSTRG.9842	0.909609	2.49294	0.437959	0.284948	1.74722	2.42026
MSTRG.6128|gene:maker-scaffold10x_213_pilon-snap-gene-0.29	66.4253	58.8568	59.4329	51.0086	53.6369	56.0577
MSTRG.6129	59.8792	58.8549	69.8545	69.7419	75.7936	67.7544
MSTRG.6130	7.47362	4.81456	4.89364	3.83012	5.59614	3.86416
MSTRG.6131	12.3414	12.1095	13.1573	12.7992	10.9644	12.1772
MSTRG.6132	32.2474	30.4452	28.1345	28.9084	32.9866	31.3829
MSTRG.6133|gene:maker-scaffold10x_213_pilon-snap-gene-0.30	31.9877	28.8361	32.6372	23.1263	28.8992	31.2633
MSTRG.6134	2.65138	2.67575	2.50814	2.70367	2.9059	3.96397
MSTRG.6135	2.86702	0.40564	0.20919	1.11727	5.13103	1.58817
MSTRG.6136|gene:maker-scaffold10x_213_pilon-snap-gene-0.47	239.984	219.556	202.074	235.225	238.04	222.606
MSTRG.6137	3.33147	3.5989	2.44916	3.15129	2.66239	2.7535
MSTRG.6138|gene:maker-scaffold10x_213_pilon-augustus-gene-0.222	71.2056	60.0278	49.2578	46.4434	67.067	49.9144
MSTRG.6139	2.77861	2.26564	1.71796	2.95117	2.08041	0.933894
MSTRG.6140	0.175014	0.748273	1.18144	0.149008	0.633221	4.26622
MSTRG.6141|gene:maker-scaffold10x_213_pilon-snap-gene-0.48	45.6628	42.8859	41.2323	35.2975	44.9054	47.1943
MSTRG.6142	5.16506	5.93021	5.55587	4.49464	4.81522	4.52542
MSTRG.6143|gene:maker-scaffold10x_213_pilon-snap-gene-0.32	30.0309	29.6037	29.0318	24.9464	31.8485	29.9185
MSTRG.6144	21.6768	20.9857	20.7062	18.9992	22.4203	20.3591
MSTRG.6145	1.58177	0.52465	1.48015	2.74605	1.30358	2.17615
MSTRG.6146	1.56937	1.10402	3.21609	1.30897	2.38389	1.64471
MSTRG.6147	2.82676	0.638709	1.21648	1.16307	3.52214	1.59634
MSTRG.6148	1.96584	3.21439	1.89012	2.45395	4.27123	3.28483
MSTRG.6149	0.783384	1.71658	0.779668	2.89287	1.84261	2.77167
MSTRG.6150|gene:maker-scaffold10x_213_pilon-augustus-gene-0.223	12.2657	6.64101	10.567	8.4402	9.16696	7.71788
MSTRG.6151|gene:maker-scaffold10x_213_pilon-snap-gene-0.33	0.934245	1.20259	0.90664	0.718174	0.490123	1.22863
MSTRG.6152|gene:trnascan-scaffold10x_213_pilon-noncoding-Pseudo_CAC-gene-0.85	0	0	0	0	0	0
MSTRG.6153|gene:maker-scaffold10x_213_pilon-snap-gene-0.49	45.4226	48.3582	43.8695	41.8767	54.6611	43.1896
MSTRG.6154|gene:maker-scaffold10x_213_pilon-snap-gene-0.34	104.941	101.484	99.9656	72.3469	99.7269	95.7498
MSTRG.6155|gene:maker-scaffold10x_213_pilon-augustus-gene-0.236	1.47232	1.83624	2.05326	2.73638	5.15692	1.69122
MSTRG.6156	1.34518	0.78061	0.718088	1.41662	3.06839	0.784374
gene:trnascan-scaffold10x_213_pilon-noncoding-Pseudo_CAC-gene-0.89	0	0.180567	0	0.00997	0	0.150387
gene:trnascan-scaffold10x_213_pilon-noncoding-Pseudo_CAC-gene-0.90	0	0.180567	0	0.01994	0	0.300773
gene:maker-scaffold10x_213_pilon-snap-gene-0.35	0.052515	0.114074	0	0.585032	0.054755	0
gene:trnascan-scaffold10x_213_pilon-noncoding-Undet_NNN-gene-0.66	0.654901	0	0	0	0	0
gene:trnascan-scaffold10x_213_pilon-noncoding-Pseudo_CAC-gene-0.68	0	0.146951	0	0.107419	0.205382	0.172034
MSTRG.6158|gene:FHE.MSTRG.07710	50.0612	55.5984	46.4816	56.1943	44.2054	47.9516
MSTRG.6159|gene:maker-scaffold10x_213_pilon-snap-gene-0.50	48.42	43.9298	44.1285	41.7197	50.1343	44.3275
MSTRG.6160|gene:maker-scaffold10x_213_pilon-snap-gene-0.36	26.2983	24.7552	25.9694	23.9683	25.9019	26.7387
MSTRG.6161	4.68722	3.88116	3.52865	2.98072	4.17273	3.57606
MSTRG.6162	6.18928	6.63698	6.84012	5.05318	6.46561	6.78272
MSTRG.6163|gene:maker-scaffold10x_213_pilon-snap-gene-0.51	48.5061	54.5757	54.233	45.7854	57.6335	52.8892
MSTRG.6164	3.93464	2.92455	3.17824	1.6337	2.63327	3.38476
MSTRG.6165|gene:maker-scaffold10x_213_pilon-snap-gene-0.37	14.6742	14.613	12.833	15.8567	15.0389	14.4236
gene:maker-scaffold10x_213_pilon-augustus-gene-0.238	0.652447	0.946388	0	0.965996	1.58431	0
MSTRG.6166	6.01099	3.38391	1.40974	5.63689	5.54817	4.7866
MSTRG.6167|gene:maker-scaffold10x_213_pilon-snap-gene-0.38	0.454279	3.89961	3.18893	2.69323	4.47369	0.745195
gene:maker-scaffold10x_213_pilon-snap-gene-0.52	0	0.2867	0	0	0	0.036134
MSTRG.6168	153.27	148.385	137.521	139.265	162.886	155.468
MSTRG.6169|gene:maker-scaffold10x_213_pilon-snap-gene-0.53	18.1655	18.4836	18.7484	15.3213	18.1775	16.2159
MSTRG.6170	5.35	3.27978	0.747496	3.42345	3.96501	4.03679
MSTRG.6171	3.00622	2.29623	2.33541	1.82812	3.76684	1.88062
MSTRG.6172	5.76122	5.31931	2.57316	8.46716	4.31603	7.19266
MSTRG.6173|gene:augustus_masked-scaffold10x_213_pilon-processed-gene-0.4	15.6307	14.5032	13.7446	15.9887	18.416	20.5634
MSTRG.6174	3.03608	0.817061	1.31091	1.70368	1.47577	1.71404
MSTRG.6175|gene:maker-scaffold10x_213_pilon-augustus-gene-0.240	30.1702	49.4298	37.2221	17.1489	28.763	25.6113
MSTRG.6176	9.33784	7.25194	8.89123	20.9944	6.97607	8.21344
MSTRG.6177	13.7302	13.1457	13.1401	14.7031	14.8126	11.8202
gene:maker-scaffold10x_213_pilon-snap-gene-0.54	0.276928	0	0.544564	0.216691	0.723094	0.288304
gene:maker-scaffold10x_213_pilon-snap-gene-0.55	0.030074	0.082466	0.097398	0.054354	0.015522	0.112526
gene:trnascan-scaffold10x_213_pilon-noncoding-Pseudo_AAC-gene-0.71	0	0	0	0	0	0
gene:trnascan-scaffold10x_213_pilon-noncoding-Pseudo_ACC-gene-0.99	0	0	0	0	0	0
MSTRG.6178|gene:maker-scaffold10x_213_pilon-snap-gene-0.56	9.06705	8.92263	7.2597	11.3643	8.80113	13.0119
MSTRG.6179|gene:maker-scaffold10x_213_pilon-augustus-gene-0.244	8.15117	7.71593	9.35096	8.28551	9.24143	9.14831
MSTRG.6180|gene:maker-scaffold10x_213_pilon-snap-gene-0.58	60.4353	55.4853	61.4827	51.4657	61.7442	58.2717
MSTRG.6181|gene:trnascan-scaffold10x_213_pilon-noncoding-Pseudo_CAT-gene-0.100	0	0	0	0.997813	0	0
MSTRG.6182	7.74871	9.83813	11.765	12.0021	9.48591	12.3162
MSTRG.6183|gene:maker-scaffold10x_213_pilon-augustus-gene-0.228	7.60293	13.9641	14.2988	12.9467	14.6805	12.5617
MSTRG.6184|gene:maker-scaffold10x_213_pilon-augustus-gene-0.229	4.46298	3.49642	3.74712	4.00524	4.26134	4.55484
MSTRG.6185|gene:maker-scaffold10x_213_pilon-snap-gene-0.41	745.483	699.288	632.443	744.739	735.478	672.027
MSTRG.6186	3.06951	1.43307	0.406153	1.12176	0.949872	1.05923
MSTRG.6187|gene:maker-scaffold10x_213_pilon-snap-gene-0.42	38.0687	21.3187	21.1652	36.1742	21.6491	20.0603
MSTRG.6188|gene:maker-scaffold10x_213_pilon-pred_gff_StringTie-gene-0.190	5.63992	5.93214	5.40325	5.19377	5.28587	5.83883
MSTRG.6189	979.392	928.609	953.478	1063.14	926.009	1133.67
MSTRG.6190|gene:maker-scaffold10x_213_pilon-snap-gene-0.43	239.354	232.442	221.163	240.511	227.312	233
MSTRG.6191|gene:maker-scaffold10x_213_pilon-snap-gene-0.59	28.6719	23.628	30.0108	31.5566	36.4608	28.5817
MSTRG.6192	0.558419	2.07671	0	0.109878	0.615764	3.12004
MSTRG.6193|gene:maker-scaffold10x_213_pilon-snap-gene-0.44	93.7916	90.0752	87.5076	82.4877	93.4154	87.3842
MSTRG.6194|gene:trnascan-scaffold10x_213_pilon-noncoding-Pseudo_ACG-gene-0.103	0	0	0	0	0	0
MSTRG.6195|gene:trnascan-scaffold10x_213_pilon-noncoding-Pseudo_ACC-gene-0.75	0	0.408991	0	0.161155	0	1.03708
MSTRG.6196|gene:trnascan-scaffold10x_213_pilon-noncoding-Undet_NNN-gene-0.76	0	0	0.792503	0.645704	0	1.32158
MSTRG.6197	17.7691	19.0588	17.4264	23.0257	19.4291	16.2368
MSTRG.6198|gene:maker-scaffold10x_213_pilon-snap-gene-0.45	11.8333	10.7907	9.74221	9.36354	10.6281	9.00629
MSTRG.6199	5.35673	6.24514	3.55774	4.71515	4.85416	5.41175
MSTRG.6200|gene:maker-scaffold10x_213_pilon-snap-gene-0.46	29.8148	28.5529	26.9039	26.2858	26.3928	26.7631
MSTRG.6201	3.80924	4.26853	4.59593	1.04099	1.09343	1.97673
MSTRG.6202	0.648125	1.37352	4.22344	2.3764	1.15786	4.27259
MSTRG.6203	3.87122	1.9948	2.24016	2.13857	2.09116	2.72905
MSTRG.6204	3.57761	4.98954	3.17494	2.96745	3.79982	2.835
MSTRG.6205	3.69669	4.98792	4.64716	4.84075	4.71802	4.81917
MSTRG.6206	2.74403	3.80608	3.7775	1.45596	2.15682	5.89584
MSTRG.6207|gene:maker-scaffold10x_213_pilon-snap-gene-0.61	34.6117	32.5982	37.8285	31.219	34.3455	37.4951
MSTRG.6208	2.94327	2.62865	0.450683	0.982899	4.03192	2.01311
MSTRG.6851|gene:maker-scaffold10x_237_pilon-snap-gene-0.30	278.204	266.21	261.769	269.505	269.508	271.066
MSTRG.6852|gene:maker-scaffold10x_237_pilon-snap-gene-0.47	11.287	11.9307	17.853	17.3693	16.8833	15.558
MSTRG.6853|gene:trnascan-scaffold10x_237_pilon-noncoding-Asn_GTT-gene-0.196	0	0	0	0	0	0
MSTRG.6854|gene:trnascan-scaffold10x_237_pilon-noncoding-Pseudo_CAC-gene-0.197	0	0	0	0	0	0
MSTRG.6855|gene:trnascan-scaffold10x_237_pilon-noncoding-Thr_GGT-gene-0.217	0	0	0.821667	0	0	0
MSTRG.6856|gene:trnascan-scaffold10x_237_pilon-noncoding-Pseudo_NNN-gene-0.198	0	0	0	0	0	0
MSTRG.6857	6.46079	6.23161	5.26461	4.23649	5.16057	5.82072
MSTRG.6858|gene:trnascan-scaffold10x_237_pilon-noncoding-Thr_GGT-gene-0.218	0	0	0	0	0.294644	0
MSTRG.6859	2.98303	4.11686	2.4839	2.69542	2.68782	4.97104
MSTRG.6860	2.43079	2.35263	2.69173	1.88528	2.4562	3.25475
MSTRG.6861	1.67549	2.73717	2.20788	1.41587	3.31609	1.60723
MSTRG.6862|gene:maker-scaffold10x_237_pilon-snap-gene-0.31	19.8598	20.156	22.6834	20.0321	21.7534	21.9844
MSTRG.6863	22.666	23.1509	18.9376	19.4468	24.4403	24.5087
MSTRG.6864	9.11672	12.5014	12.8993	19.1664	13.5993	12.3905
MSTRG.6865|gene:maker-scaffold10x_237_pilon-augustus-gene-0.108	0.646283	1.17796	0.974958	3.14599	0	1.03616
MSTRG.6866|gene:maker-scaffold10x_237_pilon-snap-gene-0.32	0.201436	0	0.02149	0.133212	0.08041	0.042017
MSTRG.6867|gene:maker-scaffold10x_237_pilon-snap-gene-0.48	129.289	129.297	124.845	115.058	129.631	123.567
MSTRG.6868|gene:maker-scaffold10x_237_pilon-snap-gene-0.33	260.11	248.089	268.061	276.006	284.635	279.941
MSTRG.6869	1.01668	1.53252	3.62033	0.738823	1.79564	1.79604
MSTRG.6870	1.6405	1.87434	1.32417	3.64445	2.16473	1.3728
gene:trnascan-scaffold10x_237_pilon-noncoding-Thr_GGT-gene-0.224	0.376792	0	0.44847	0.358233	0.229168	0
MSTRG.6871|gene:maker-scaffold10x_237_pilon-snap-gene-0.49	12.0064	12.004	14.0226	11.1387	14.143	12.2519
MSTRG.6872|gene:trnascan-scaffold10x_237_pilon-noncoding-Gly_ACC-gene-0.203	0	0	0	0	0.245537	1.24729
MSTRG.6873|gene:maker-scaffold10x_237_pilon-snap-gene-0.34	8.05707	9.46641	6.19366	6.97063	8.27902	13.3156
MSTRG.6874|gene:trnascan-scaffold10x_237_pilon-noncoding-Pseudo_CAC-gene-0.204	0	0.869624	0.087935	0	0.327384	0
MSTRG.6875|gene:maker-scaffold10x_237_pilon-snap-gene-0.51	1.42418	1.28915	0.925421	0.522447	0.958884	1.40253
MSTRG.6876	6.57126	2.08155	4.45883	2.76721	2.10952	4.62388
MSTRG.6877|gene:maker-scaffold10x_237_pilon-snap-gene-0.52	45.8311	13.0435	12.2072	13.4113	14.1836	11.0948
MSTRG.6878|gene:maker-scaffold10x_237_pilon-snap-gene-0.35	22.6381	24.5466	23.0211	25.4125	29.4225	25.3617
MSTRG.6879|gene:maker-scaffold10x_237_pilon-snap-gene-0.36	15.0098	10.406	10.1572	12.5881	12.0744	10.3874
MSTRG.6880|gene:trnascan-scaffold10x_237_pilon-noncoding-Pseudo_CAC-gene-0.230	0	0	0	0	0.105803	0.09684
MSTRG.6881|gene:trnascan-scaffold10x_237_pilon-noncoding-Pseudo_CAC-gene-0.205	0.050936	0	0	0	0	0
MSTRG.6882	4.31437	4.24733	3.84986	4.74828	2.04882	3.6557
MSTRG.6883|gene:maker-scaffold10x_237_pilon-snap-gene-0.53	23.5131	21.7437	18.8082	19.7079	22.9868	25.1773
MSTRG.6884|gene:maker-scaffold10x_237_pilon-snap-gene-0.54	4.01802	4.39712	3.80994	4.08534	4.50083	5.13734
MSTRG.6885	5.63143	4.78122	4.70265	3.42382	3.72928	4.94854
MSTRG.6886|gene:maker-scaffold10x_237_pilon-snap-gene-0.55	12.8693	11.1766	14.061	12.8065	13.0251	15.8168
MSTRG.6887|gene:maker-scaffold10x_237_pilon-snap-gene-0.37	4.91005	4.57483	4.49063	4.19822	5.72629	4.43961
MSTRG.6888|gene:trnascan-scaffold10x_237_pilon-noncoding-Thr_GGT-gene-0.208	0	0	0	0	0	0
MSTRG.6889|gene:maker-scaffold10x_237_pilon-snap-gene-0.56	897.447	893.924	857.972	912.299	910.058	833.348
MSTRG.6890|gene:maker-scaffold10x_237_pilon-snap-gene-0.38	29.1449	31.0334	29.1509	30.42	28.6811	28.9486
MSTRG.6891|gene:maker-scaffold10x_237_pilon-snap-gene-0.39	137.143	153.064	155.531	178.714	162.384	148.638
MSTRG.6892|gene:maker-scaffold10x_237_pilon-snap-gene-0.57	16.8163	12.9254	15.6521	11.2804	25.8208	12.9495
MSTRG.6893	5.04544	5.74356	5.49551	3.65671	5.90686	3.33019
MSTRG.6894|gene:maker-scaffold10x_237_pilon-snap-gene-0.58	8.11344	10.2025	11.1597	6.75129	11.1851	12.7653
MSTRG.6895	3.86867	3.94729	1.40844	1.20295	2.07649	2.42177
MSTRG.6896	2.88089	1.00443	2.59631	0.517842	0.29578	2.936
gene:maker-scaffold10x_237_pilon-snap-gene-0.40	0.597765	0.787773	0.820546	0.556676	0.42286	0.703444
gene:trnascan-scaffold10x_237_pilon-noncoding-Pseudo_GTT-gene-0.209	0.847782	1.41527	0.89694	0	0	0.859621
MSTRG.6897|gene:maker-scaffold10x_237_pilon-snap-gene-0.59	27.2923	25.5121	27.0583	31.0222	28.5877	27.1765
MSTRG.6898	1.45612	0.885962	1.27559	0.738184	0.556103	3.10681
MSTRG.6899	1.49949	0.378362	0.667379	2.42151	0.958064	4.09784
MSTRG.6900	3.0538	0.684337	1.85163	0.349508	0.848789	1.67516
MSTRG.6901	3.15798	1.7263	0.445132	0.273225	1.02923	1.80973
MSTRG.6902|gene:maker-scaffold10x_237_pilon-augustus-gene-0.116	6.82255	7.26268	9.37387	11.0676	12.1575	13.6099
MSTRG.6903	3.00115	2.37437	1.72988	1.88036	3.35901	3.29815
MSTRG.6904	1.91361	3.17322	1.75476	1.4073	1.6267	2.93913
MSTRG.6905	2.72351	2.55562	1.72139	1.48348	2.16532	2.70623
MSTRG.6906|gene:maker-scaffold10x_237_pilon-pred_gff_StringTie-gene-0.175	94.7724	85.0618	80.108	77.1493	90.05	89.2098
MSTRG.6907|gene:maker-scaffold10x_237_pilon-snap-gene-0.41	13.4167	12.5769	13.3227	12.0572	11.8353	12.6524
MSTRG.6908|gene:maker-scaffold10x_237_pilon-snap-gene-0.61	26.0651	28.2466	26.768	21.9804	28.1682	24.0945
MSTRG.6909|gene:trnascan-scaffold10x_237_pilon-noncoding-Thr_GGT-gene-0.232	0	0	0	1.43293	0	0
MSTRG.6910	2.9487	2.67396	3.24879	1.93513	3.06459	3.65097
MSTRG.6911|gene:maker-scaffold10x_237_pilon-snap-gene-0.43	21.9248	26.0079	21.6938	23.8772	23.7132	26.9213
MSTRG.6912|gene:trnascan-scaffold10x_237_pilon-noncoding-Thr_GGT-gene-0.210	0	0	2.67125	0	1.41659	0
MSTRG.6913|gene:trnascan-scaffold10x_237_pilon-noncoding-Pseudo_GGT-gene-0.211	0	0	0	0	0.368306	0.185408
MSTRG.6914|gene:snap_masked-scaffold10x_237_pilon-processed-gene-0.22	5.30012	4.78049	5.01107	5.58604	6.08211	5.90761
MSTRG.6915|gene:maker-scaffold10x_237_pilon-snap-gene-0.62	8.43468	7.01636	7.91863	7.68524	7.11863	9.46926
MSTRG.6916|gene:trnascan-scaffold10x_237_pilon-noncoding-Pseudo_CAC-gene-0.234	0	0	0	0	0.101949	0.092283
MSTRG.6917|gene:trnascan-scaffold10x_237_pilon-noncoding-Pseudo_CAC-gene-0.235	0	0	0	0	0	0
MSTRG.6918|gene:trnascan-scaffold10x_237_pilon-noncoding-Pseudo_CAC-gene-0.236	0	0	0	0	0	0
MSTRG.6919|gene:maker-scaffold10x_237_pilon-snap-gene-0.64	40.6323	37.4532	38.3981	35.797	35.9531	37.3725
MSTRG.6920	2.13408	3.18216	3.96981	2.48212	2.59556	1.76877
MSTRG.6921	3.74422	5.2315	3.19537	3.01968	4.94769	4.58536
MSTRG.6922	8.02636	6.39569	5.79739	6.20425	7.37843	8.38899
MSTRG.6923|gene:maker-scaffold10x_237_pilon-snap-gene-0.44	19.7954	19.0897	18.8773	16.8249	19.0386	18.425
MSTRG.6924|gene:trnascan-scaffold10x_237_pilon-noncoding-Pseudo_ACC-gene-0.213	0	0	0	0	0	0.683577
MSTRG.6925|gene:maker-scaffold10x_237_pilon-snap-gene-0.46	10.9993	10.9598	8.83328	11.7231	12.0634	11.3591
MSTRG.6926|gene:trnascan-scaffold10x_237_pilon-noncoding-Pseudo_GAT-gene-0.216	0	0	0	0	0	0
MSTRG.6927	8.75933	7.40251	9.38434	9.41043	11.1858	10.2859
MSTRG.12988	54.7063	60.6266	55.7337	54.286	56.291	49.735
MSTRG.12989	5.18636	4.70432	2.89446	3.04934	3.69696	4.14186
MSTRG.12990	3.91288	3.62267	2.55592	3.99415	3.40355	3.9943
MSTRG.12991|gene:maker-scaffold10x_58_pilon-snap-gene-0.127	70.1794	63.4773	67.1667	64.7912	63.913	62.3879
MSTRG.12992	7.69136	6.47135	5.55688	6.99678	19.4445	8.20204
MSTRG.12993|gene:maker-scaffold10x_58_pilon-augustus-gene-0.54	20.5118	20.3043	19.9524	17.7855	19.1231	19.8724
MSTRG.12994|gene:maker-scaffold10x_58_pilon-augustus-gene-0.68	12.4745	2.65461	2.63771	3.45927	3.45482	3.4316
MSTRG.12995|gene:maker-scaffold10x_58_pilon-snap-gene-0.129	30.4468	28.4631	28.3601	25.1076	29.0971	29.076
MSTRG.12996|gene:trnascan-scaffold10x_58_pilon-noncoding-Pseudo_AAT-gene-0.41	0	0	0	0	0	0
MSTRG.12997|gene:trnascan-scaffold10x_58_pilon-noncoding-Undet_NNN-gene-0.23	0	0.177822	0	0	0.881986	0.140622
MSTRG.12998|gene:trnascan-scaffold10x_58_pilon-noncoding-Pseudo_AGT-gene-0.42	0	0	0	0	0	0
MSTRG.12999|gene:trnascan-scaffold10x_58_pilon-noncoding-Pseudo_GGC-gene-0.24	0	0	0	0	0.507444	0
MSTRG.13000|gene:snap_masked-scaffold10x_58_pilon-processed-gene-0.90	116.301	100.139	78.6446	81.2334	106.226	100.279
MSTRG.13001|gene:trnascan-scaffold10x_58_pilon-noncoding-Pseudo_CAT-gene-0.25	0	1.50408	0	0	0	0
MSTRG.13002|gene:maker-scaffold10x_58_pilon-snap-gene-0.130	11.6206	9.15756	10.3129	8.97358	12.0879	12.0441
MSTRG.13003|gene:trnascan-scaffold10x_58_pilon-noncoding-Pseudo_GGT-gene-0.43	0	0.255771	0	0	0.818459	0
MSTRG.13004|gene:trnascan-scaffold10x_58_pilon-noncoding-Thr_GGT-gene-0.26	0	0.613853	0.773831	0.618128	0	0
MSTRG.13005|gene:augustus_masked-scaffold10x_58_pilon-processed-gene-0.1	73.0108	71.2869	64.354	66.1783	67.5264	70.6856
MSTRG.13006	2.84536	3.09637	2.90752	3.06256	3.89632	2.29259
MSTRG.13007	0.226549	0	0.69169	3.22366	0.46779	0.243226
MSTRG.13008	5.533	4.81137	5.27142	4.92396	4.56425	6.47376
MSTRG.13009|gene:maker-scaffold10x_58_pilon-snap-gene-0.117	14.6844	13.1827	12.9483	12.385	14.2451	15.2437
MSTRG.13010|gene:trnascan-scaffold10x_58_pilon-noncoding-Thr_GGT-gene-0.30	0	0	0	0	0	0
MSTRG.13011	2.66713	3.00004	4.07639	2.71742	5.20381	5.06918
MSTRG.13012	2.43992	0.798522	1.37268	2.77022	0.80039	1.17627
MSTRG.13014	27.2766	28.3339	23.5886	14.8322	27.8989	26.4244
MSTRG.13015	1.14607	0.583904	3.27266	0.37292	2.15091	2.72039
MSTRG.13016|gene:maker-scaffold10x_58_pilon-snap-gene-0.118	27.8799	27.457	25.6483	24.1952	27.5435	28.6713
MSTRG.13017	0.535195	1.47962	4.2997	0	0.236735	0.046432
gene:maker-scaffold10x_58_pilon-snap-gene-0.119	0	0	0	0	0	0
gene:maker-scaffold10x_58_pilon-snap-gene-0.120	0	0	0	0	0	0
gene:trnascan-scaffold10x_58_pilon-noncoding-Pseudo_CAC-gene-0.34	0	0	0	0	0	0
MSTRG.13018|gene:maker-scaffold10x_58_pilon-snap-gene-0.121	0	0	0	0.040017	0.138055	0.215115
MSTRG.13019|gene:FHE.MSTRG.16339	3.44797	4.27832	4.97385	6.23341	7.55581	3.68085
MSTRG.13020	132.915	89.9814	82.8367	147.264	172.782	191.317
MSTRG.13021	3.49673	3.50969	3.92795	2.72262	2.87415	3.95761
MSTRG.13022|gene:maker-scaffold10x_58_pilon-snap-gene-0.131	13.8741	14.0141	12.656	14.3316	14.5385	15.9038
MSTRG.13023|gene:maker-scaffold10x_58_pilon-snap-gene-0.132	1.34613	1.34072	1.32229	1.81264	1.967	2.12466
MSTRG.13024|gene:maker-scaffold10x_58_pilon-snap-gene-0.133	106.959	97.3792	98.5293	109.812	104.41	90.6358
MSTRG.13025|gene:maker-scaffold10x_58_pilon-snap-gene-0.134	2.89051	2.37941	3.02592	2.39343	2.81087	0.461842
MSTRG.13026|gene:maker-scaffold10x_58_pilon-snap-gene-0.135	21.7059	23.2765	28.8975	24.0672	25.8788	21.7312
MSTRG.13027|gene:maker-scaffold10x_58_pilon-pred_gff_StringTie-gene-0.180	0.245814	0.2538	4.13729	4.76863	0.224195	5.9395
MSTRG.13028|gene:maker-scaffold10x_58_pilon-snap-gene-0.136	46.4798	44.7807	52.5428	46.5224	50.9511	72.5276
MSTRG.13029|gene:trnascan-scaffold10x_58_pilon-noncoding-Undet_NNN-gene-0.48	0	0	0	0	0	0
MSTRG.13030|gene:maker-scaffold10x_58_pilon-snap-gene-0.137	34.6433	40.0201	37.6384	37.4681	35.6182	35.7336
MSTRG.13031	0	2.20138	0.297188	1.91337	3.33037	4.79073
MSTRG.13032	0	4.2413	0	0.26787	0.724179	3.04707
MSTRG.13033	0	1.09897	0	1.63531	1.36181	4.21785
MSTRG.13034	6.24054	6.55575	3.44567	5.12923	6.18536	7.99974
MSTRG.13035	3.98684	5.84294	3.71265	5.65799	5.25576	5.14079
MSTRG.13036|gene:maker-scaffold10x_58_pilon-augustus-gene-0.63	24.5319	25.2026	24.3272	23.4103	25.7313	25.3084
MSTRG.13037|gene:maker-scaffold10x_58_pilon-snap-gene-0.138	27.9515	28.2615	27.843	29.4568	32.7012	26.4628
MSTRG.13038	3.05046	2.37318	2.76774	1.41953	2.56316	3.53495
MSTRG.13039|gene:maker-scaffold10x_58_pilon-augustus-gene-0.64	382.834	344.661	330.194	407.584	304.288	361.274
MSTRG.13040|gene:maker-scaffold10x_58_pilon-snap-gene-0.139	2.75004	3.67882	3.09694	2.13411	2.78595	3.35141
MSTRG.13041	2.76548	2.96706	1.54224	1.71352	0.889323	1.50903
MSTRG.13042	3.36182	0.785579	0.582014	0.52416	0	2.57572
MSTRG.13043	2.87232	0.263413	0.26636	0.217021	0.247915	0
MSTRG.13044	22.1141	21.3761	22.6192	17.4833	25.0613	23.5316
MSTRG.13045	0.471546	0.403614	1.14742	0.28223	3.09319	1.34108
MSTRG.13046|gene:maker-scaffold10x_58_pilon-augustus-gene-0.65	81.5848	69.973	72.2069	71.36	78.2094	79.0522
MSTRG.13047|gene:trnascan-scaffold10x_58_pilon-noncoding-Pseudo_ACC-gene-0.50	0.136438	0.15115	0	0	0.20058	0
MSTRG.13048|gene:maker-scaffold10x_58_pilon-augustus-gene-0.66	10.9194	8.74487	9.46711	10.6637	13.7817	11.6701
MSTRG.13049|gene:trnascan-scaffold10x_58_pilon-noncoding-Pseudo_CAC-gene-0.51	0	0.639667	0	0	0	0.324699
MSTRG.13050|gene:trnascan-scaffold10x_58_pilon-noncoding-Pseudo_CAC-gene-0.52	0.141297	0.19325	0	0.999306	0.85829	0.42349
MSTRG.13051|gene:trnascan-scaffold10x_58_pilon-noncoding-Pseudo_CCC-gene-0.53	0	0	0	0	0	0
MSTRG.13052|gene:maker-scaffold10x_58_pilon-snap-gene-0.140	6.31717	6.37226	5.875	5.1072	4.96832	3.44697
MSTRG.13053|gene:maker-scaffold10x_58_pilon-augustus-gene-0.67	56.7428	55.1397	53.2252	51.8707	51.9234	56.5923
MSTRG.13054|gene:maker-scaffold10x_58_pilon-snap-gene-0.141	34.7538	50.2676	42.1632	54.0807	32.1989	44.1654
MSTRG.13055	0.29807	4.27763	3.82516	3.04706	0	0
MSTRG.13056	2.30699	1.50558	2.83646	2.9657	2.23826	2.35304
MSTRG.13057|gene:maker-scaffold10x_58_pilon-snap-gene-0.142	24.3375	25.6461	23.2183	28.3391	31.086	29.4719
MSTRG.13058	1.35997	1.35744	1.16048	1.16836	1.34973	3.26117
gene:trnascan-scaffold10x_58_pilon-noncoding-Pseudo_ACT-gene-0.38	0	0.385282	0.116158	0.600667	0.887676	1.01951
MSTRG.13059|gene:maker-scaffold10x_58_pilon-snap-gene-0.143	30.0641	30.3158	29.232	25.1698	29.5297	28.5768
MSTRG.13060|gene:maker-scaffold10x_58_pilon-snap-gene-0.144	29.4963	24.033	23.2862	23.7461	22.6853	23.5697
MSTRG.10455|gene:maker-scaffold10x_432_pilon-snap-gene-0.108	30.9472	27.3461	24.7385	29.3935	27.2888	28.9192
MSTRG.10456	3.71403	1.35927	1.3785	1.86347	2.66922	2.79568
MSTRG.10457|gene:augustus_masked-scaffold10x_432_pilon-processed-gene-0.156	1.85689	1.19636	1.10512	1.64181	2.43411	1.43172
MSTRG.10458|gene:maker-scaffold10x_432_pilon-snap-gene-0.92	11.7263	14.0297	13.8404	6.67235	9.47167	10.4808
MSTRG.10459	2.92886	3.5426	3.45366	2.08287	2.94947	3.36567
MSTRG.10460|gene:maker-scaffold10x_432_pilon-snap-gene-0.110	30.4509	25.9097	27.7326	20.8718	21.5452	21.7529
MSTRG.10461	17.5742	12.2587	13.8375	11.5336	11.2461	12.8905
MSTRG.10462|gene:trnascan-scaffold10x_432_pilon-noncoding-Pseudo_GGT-gene-0.24	0.690785	2.80497	0	0	0.720243	1.07874
MSTRG.10463	0.930495	0.959583	1.63681	0.582013	0.28625	3.3748
MSTRG.10464	2.15242	4.05151	2.89075	2.64097	3.19079	3.37054
MSTRG.10465	0.482558	0	0.551833	1.50681	0.235845	3.44846
MSTRG.10466|gene:maker-scaffold10x_432_pilon-snap-gene-0.93	20.5132	18.7472	18.849	14.1808	16.0663	17.3245
MSTRG.10467|gene:trnascan-scaffold10x_432_pilon-noncoding-Pseudo_GGT-gene-0.25	0	0	2.69082	0	0	0.421383
MSTRG.10468|gene:maker-scaffold10x_432_pilon-augustus-gene-0.53	69.8295	61.7361	64.7175	63.0522	63.9689	64.6491
MSTRG.10469|gene:maker-scaffold10x_432_pilon-snap-gene-0.111	55.826	49.6058	45.8587	47.5402	52.3382	52.1598
MSTRG.10470|gene:trnascan-scaffold10x_432_pilon-noncoding-Pseudo_NNN-gene-0.38	1.22794	0	0	0	0	0
MSTRG.10471|gene:trnascan-scaffold10x_432_pilon-noncoding-Pseudo_ACC-gene-0.39	0	0	0	0	0	2.17434
gene:maker-scaffold10x_432_pilon-augustus-gene-0.71	0.214889	0.235749	0	0.297171	0.228579	0.233037
MSTRG.10472|gene:augustus_masked-scaffold10x_432_pilon-processed-gene-0.157	27.0932	27.0639	24.259	23.4382	23.8839	23.591
MSTRG.10473|gene:maker-scaffold10x_432_pilon-snap-gene-0.113	326.142	312.453	280.669	331.526	352.582	330.993
MSTRG.10474|gene:maker-scaffold10x_432_pilon-snap-gene-0.95	0.670053	0.829121	0.226227	0.618558	0.54225	0.856629
MSTRG.10475|gene:maker-scaffold10x_432_pilon-snap-gene-0.114	0.044988	0.121223	0.049398	0.180953	0.46263	0.382569
MSTRG.10476|gene:maker-scaffold10x_432_pilon-snap-gene-0.96	13.4837	12.3536	13.3405	9.64196	11.0662	11.8462
gene:maker-scaffold10x_432_pilon-augustus-gene-0.74	0.075761	0.521136	0	0	0.572285	0.280696
gene:trnascan-scaffold10x_432_pilon-noncoding-Pseudo_GGA-gene-0.28	0	0	0	0	0	0
gene:maker-scaffold10x_432_pilon-snap-gene-0.116	0	0.265612	0.225703	0.224739	0.77723	0.722267
MSTRG.10477|gene:maker-scaffold10x_432_pilon-augustus-gene-0.56	675.93	720.034	698.381	771.213	659.164	587.855
gene:trnascan-scaffold10x_432_pilon-noncoding-Pseudo_ACC-gene-0.41	0	0.906893	0	0.732522	0.529191	0.914039
MSTRG.10481	17.4299	11.3305	9.22986	10.9174	9.83892	14.5176
MSTRG.10482	4.12531	3.29561	2.25699	2.62382	3.64818	4.46241
MSTRG.10483	3.90021	1.43453	3.67574	1.59262	4.30429	4.18412
MSTRG.10484|gene:maker-scaffold10x_432_pilon-snap-gene-0.99	7.71024	6.52084	4.69989	4.66833	8.30904	8.36162
MSTRG.10485|gene:maker-scaffold10x_432_pilon-snap-gene-0.117	3.61667	2.15016	1.71708	2.03463	2.51519	3.29203
MSTRG.10486|gene:trnascan-scaffold10x_432_pilon-noncoding-Pseudo_ACC-gene-0.43	0	0	0	0	0	0
MSTRG.10478|gene:maker-scaffold10x_432_pilon-augustus-gene-0.57	424.909	412.471	286.205	296.419	320.929	280.328
MSTRG.10479	21.2933	9.13115	17.1943	34.7778	7.25829	11.1936
MSTRG.10480	66.8804	87.6211	0.837803	9.79308	12.1742	63.8256
MSTRG.10487|gene:maker-scaffold10x_432_pilon-snap-gene-0.118	723.77	689.618	634.169	723.347	721.066	644.452
MSTRG.10488|gene:maker-scaffold10x_432_pilon-snap-gene-0.100	23.9809	24.0055	23.6082	24.0751	25.1082	25.4364
MSTRG.10489|gene:maker-scaffold10x_432_pilon-snap-gene-0.119	46.9257	45.3329	39.6385	39.8352	43.9688	43.8579
MSTRG.10490|gene:maker-scaffold10x_432_pilon-snap-gene-0.120	16.7048	16.4954	15.5129	10.9814	13.7973	15.6697
MSTRG.10491	4.33706	4.96481	4.52346	4.24409	4.67282	5.2326
MSTRG.10492|gene:maker-scaffold10x_432_pilon-snap-gene-0.121	23.919	20.4796	24.0066	23.2939	22.3128	20.4631
MSTRG.10493|gene:maker-scaffold10x_432_pilon-snap-gene-0.122	73.9995	71.363	72.1308	62.6434	69.9893	66.3373
MSTRG.10494|gene:maker-scaffold10x_432_pilon-snap-gene-0.101	37.466	60.9269	58.2246	31.0263	35.7454	37.0721
gene:maker-scaffold10x_432_pilon-augustus-gene-0.80	0	0	0	0	0	0
MSTRG.10495|gene:maker-scaffold10x_432_pilon-snap-gene-0.124	101.202	109.937	111.547	90.4782	114.751	104.291
MSTRG.10496|gene:trnascan-scaffold10x_432_pilon-noncoding-Undet_NNN-gene-0.45	0.627613	0	0	0	0.625926	0.937477
MSTRG.10497|gene:maker-scaffold10x_432_pilon-snap-gene-0.102	0.13682	0.147038	0.259299	0.08842	0.639658	0.17597
MSTRG.10498|gene:maker-scaffold10x_432_pilon-snap-gene-0.125	1.17535	2.23992	0.860081	1.13293	0.762144	0.724345
gene:maker-scaffold10x_432_pilon-pred_gff_StringTie-gene-0.239	0.201173	0.265612	0.187978	0.197641	0.168782	0.239453
MSTRG.10499|gene:maker-scaffold10x_432_pilon-snap-gene-0.103	24.5892	23.233	22.3145	26.3096	24.7424	24.8512
MSTRG.10500|gene:trnascan-scaffold10x_432_pilon-noncoding-Pseudo_AGC-gene-0.46	1.14607	0	0.246219	1.37674	0.834827	0
MSTRG.10501|gene:maker-scaffold10x_432_pilon-snap-gene-0.126	9.74789	9.84175	10.4264	9.13946	10.4339	11.3282
MSTRG.10502|gene:trnascan-scaffold10x_432_pilon-noncoding-Pseudo_NNN-gene-0.47	0	0	0	0	0	0
MSTRG.10503	1.21426	1.8689	1.40024	0.148164	3.05677	1.30712
MSTRG.10504	0.858248	0.884971	3.30376	0.261768	0.33284	1.06162
MSTRG.10505	3.16417	0.552022	0.279099	0.668824	1.21053	1.39628
MSTRG.10506	1.33937	2.03806	0.975346	1.12043	1.71038	3.1367
MSTRG.10507|gene:maker-scaffold10x_432_pilon-augustus-gene-0.65	155.07	149.854	145.099	164.384	155.107	162.211
MSTRG.10508|gene:maker-scaffold10x_432_pilon-snap-gene-0.127	55.1641	55.3146	52.6407	55.8402	54.1562	53.9267
MSTRG.10509|gene:trnascan-scaffold10x_432_pilon-noncoding-Pseudo_CAT-gene-0.48	0	0	0	0	0	0
MSTRG.10510	1.62515	3.76589	1.05851	1.33106	0.557459	0.608114
MSTRG.10511|gene:maker-scaffold10x_432_pilon-snap-gene-0.105	11.6558	11.4751	9.70528	11.2408	12.0992	16.0907
MSTRG.10512|gene:trnascan-scaffold10x_432_pilon-noncoding-Pseudo_ACC-gene-0.49	1.66999	0	0	0	0.341414	1.4941
MSTRG.10513|gene:trnascan-scaffold10x_432_pilon-noncoding-Pseudo_ACT-gene-0.33	0.784984	1.1595	2.55012	0	1.63692	0.134842
MSTRG.10514|gene:trnascan-scaffold10x_432_pilon-noncoding-Ile_GAT-gene-0.34	0	0	0	0	0	0
MSTRG.10515|gene:maker-scaffold10x_432_pilon-snap-gene-0.128	14.6918	21.7925	14.3121	13.1213	16.6027	13.8078
MSTRG.10516	1.90183	1.9631	2.7772	0.815204	2.64839	2.06516
MSTRG.10517	1.03774	0.315833	3.13938	2.94563	2.12435	2.08338
gene:maker-scaffold10x_432_pilon-snap-gene-0.129	0.32424	0	0.359623	0.548673	0	0
gene:maker-scaffold10x_432_pilon-augustus-gene-0.86	0.193605	0.173642	0.070301	0.126627	0.231525	0.18259
gene:maker-scaffold10x_432_pilon-snap-gene-0.131	0	0.071049	0.04493	0.250529	0	0.125033
MSTRG.10518	1.83645	1.16728	1.47133	1.76117	2.02929	3.40501
MSTRG.10519|gene:maker-scaffold10x_432_pilon-snap-gene-0.106	95.6334	89.079	88.4974	70.8623	86.3428	88.23
MSTRG.10520|gene:maker-scaffold10x_432_pilon-snap-gene-0.132	21.04	13.8865	16.4108	11.8044	11.6681	14.4845
MSTRG.10521|gene:trnascan-scaffold10x_432_pilon-noncoding-Pseudo_GGT-gene-0.35	0	0.434812	0	0	0	0.421383
MSTRG.10522|gene:maker-scaffold10x_432_pilon-snap-gene-0.134	1.01022	1.5159	0.945656	1.34815	0.840217	1.45795
MSTRG.10523|gene:maker-scaffold10x_432_pilon-snap-gene-0.133	2.95216	4.26745	5.07288	3.13006	3.63103	2.8948
MSTRG.10524	3.39203	2.39324	2.80406	2.25885	3.01731	2.78792
MSTRG.10525|gene:maker-scaffold10x_432_pilon-snap-gene-0.107	37.2324	29.6088	37.8461	50.7877	39.2449	41.3985
MSTRG.10526	3.91807	3.37155	3.94922	3.36519	4.44235	5.37169
MSTRG.10527	2.10954	2.61705	2.70873	2.63537	3.07665	3.93295
MSTRG.10528	6.11661	6.4188	6.7135	6.35664	7.37633	8.36398
MSTRG.10529	3.10861	3.29049	4.11726	3.44802	5.63077	6.49312
MSTRG.10530	0	5.20575	0	0.602774	7.32333	0
MSTRG.10531|gene:maker-scaffold10x_432_pilon-augustus-gene-0.89	308.801	306.623	259.17	321.515	330.826	328.27
MSTRG.10532	1.04854	0.9125	1.86991	2.7969	2.82442	2.13244
MSTRG.10533|gene:maker-scaffold10x_432_pilon-snap-gene-0.136	10.7069	9.27944	9.17999	8.63251	9.68381	10.5562
MSTRG.10534|gene:trnascan-scaffold10x_432_pilon-noncoding-Thr_GGT-gene-0.50	0	0	0	0	0	0
MSTRG.16042	4.44419	5.16772	3.12645	2.50841	3.95005	3.12182
MSTRG.16044|gene:maker-scaffold10x_83_pilon-snap-gene-0.187	16.6469	17.6059	16.3142	19.0204	20.0318	18.9255
MSTRG.16045|gene:trnascan-scaffold10x_83_pilon-noncoding-Pseudo_CAC-gene-0.103	0	0	0	0	0.069152	0
MSTRG.16046|gene:trnascan-scaffold10x_83_pilon-noncoding-Pseudo_GGA-gene-0.91	2.32443	0	0.904123	0	0	0
MSTRG.16047|gene:maker-scaffold10x_83_pilon-augustus-gene-0.142	6.05314	6.25053	5.69499	4.87234	5.60381	6.21394
MSTRG.16048|gene:trnascan-scaffold10x_83_pilon-noncoding-Thr_GGT-gene-0.104	0	0	0	0	0	0
MSTRG.16049|gene:trnascan-scaffold10x_83_pilon-noncoding-Pseudo_GGT-gene-0.92	0	0	0	0.455791	0.846422	0
MSTRG.16050|gene:trnascan-scaffold10x_83_pilon-noncoding-Pseudo_GGT-gene-0.93	0	0	0.879353	0	0	0
MSTRG.16051|gene:maker-scaffold10x_83_pilon-snap-gene-0.212	39.0078	33.8117	32.0201	34.1014	38.6162	37.3596
MSTRG.16052|gene:maker-scaffold10x_83_pilon-augustus-gene-0.120	25.9713	26.4971	25.1345	21.2216	27.2528	25.9294
MSTRG.16043|gene:maker-scaffold10x_83_pilon-snap-gene-0.186	111.516	105.351	98.3663	81.8329	112.171	123.152
MSTRG.16053	5.34835	4.07059	3.50251	3.97095	4.52627	7.73048
MSTRG.16054|gene:maker-scaffold10x_83_pilon-snap-gene-0.213	9.2507	9.92849	9.0971	8.34169	9.63505	9.61179
gene:maker-scaffold10x_83_pilon-snap-gene-0.190	0	0	0	0	0	0.130971
gene:maker-scaffold10x_83_pilon-snap-gene-0.191	0	0	0	0	0	0.233001
MSTRG.16055	3.04486	3.25508	1.87019	2.08645	3.65082	3.93621
MSTRG.16056	0.746168	1.15471	2.13065	2.65329	0.839007	1.41369
MSTRG.16057|gene:maker-scaffold10x_83_pilon-snap-gene-0.192	15.3518	13.0187	14.2714	11.4632	12.86	12.5214
MSTRG.16058|gene:maker-scaffold10x_83_pilon-snap-gene-0.193|gene:trnascan-scaffold10x_83_pilon-noncoding-Pseudo_ACC-gene-0.95	63.0266	56.3429	56.3623	56.7091	60.9423	62.5638
MSTRG.16059	10.4799	10.0085	13.7131	7.43602	11.1749	10.4351
MSTRG.16060	16.6853	17.8612	16.1582	16.4247	16.1134	16.0026
MSTRG.16061|gene:maker-scaffold10x_83_pilon-snap-gene-0.194	8.56782	7.52365	8.97991	6.75047	8.75915	7.2137
MSTRG.16062|gene:maker-scaffold10x_83_pilon-snap-gene-0.214	5.67357	7.24284	5.34679	6.01824	5.98559	6.88903
MSTRG.16063	3.21949	1.29495	1.74632	1.66814	0.809481	1.45205
MSTRG.16064|gene:maker-scaffold10x_83_pilon-snap-gene-0.195	41.8426	40.497	37.4886	36.5017	35.1617	36.1282
MSTRG.16065|gene:maker-scaffold10x_83_pilon-snap-gene-0.196	18.0258	21.8917	14.6247	15.3675	21.3536	20.0436
MSTRG.16066|gene:maker-scaffold10x_83_pilon-snap-gene-0.197	2.48084	1.90861	3.03789	2.72176	3.19195	2.94448
MSTRG.16067|gene:maker-scaffold10x_83_pilon-snap-gene-0.198	5.98975	5.67037	5.16895	6.11432	8.65405	8.40687
MSTRG.16068|gene:maker-scaffold10x_83_pilon-snap-gene-0.215	7.10251	6.92466	7.50785	6.63969	8.70954	8.73217
MSTRG.16069	3.28709	1.41164	0.143905	0.939882	0.259999	2.19856
MSTRG.16070	1.41312	3.34151	0.953542	0.507787	0.295837	1.77398
MSTRG.16071|gene:maker-scaffold10x_83_pilon-snap-gene-0.199	4.04276	3.47465	3.66245	2.31926	3.82828	3.96983
MSTRG.16072	0.462486	0.913338	0.291517	1.54098	1.14836	3.19247
MSTRG.16073|gene:maker-scaffold10x_83_pilon-snap-gene-0.200	28.3986	24.5384	33.3801	21.0635	25.0202	27.0285
MSTRG.16074|gene:trnascan-scaffold10x_83_pilon-noncoding-Pseudo_GGT-gene-0.96	0	0	0	0	0	0.556225
MSTRG.16075|gene:trnascan-scaffold10x_83_pilon-noncoding-Thr_GGT-gene-0.110	0.408191	0.426287	0	0.955288	0	0.438238
MSTRG.16076|gene:maker-scaffold10x_83_pilon-snap-gene-0.216	49.1602	49.737	44.3933	50.217	49.5548	43.2194
MSTRG.16077	3.07385	3.2499	3.58502	3.55926	2.26066	5.222
MSTRG.16078	32.1702	34.9438	37.5289	35.1979	33.0655	29.8224
MSTRG.16079	11.3611	13.088	15.704	12.5293	13.1011	14.2882
MSTRG.16080|gene:maker-scaffold10x_83_pilon-snap-gene-0.217	154.352	143.033	148.66	161.948	167.405	155.54
MSTRG.16081	2.23348	1.41896	1.59397	3.14823	2.33139	3.48767
MSTRG.16082	2.24385	0.135357	1.20721	0.446073	1.30196	3.18497
MSTRG.16083|gene:maker-scaffold10x_83_pilon-snap-gene-0.201	7.58645	7.26844	7.52328	7.26715	20.1616	7.66038
MSTRG.16084|gene:maker-scaffold10x_83_pilon-snap-gene-0.218	32.9415	30.5368	39.9637	63.6856	37.75	37.9213
MSTRG.16085|gene:maker-scaffold10x_83_pilon-snap-gene-0.202	24.2962	24.6917	25.0388	22.4531	21.4875	21.0616
MSTRG.16086|gene:trnascan-scaffold10x_83_pilon-noncoding-Pseudo_CAC-gene-0.111	0	0	0	0	0	0
MSTRG.16087|gene:trnascan-scaffold10x_83_pilon-noncoding-Pseudo_CAC-gene-0.98	0	0	0	0	0	0
MSTRG.16088|gene:maker-scaffold10x_83_pilon-snap-gene-0.219	10.7453	10.4102	9.84349	10.6263	10.3514	11.1571
MSTRG.16089	0.989135	1.20214	2.10043	0.186628	1.41025	3.14149
gene:maker-scaffold10x_83_pilon-augustus-gene-0.134	1.4801	1.27648	1.43318	1.33957	1.08138	1.12607
MSTRG.16090	2.99426	3.11392	2.24779	2.83778	2.79428	1.94406
gene:maker-scaffold10x_83_pilon-augustus-gene-0.135	0.056246	0.181452	0.157207	0.703619	0.75502	0.302528
MSTRG.16091	12.0535	10.5883	9.69153	9.98269	9.93628	8.03678
MSTRG.16092	2.47615	2.73855	2.65112	1.52292	3.24978	3.70034
MSTRG.16093|gene:maker-scaffold10x_83_pilon-snap-gene-0.205	114.338	107.848	99.8472	99.742	103.972	102.846
MSTRG.16094|gene:maker-scaffold10x_83_pilon-snap-gene-0.221	0.720297	4.80503	0.600361	1.13681	1.24611	1.95321
MSTRG.16095|gene:maker-scaffold10x_83_pilon-snap-gene-0.206	91.5422	90.4514	88.8509	93.6891	109.132	96.2262
MSTRG.16096|gene:maker-scaffold10x_83_pilon-snap-gene-0.222	43.6147	37.4549	27.7549	27.3447	21.8447	26.5885
MSTRG.16097	2.17979	1.63527	1.54188	3.02632	2.95223	1.4717
MSTRG.16098	2.15648	0.592688	1.25714	0.864997	3.19216	2.72223
MSTRG.16099	1.98448	1.30045	1.68596	1.28478	3.379	1.64196
MSTRG.16100|gene:trnascan-scaffold10x_83_pilon-noncoding-Pseudo_ACT-gene-0.100	0	0	0	0	0	0
MSTRG.16101	0.429778	1.0843	1.62989	1.4101	3.47749	1.08624
gene:trnascan-scaffold10x_83_pilon-noncoding-Pseudo_CAC-gene-0.112	2.76968	0	1.74747	0.726417	1.21155	0
MSTRG.16102|gene:trnascan-scaffold10x_83_pilon-noncoding-Pseudo_GGT-gene-0.114	1.59521	0.874694	0.902169	0.291029	1.38872	0
MSTRG.16104	3.03696	3.71937	4.02183	2.9887	3.03942	3.78069
MSTRG.16105	3.13394	1.94095	1.4292	0.995123	1.86328	2.21987
MSTRG.16106	2.27187	3.16933	2.04183	2.21571	2.21164	3.60265
MSTRG.16107	34.8982	39.6839	37.0391	36.2627	37.0694	38.5252
MSTRG.16108	0	2.38752	2.29161	3.05989	3.55029	2.50847
MSTRG.16109	3.71373	0.813879	1.40319	0.867756	1.20261	3.99892
MSTRG.16110	1.71386	1.11631	1.19385	1.21621	1.10469	3.54833
MSTRG.16111	3.24118	1.9887	2.79145	2.13502	2.51708	2.47383
MSTRG.16112|gene:maker-scaffold10x_83_pilon-augustus-gene-0.138	20.0457	19.589	17.5538	20.3077	24.8694	26.8712
MSTRG.16113|gene:trnascan-scaffold10x_83_pilon-noncoding-Thr_GGT-gene-0.115	0	0	0.439677	0.702418	2.79913	0
MSTRG.16114	3.05396	3.28469	4.42241	3.06098	1.5355	4.18992
MSTRG.16115	3.34616	2.9642	1.70232	2.28732	3.60636	1.53151
MSTRG.16116|gene:maker-scaffold10x_83_pilon-augustus-gene-0.139	15.8712	10.3437	13.2016	12.9481	16.9429	19.8101
MSTRG.16117|gene:maker-scaffold10x_83_pilon-snap-gene-0.209	2.86713	3.40941	3.36199	2.36069	3.28175	3.38568
MSTRG.16118|gene:maker-scaffold10x_83_pilon-augustus-gene-0.149	11.3324	11.9362	10.6605	8.56126	10.3985	10.7875
MSTRG.16119|gene:maker-scaffold10x_83_pilon-augustus-gene-0.151	30.3672	26.9062	27.6236	23.648	26.3239	28.332
gene:maker-scaffold10x_83_pilon-snap-gene-0.210	0.475232	0.379926	0.867559	0.956268	0.506356	0.944497
MSTRG.16120|gene:maker-scaffold10x_83_pilon-snap-gene-0.225	17.5706	16.8162	14.227	15.5148	17.4751	17.0385
MSTRG.16121	2.77591	3.5067	1.28157	1.97383	3.02126	3.25274
MSTRG.16122	1.83351	1.81148	1.17474	1.59869	1.87943	2.8899
MSTRG.5977	3.52751	3.0024	2.97133	2.73214	4.92716	3.71916
MSTRG.5978|gene:maker-scaffold10x_209_pilon-snap-gene-0.21	61.7889	58.7243	57.9684	56.4051	70.8984	62.5826
MSTRG.5979|gene:maker-scaffold10x_209_pilon-snap-gene-0.34	89.6096	82.8747	95.1209	92.4522	91.8606	79.445
MSTRG.5980|gene:maker-scaffold10x_209_pilon-snap-gene-0.22	0.32464	0.263331	0.419319	0.690583	0.553618	0.213875
gene:maker-scaffold10x_209_pilon-augustus-gene-0.56	0.238726	0.28089	0.430438	0.437834	0	0.506303
MSTRG.5981|gene:maker-scaffold10x_209_pilon-snap-gene-0.35	18.2574	18.0006	20.8787	19.3885	20.3071	19.1431
MSTRG.5982	5.44115	7.23817	4.5763	6.28563	6.19959	8.02238
MSTRG.5983	3.45876	0	3.04217	1.27074	0	0
MSTRG.5984|gene:maker-scaffold10x_209_pilon-snap-gene-0.36	8.42685	9.17238	7.2142	8.19661	9.08434	9.05842
MSTRG.5985|gene:maker-scaffold10x_209_pilon-pred_gff_StringTie-gene-0.125	248.883	271.256	216.009	276.124	244.347	234.702
MSTRG.5986|gene:maker-scaffold10x_209_pilon-snap-gene-0.37	110.299	103.328	90.1279	117.476	102.92	103.54
MSTRG.5987	267.047	248.12	233.323	286.455	269.632	250.837
MSTRG.5988	2.92034	4.35816	2.64068	2.34362	3.30349	3.37259
MSTRG.5989|gene:maker-scaffold10x_209_pilon-snap-gene-0.24	1.87879	1.73482	1.43059	1.7334	1.86685	1.93241
MSTRG.5990|gene:trnascan-scaffold10x_209_pilon-noncoding-Pseudo_CAC-gene-0.100	0.025866	0.076357	0	0	0	0
MSTRG.5991|gene:trnascan-scaffold10x_209_pilon-noncoding-Pseudo_CAC-gene-0.84	0	0.02161	0	0	0	0.239821
[truncated: 21,010 more rows]
