# Supplementary material for: Neoblast-like stem cells of Fasciola hepatica
Source: PLoS Pathog. 2024 May 28;20(5):e1011903. doi: 10.1371/journal.ppat.1011903 (PMC11161113; doi:10.1371/journal.ppat.1011903)
Supplement: S5 Table — (XLSX) [file ppat.1011903.s009.xlsx]

## Sheet: Raw Data for Fig1B
Days Post-Excystment	CS+																														CS-
2	30	29	16	32	20	30	34	21	22	21	33	37	31	33	27	28	17	36	40	42	31	35	20	23							15	10	15	14	16	13	14	14	14	6	9	13	11	15	17	16	10	12	23
3	41	44	21	22	41	20	90	79	62	67	44	44	52	65	26	42	59	50	81	53	58										14	16	12	13	22	13	20	11	13	20	10	19	22	19	20	14	9	18	11
4	91	53	98	101	89	61	44	48	52	57	40	59	45	46	47	42	48	62													15	14	17	15	16	19	18	14	17	20	25	19	15	19	17	13	12	16	25
7	298	263	238	414	542	64	342	139	462	203	334	257	136	192	272	203	351	421	267	114	227	238	355	286	245	417	244				21	22	21	18	20	35	14	16	26	20	14	18	9	25	17	7	17	10	16
8	355	541	524	535	279	241	287	173	223	142	229	148	522	226	306	450	532	508	297	399	187	309	399	199	395	431	389	288	195		20	21	24	25	25	24	14	25	15	20	15	27	29	28	23	18	15	20	23
9	218	253	335	454	191	206	366	250	330	190	200	357	270	257	292	323	256	428	338	419	225	282	347	293	414	320	379				18	19	17	26	22	18	21	19	27	21	30	26	20	17	25	22	14	30	26
14	402	694		817	187	242	344	358	203	396	282	83	154	343	305	161	713	310	219	230	147	648	213	127	78
22	105	512	575	338	487		123	355	83		251	148	244	435	193	243	498	339	716	382		342	373	239	148	306		226	286	267
28	308	295	424	434	276	233	212	309	387	242		201	107	363	452	601	197	210		151	359
[truncated: 11 more columns]

## Sheet: Raw Data for Fig1C
Days Post-Excystment	EdU+ Cells	Juvenile area (mm2)
2	30	0.045
2	29	0.044
2	16	0.04
2	32	0.049
2	20	0.042
2	30	0.048
2	34	0.048
2	21	0.034
2	22	0.044
2	21	0.035
2	33	0.048
2	37	0.043
2	31	0.041
2	33	0.039
2	27	0.038
2	28	0.047
2	17	0.052
2	36	0.058
2	40	0.057
2	42	0.06
2	31	0.057
2	35	0.064
2	20	0.044
2	23	0.056
3	41	0.049
3	44	0.05
3	21	0.036
3	22	0.048
3	41	0.041
3	20	0.028
3	90	0.046
3	79	0.052
3	62	0.061
3	67	0.041
3	44	0.045
3	44	0.05
3	52	0.054
3	65	0.039
3	26	0.028
3	42	0.048
3	59	0.046
3	50	0.054
3	81	0.057
3	53	0.057
3	58	0.063
4	91	0.049
4	53	0.048
4	98	0.042
4	101	0.053
4	89	0.042
4	61	0.066
4	44	0.074
4	48	0.067
4	52	0.066
4	57	0.06
4	40	0.065
4	59	0.062
4	45	0.077
4	46	0.063
4	47	0.065
4	42	0.066
4	48	0.049
4	62	0.053
7	298	0.093
7	263	0.096
7	238	0.108
7	414	0.104
7	542	0.112
7	64	0.084
7	342	0.094
7	139	0.088
7	462	0.1
7	203	0.074
7	334	0.091
7	257	0.086
7	136	0.11
7	192	0.102
7	272	0.098
7	203	0.148
7	351	0.119
7	421	0.135
7	267	0.113
7	114	0.077
7	227	0.072
7	238	0.065
7	355	0.089
7	286	0.108
7	245	0.064
7	417	0.083
8	355	0.115
8	524	0.111
8	535	0.122
8	279	0.106
8	241	0.079
8	287	0.093
8	173	0.098
8	223	0.098
8	142	0.1
8	229	0.092
8	148	0.085
8	522	0.115
8	226	0.087
8	306	0.079
8	450	0.118
8	532	0.144
8	508	0.104
8	399	0.084
8	187	0.071
8	309	0.078
8	399	0.087
8	199	0.066
8	395	0.08
8	431	0.119
8	389	0.088
8	288	0.083
8	195	0.078
9	218	0.176
9	253	0.113
9	335	0.154
9	454	0.164
9	191	0.094
9	206	0.112
9	366	0.159
9	250	0.112
9	330	0.09
9	190	0.121
9	200	0.126
9	357	0.089
9	270	0.097
9	257	0.113
9	292	0.107
9	428	0.154
9	338	0.136
9	419	0.11
9	225	0.102
9	282	0.124
9	347	0.11
14	402	0.11
14	694	0.173
14	817	0.171
14	187	0.084
14	242	0.052
14	344	0.091
14	358	0.089
14	203	0.073
14	396	0.126
14	282	0.105
14	83	0.039
14	154	0.092
14	343	0.099
14	305	0.108
14	161	0.076
14	713	0.164
14	310	0.105
14	219	0.077
14	230	0.124
14	147	0.102
14	648	0.25
14	213	0.097
14	127	0.084
14	78	0.062
22	105	0.071
22	512	0.108
22	575	0.125
22	338	0.139
22	487	0.125
22	123	0.07
22	355	0.141
22	83	0.05
22	251	0.154
22	148	0.078
22	244	0.128
22	435	0.208
22	193	0.122
22	243	0.154
22	498	0.26
22	339	0.17
22	716	0.277
22	342	0.106
22	373	0.219
22	239	0.172
22	148	0.139
22	306	0.201
22	226	0.114
22	286	0.153
22	267	0.218
28	528	0.249
28	229	0.169
28	135	0.127
28	273	0.226
28	238	0.162
28	308	0.173
28	295	0.151
28	424	0.22
28	434	0.182
28	276	0.123
28	233	0.116
28	212	0.121
28	309	0.141
28	387	0.165
28	242	0.151
28	201	0.103
28	107	0.076
28	363	0.152
28	452	0.201
28	601	0.191
28	197	0.096
28	210	0.128
28	151	0.092
28	359	0.116

## Sheet: Raw Data for Fig3E
EdU+	BrdU+	EdU+/BrdU+
18.773	32.6994	48.5276
24.7423	24.055	51.2028
36.4508	18.4652	45.0839
18.0483	22.5603	59.3914
14.9007	31.7881	53.3113
15.1145	25.8015	59.084

## Sheet: Raw Data for Fig4B
6 days old/3 days post-irradiation		10 days old/7 days post-irradiation		13 days old/10 days post-irradiation		21 days old/18 days post-irradiation		42 days old/39 days post-irradiation
Ctrl	200 Gy	Ctrl	200 Gy	Ctrl	200 Gy	Ctrl	200 Gy	Ctrl	200 Gy
155	0	134	0	145	0	552	0	578	0
197	0	456	0	192	2	271	0	435	0
363	3	412	0	453	6	201	0	456	0
332	11	171	5	417	0	299	0	283	0
202	10	216	2	217	1	277	0	216	0
265	0	433	6	533	1	277	0	227	0
266	3	141	0	444	0	235	1	412	0
138	12	165	0	290	0	297	0	724	0
101	0	133	0	460	0	461	0	523	0
87	0	89	0	190	0	449	0	914	0
118	0	136	1	352	1	420	0	706	0
130	2	118	3	141	0	282	0	664	0
122	0	129	0	253	2	527	0	545	0
123	0	176	0	252	0	373	0	395	0
142	0	168	0	210	2	342	0	515	0
98	5	107	1	193	0	216	0	270	0
106	0	139	3	164	0	322	0	366	0
117	0	115	0	209	2	354	0	844	0
141	0	265	0	190	3	311	0	709	0
155	2	290	2	135	0	625	0	481	0
128	1	169	0	151	0	592	0	541
131	3	226	3	262	0	232	0	387
84	0	129	0	234	3	171	0	358
119		145	0	181	1	356	0
260					0

## Sheet: Raw Data for Fig4F
0 Gy	10 Gy	100 Gy	200 Gy
86	27	0	0
0	38	0	0
112	9	0	0
91	31	0	0
107	4	0	0
66	25	0	0
97	59	0	0
103	19	0	0
67	24	0	0
67	39	0	0
57	42	0	0
73	34	0	0
87	28	0	0
70	0	0	0
97	6	0	0
89	5	0	0
82	1	0	0
88	0	0	0
81	0	0	0
111	0	0	0
71	0		0
			0
			0
			0

## Sheet: Raw Data for Fig5C D & F
Fig5C	Downregulated GO Terms	GO:0005634 nucleus	GO:0004559 alpha-mannosidase activity	GO:0003677 DNA binding	GO:0004372 glycine hydroxymethyltransferase activit...	GO:0004683 calmodulin-dependent protein kinase acti...	GO:0003688 DNA replication origin binding	GO:0004748 ribonucleoside-diphosphate reductase act...	GO:0003918 DNA topoisomerase type II (double strand...	GO:0004713 protein tyrosine kinase activity	GO:0003678 DNA helicase activity	GO:0005524 ATP binding	GO:0016126 sterol biosynthetic process	GO:0032515 negative regulation of phosphoprotein ph...	GO:0019264 glycine biosynthetic process from serine	GO:0042274 ribosomal small subunit biogenesis	GO:0030422 production of siRNA involved in RNA inte...	GO:0032147 activation of protein kinase activity	GO:0030328 prenylcysteine catabolic process	GO:0000290 deadenylation-dependent decapping of nuc...	GO:0032508 DNA duplex unwinding	GO:0006270 DNA replication initiation
	-log10(p value)	3.88606	1.39794	1.40894	1.56864	1.56864	1.85387	1.85387	1.85387	1.95861	4.09152	5.95861	1.45593	1.45593	1.45593	1.74473	1.74473	1.74473	1.74473	1.74473	10.4559	11
Fig5D	Downregulated KEGG Pathways	04110 Cell cycle	03030 DNA replication	04111 Cell cycle - yeast	04113 Meiosis - yeast	03013 RNA transport
	-log10(p value)	2.6077	2.08148	2.00322	1.58602	1.3488
Fig5F	Downregulated GO Terms	GO:0007017 microtubule-based process	GO:0031929 TOR signaling	GO:0007018 microtubule-based movement	GO:0006094 gluconeogenesis	GO:0008569 minus-end-directed microtubule motor act...	GO:0004459 L-lactate dehydrogenase activity	GO:0004613 phosphoenolpyruvate carboxykinase (GTP) ...	GO:0031931 TORC1 complex
	-log10(p value)	2.25181	1.81816	1.81248	1.57675	2.67778	2.05061	2.05061	2.5376

## Sheet: Raw Data for Fig6A
Percentage change in expression relative to GAPDH
fhh2b		fhh2a		fhfgfrA		fhzfp1
Ctrl dsRNA	fhh2b dsRNA	Ctrl dsRNA	fhh2b dsRNA	Ctrl dsRNA	fhh2b dsRNA	Ctrl dsRNA	fhh2b dsRNA
96	27	176	15	88	34	219	45
187	4	110	37	167	33	105	45
119	9	83	50	112	50	39	50
80	12

## Sheet: Raw Data for Fig6B
Week	No dsRNA
1	52350.2	57473.8	39652.5	47894.9	55691.7	54577.9	49008.7	47894.9	64379.6	48563.2	42994	46558.3	44998.9	50790.8	66384.5	42771.2	54577.9				47347.8	62655.7	49483.8	48415.8	65859.7	61587.8	62299.8	47703.8	67283.7	51975.8	62655.7	56603.8	49483.8	50195.8	63011.7	49127.8	48771.8	50551.8	48415.8	75115.7	53399.8	90067.6	74403.7	55179.8	78675.7	53399.8	52331.8	50907.8	52331.8
2	126023	139551	37023.9	99323.6	109648	71911.7	100036	103952	168387	160911	136703	96831.6	156283	94695.6	88643.6	96119.6	97543.6				174439	136347	180491	124600	101460	137771	107512	93983.6	94339.6	90067.6	182271	126735	62299.8	112140	90067.6	124600	123888	87575.6	101816	147383	104664	173727	116412	111428	78319.7	146671		142043	98967.6
3	136703	124600	147739	156639	215023	155571	105376	93627.6	200427	158775	154147	131363	106800	141687							147026	161729	149476	157273	124081	136556	147917	160838	141457	165738	196258	168857	134106	212742	127868	109156	137002	87992.9	106928	135219	114502	112720	118735	72622	75963.5	210292	122744	123190	226554
[truncated: 127 more columns]

## Sheet: Raw Data for Fig6E
Ctrl dsRNA	fhh2b dsRNA
518	0
958	0
257	0
219	0
218	0
163	0
147	0
776	0
648	0
328	0
256	0
251	0
254	0
266	1
221	0
288	0
178	0
207	0
257	0
202	0
202	0
165	0
339	0
664	0

## Sheet: Raw Data for S1FigB
EdU+ nucleii Area		DAPI+ nucleii Area
Day 3	Day 10	Day 3	Day 10
35.13	29.44	36.116	22.14
34.81	30.72	40.504	17.487
40.48	30.4	26.665	25.669
27.69	22.88	24.302	9.947
55.53	20.48	26.159	10.909
45.01	33.92	23.965	11.551
56.18	27.68	23.459	18.931
37.4	32.64	23.459	11.712
27.52	26.56	16.877	24.225
42.68	32.32	16.708	18.61
40.243	28.704	25.8214	20.215
40.31	32.64	15.189	21.338
51.16	30.4	14.176	8.343
36.59	34.64	14.514	14.92
68	50.56	26.159	40.59
28.33	35.2	11.307	28.557
49.7	32.8	11.307	16.204
54.08	26.56	12.995	13.156
40.31	30.4	9.957	26.953
56.34	29.12	8.27	20.536
52.78	23.68	13.333	19.092
47.76	32.6	13.7207	42.996
53.43	30.24	19.071	26.472
47.44	34.88	17.889	11.872
37.24	32.32	22.952	18.289
61.2	26.56	10.126	23.263
65.09	42.88	10.464	26.632
87.59	28.16	8.776	18.931
60.88	22.56	13.67	14.911
52.94	23.2	9.957	8.818
44.85	32.96	14.176	18.278
43.88	30.08	36.62	7.696
42.9	31.325	23.821	9.46
46.81	32.61	24.176	12.827
40.96	34.217	6.933	11.063
30.23	32.128	9.955	21.485
44.38	28.755	11.91	12.025
62.09	37.59	10.844	21.324
67.95	24.096	23.465	6.894
44.7	33.253	17.421	16.194
72.5	28.273	18.3494	17.797
30.72	18.634	26.309	35.754
48.324	30.0881	12.444	16.514
23.89	24.899	12.977	17.637
48.6	34.377	10.488	11.865
69.9	30.361	11.377	16.354
59.98	30.843	21.154	30.463
48.11	30.04	11.377	18.759
57.54	28.916	11.555	15.873
88.91	18.956	14.577	23.89
38.36	28.755	25.065	15.713
32.35	35.984	15.7323	23.088
69.57	35.02	19.021	11.223
53.721	29.8151	9.955	19.721
40.31	37.108	23.998	23.729
43.4	22.49	13.155	23.729
58.03	13.976	11.199	12.185
67.3	18.153	13.51	12.666
34.14	20.402	21.154	11.544
35.44	25.381	18.31	8.658
42.59	42.088	17.954	21.645
32.566	39.197	7.115	8.498
35.071	38.875	21.17	8.818
27.723	30.04	13.535	15.071
25.051	36.094	11.279	14.59
40.917	50.5	15.27	10.582
31.397	22.321	9.023	16.675
40.75	15.356	15.097	16.194
35.071	16.78	29.673	15.552
45.927	20.738	8.329	15.873
23.882	23.113	19.261	17.637
33.8355	21.53	14.9752	16.835
58.786	21.213	11.279	13.949
37.41	20.105	24.988	14.59
39.08	23.5173	22.038	15.071
28.224	27.229	20.302	12.506
28.892	17.889	21.691	9.78
36.24	21.055	20.476	13.628
23.548	19.788	27.243	7.536
32.232	22.479	27.243	15.713
35.071	20.58	12.667	10.582
17.202	29.128	14.576	11.234
33.6685	25.012	20.2503	12.257
36.575	21.688	30.888	21.989
42.921	16.305	21.864	18.477
36.575	22.1153	28.458	19.851
33.067	34.511	32.449	20.462
24.049	38.468	26.029	11.3
54.11	32.294	23.426	12.456
72.815	33.719	28.805	15.22
37.911	22.638	20.823	11.911
46.762	17.097	25.682	18.172
24.55	15.356	26.723	19.241
68.943	25.329	15.01	27.487
50.291	29.603	9.276	9.315
31.474	21.919	14.336	12.827
32.639	24.639	11.131	21.684
72.939	25.759	27.66	23.669
48.626	25.279	12.481	39.703
42.298	31.519	10.963	11.453
49.6014	20.959	9.445	19.546
39.134	28.639	16.022	10.384
58.951	35.039	19.901	25.654
30.641	29.759	13.155	29.472
43.464	35.519	13.998	4.887
47.794	27.903	19.564	14.812
52.789	28.319	17.372	21.684
57.619	32.159	15.01	29.166
60.616	22.719	12.818	18.324
34.138	26.879	13.324	5.451
72.606	25.599	16.022	7.856
49.7752	24.639	20.407	7.055
44.796	31.039	20.913	10.742
45.296	28.479	14.504	2.886
32.806	29.439	19.901	8.337
39.301	21.599	29.009	11.704
31.474	27.087	23.949	16.995
35.637	21.919	21.082	10.422
45.795	25.599	19.901	7.856
78.268	23.519	7.856	8.9304
35.803	13.44	9.46	10.422
74.321	14.079	6.734	12.185
74.479	30.079	12.025	9.62
37.633	36.319	11.384	8.177
52.434	30.879	8.658	8.337
56.686	23.039	12.025	12.025
37.003	16.959	5.612	8.658
62.512	39.999	5.772	6.734
58.103	25.338	9.62	19.24
36.846	14.502	8.337	12.506
29.13	15.936	7.856	13.789
51.9147	18.645	10.742	13.147
99.515	25.179	12.506	9.62
77.313	11.474	15.873	16.835
45.506	12.111	10.268	7.055
41.255	15.299	4.492	18.919
68.338	15.458	8.984	25.814
69.598	19.3941	4.813	8.658
40.94	27.091	7.059	20.683
34.641	20.717	11.551	18.118
60.15	25.338	7.38	6.574
53.064	26.454	7.38	24.371
59.032	16.892	15.873	33.029
71.33	21.514	12.986	19.6067
53.064	25.976	10.794	18.919
98.098	18.645	16.528	18.278
59.835	26.294	20.913	32.708
85.029	17.53	15.01	31.265
42.829	22.6451	18.046	26.295
28.185	58.485	13.998	17.156
57.158	37.609	16.191	28.7
85.029	40.496	17.034	31.425
43.144	46.055	13.155	17.156
41.575	36.493	15.179	15.552
43.704	23.426	31.201	23.7454
26.06	23.745	20.745	27.417
45.327	32.828	17.034	14.59
45.631	24.223	27.322	21.324
57.393	33.147	17.54	16.514
30.319	53.268	23.106	28.379
32.144	45.028	25.467	15.713
38.938	46.205	19.733	24.371
32.55	41.202	14.167	12.346
39.3641	41.79	17.203	18.759
31.637	28.547	15.516	19.881
24.336	32.961	16.866	16.525
26.871	25.898	23.612	8.503
34.882	24.427	9.782	12.674
48.369	25.898	19.733	12.995
50.599	36.5224	22.431	12.995
45.225	53.562	23.106	15.081
50.701	32.961	14.673	10.268
44.211	43.85	21.082	15.723
30.015	38.553	9.62	14.279
38.6846	38.847	16.539	12.353
39.952	26.487	14.851	7.701
46.543	25.898	15.695	10.909
37.214	32.373	19.239	23.263
43.704	39.463	13.164	18.45
31.13	45.028	17.383	11.712
36.505	37.7022	14.683	11.872
22.613	31.196	8.438	8.343
52.932	34.727	15.02	16.846
27.885	37.081	32.066	17.969
57.292	27.664	19.746	13.9418
52.016	28.547	21.771	23.744
48.277	44.145	18.058	24.707
55.429	42.085	17.383	12.353
59.493	59.742	20.927	20.856
80.787	40.024	19.071	17.487
46.001	36.493	19.071	22.3
55.592	33.491	8.101	13.316
49.09	20.317	21.94	13.958
60.613	31.904	17.383	36.739
30.884	36.825	30.04	19.252
53.8182	25.396	28.353	19.894
50.878	22.698	36.116	11.872
43.726	27.142	32.909	14.599
55.104	21.111	18.902	22.782
65.995	16.349	24.302	15.241
68.108	23.333	20.927	17.808
61.281	25.8566	15.527	11.07
58.355	44.761	34.068	21.177
70.709	33.333	20.913	14.118
38.199	37.777	27.66	16.7813
56.404	33.015	34.068	21.979
102.406	20.635	34.068	34.333
57.542	24.444	25.804	21.177
78.349	26.825	34.912	20.054
40.475	28.253	20.07	22.942
50.715	22.381	28.84	16.364
49.74	22.539	28.84	13.797
45.071	29.3963	20.913	31.766
38.191	28.571	14.504	26.311
35.591	26.666	21.588	11.23
43.717	27.936	15.685	21.9953
28.278	36.507	24.961	31.124
33.803	30.952	19.733	18.771
32.341	36.031	10.794	18.61
53.143	32.856	10.119	22.3
23.24	34.92	11.3	22.14
34.616	32.222	16.191	17.648
36.7991	26.19	11.3	21.819
54.28	57.459	24.961	20.054
36.241	41.904	21.925	17.808
46.48	42.698	32.888	21.659
33.316	39.841	38.622	17.72
46.48	55.713	32.045	14.514
40.791	42.698	12.818	15.189
33.966	36.666	38.453	18.227
35.103	33.174	27.66	22.95
35.753	26.984	26.985	24.23
30.716	20.635	25.948	22.277
39.3126	39.7772	5.699	28.184
54.443	36.984	10.185	14.683
47.292	39.523	10.064	16.539
28.928	41.745	10.549	19.408
64.356	48.888	23.887	17.889
58.181	34.285	11.64	15.02
29.253	34.126	6.184	21.265
41.929	25.555	20.371	21.265
35.916	30.634	11.155	17.383
29.74	27.301	9.822	15.864
39.979	39.047	8.488	19.914
58.833	35.8088	14.187	17.045
48.612	41.11	11.277	18.1592
48.374	29.682	14.672	22.108
28.763	32.38	14.914	18.058
42.431	43.65	13.338	19.577
37.915	34.126	19.037	37.804
25.316	29.365	7.396	22.446
34.23	33.65	7.639	26.665
34.587	43.491	20.128	25.99
39.46	30.634	7.881	16.202
39.8521	30.952	12.732	19.071
44.333	28.207	11.762	11.139
47.661	27.41	10.185	7.426
26.861	23.107	7.033	17.552
39.103	21.035	11.519	6.244
47.661	21.673	11.398	13.501
45.522	17.37	12.125	10.632
43.501	24.063	8.124	10.464
33.398	23.426	12.139	6.413
25.197	27.569	10.757	11.982
55.862	28.525	11.251	10.464
40.9099	24.2385	7.698	15.358
38.985	54.66	6.908	10.97
36.37	21.832	9.906	9.788
52.296	28.366	9.178	9.282
24.841	22.47	10.659	14.514
42.194	20.079	15.198	15.358
29.12	22.788	4.935	10.464
30.546	24.063	15.494	19.408
37.558	36.812	11.645	12.489
52.945	33.147	18.159	19.239
48.269	26.772	10.165	14.345
50.774	29.0989	14.113	8.438
44.427	36.334	10.165	8.945
59.626	25.816	7.994	8.776
54.783	26.454	13.521	14.345
63.301	23.745	33.752	10.632
57.956	36.653	13.225	8.607
52.277	35.697	7.599	7.932
62.633	18.167	17.889	12.32
54.6991	23.107	18.564	6.582
58.123	16.095	19.071	9.788
56.453	20.717	22.277	7.426
42.423	33.102	13.67	11.139
54.449	21.166	18.902	9.7547
60.795	21.166	18.058	11.645
63.301	27.055	25.821	11.814
59.459	18.461	11.307	8.945
51.943	26.736	13.839	13.164
41.755	33.58	19.239	12.826
42.924	27.691	11.645	13.164
53.1625	32.466	12.995	9.282
61.965	19.575	21.096	17.889
66.474	26.0998	9.113	12.489
65.639	35.171	12.995	14.514
50.273	21.803	25.653	12.5732
45.764	23.394	16.3703	19.408
51.275	20.052	22.108	11.307
51.943	22.599	8.101	14.345
37.747	25.782	16.539	17.383
38.916	17.983	8.607	17.72
55.618	16.233	12.657	16.877
66.939	21.485	11.139	20.421
70.209	12.732	11.814	17.045
80.98	21.7234	12.995	19.746
64.246	22.758	10.464	14.514
55.397	26.1	11.469	28.874
58.86	34.375	10.119	8.451
61.36	27.214	9.276	19.366
67.516	26.1	16.022	20.775
58.475	20.848	9.782	16.197
46.164	19.416	9.613	23.24
63.0146	23.394	10.119	21.479
49.627	36.922	12.986	12.676
45.78	34.535	10.625	10.916
37.701	60.661	9.107	31.691
55.205	31.621	12.986	19.3665
66.554	31.298	6.746	20.071
52.127	25.813	14.504	15.141
60.014	27.426	12.312	19.366
70.401	23.877	7.252	14.437
61.745	27.749	5.903	15.141
69.631	32.266	6.746	22.536
56.8785	20.328	5.734	19.719
41.841	19.36	7.789	19.366
59.161	30.0399	8.436	10.916
63.248	26.781	13.589	20.423
51.377	29.362	9.613	17.7116
62.275	29.65	10.119	19.719
41.841	29.04	8.095	28.874
65.973	28.072	12.481	28.874
59.161	21.618	9.276	26.409
64.027	20.973	12.143	23.944
37.754	39.365	15.01	15.845
33.905	22.586	12.818	19.719
26.588	30.976	6.915	30.282
45.325	27.8423	11.3	13.38
31.049	42.592	19.564	21.831
29.8	41.642	12.986	26.444
40.864	31.298	6.24	26.177
37.474	47.432	10.457	33.656
34.262	29.362	15.685	22.972
57.816	30.33	5.734	8.013
38.544	30.33	9.276	6.411
37.5627	25.49	19.901	11.753
40.329	21.941	16.022	8.815
28.73	23.232	13.661	8.013
33.012	39.039	21.419	7.212
22.841	24.16	14.842	15.9466
26.945	29.44	15.685	26.978
36.224	17.28	9.782	11.753
25.875	24	17.709	11.753
42.47	22.72	12.143	15.225
42.113	21.12	18.215	12.287
47.645	21.44	10.245	23.239
34.6184	28.16	9.732	9.082
35.332	24.96	12.806	21.903
36.046	25.2319	12.293	20.835
39.08	30.72	5.122	23.506
34.44	36.319	7.854	22.704
21.949	32.799	8.879	21.903
20.878	28.8	8.879	31.519
19.807	15.2	13.659	20.568
31.942	18.88	15.367	38.731
31.049	25.6	14.684	28.874
26.053	36.639	10.927	8.451
32.991	35.039	11.44	19.366
26.328	35.999	19.635	20.775
24.865	29.5995	11.781	12.32
30.39	31.2	23.392	6.582
50.867	27.68	15.025	9.788
45.667	28.48	13.489	7.426
55.743	32.639	16.221	11.139
29.578	24.32	14.172	20.071
26.653	40.479	6.317	15.141
30.39	28.32	6.488	19.366
47.13	30.4	10.488	14.437
45.342	23.36	6.755	9.282
42.579	19.52	13.332	17.889
29.74	23.333	7.111	12.489
45.504	23.174	10.133	14.514
21.615	28.571	5.511	26.409
15.602	28.729	3.733	23.944
37.541	24.444	5.333	15.845
34.2096	35.078	8.355	19.719
31.528	29.523	6.044	22.08
51.518	31.586	7.644	11.307
26.003	26.983	6.577	14.345
17.714	21.587	8.533	17.383
34.616	27.3008	10.488	17.72
33.316	28.253	5.155
49.415	22.222	3.378
59.169	31.428	7.822
78.838	25.396	18.048
34.663	22.222	16.422
54.332	20.634	13.007
56.589	23.015	16.909
64.005	25.555	26.34
49.979	22.539	14.308
49.957	31.11	5.401
39.661	25.2374	6.413
34.34	39.84	5.569
52.1533	39.84	8.27
40.144	32.539	2.7
59.33	43.332	5.907
50.624	31.586	7.426
93.187	12.222	10.464
72.067	28.729	6.751
39.822	33.491	6.919
59.652	27.618	6.582
27.73	41.11	19.577
24.99	23.998	7.257
56.106	18.719	16.539
52.3652	21.759	6.413
51.752	34.078	11.814
30.794	30.718	11.814
38.049	27.838	9.788
40.789	32.958	10.632
44.014	32.798	7.088
61.265	25.758	13.501
59.652	26.078	9.451
53.848	27.4702	9.788
50.946	30.878	11.307
34.34	33.278	16.202
68.384	34.718
70.907	34.238
46.304	25.918
48.449	19.999
57.533	28.318
55.389	28.798
55.515	25.918
65.987	26.878
28.893	28.8941
25.865	29.438
52.3226	28.478
62.833	19.999
45.8	43.997
30.281	36.478
49.963	27.038
55.515	24.798
53.748	24.318
32.678	25.278
44.664	18.719
61.949	24.143
64.094	24.143
50.1525	23.329
47.061	19.26
69.393	17.09
45.547	24.685
66.996	22.515
75.702	28.754
39.996	17.09
44.159	19.26
44.412	22.0269
95.511	20.345
50.216	23.872
78.211	22.244
70.793	15.462
51.554	20.616
38.728	23.329
43.381	18.446
81.229	12.478
102.983	24.685
48.285	19.531
47.04	20.1008
78.714	29.026
64.0918	22.515
50.422	17.904
75.948	21.43
95.187	23.329
100.216	18.446
56.081	17.904
72.427	21.159
35.082	24.957
38.98	33.095
80.223	31.533
90.786	37.686
69.5352	30.508
88.397	27.175
69.41	20.253
49.794	25.893
88.145	24.355
87.642	21.022
87.768	31.533
66.14	15.895
75.822	26.5853
41.621	21.022
47.153	29.482
45.834	14.869
40.903	29.739
65.19	25.124
45.103	27.175
72.494	23.842
54.234	32.046
40.721	25.637
29.582	22.048
66.285	25.0984
55.329	24.868
51.5675	30.764
61.355	28.457
40.538	29.995
41.634	24.611
50.216	21.279
31.956	20.253
85.642	45.634
70.668	29.995
102.259	41.275
110.476	36.757
57.155	33.793
65.1899	23.418
93.311	28.753
67.929	26.678
46.382	25.493
33.782	32.607
32.869	26.975
65.555	29.643
54.234	33.2
54.234	29.7317
88.381	29.643
28.852	30.532
70.927	38.239
84.375	34.978
72.663	29.346
67.674	32.014
41.212	32.014
85.894	24.011
85.46	47.132
67.24	42.982
47.936	34.0891
64.854	22.232
68.8235	28.753
53.141	27.271
72.879	22.528
72.879	45.65
63.119	21.936
38.392	26.085
72.229	20.453
60.299	21.936
53.575	27.568
65.288	29.04
72.229	25.813
62.403	27.104
89.364	23.877
88.496	29.04
75.916	29.685
66.806	38.074
79.17	32.589
79.82	21.296
84.592	30.008
59.431	28.6526
109.319	43.882
113.44	32.912
	26.781
	23.554
	21.296
	21.618
	21.941
	22.264
	27.104
	22.264
	26.3616
	32.266
	22.264
	30.008
	28.072
	36.784
	22.909
	33.88
	30.653
	24.522
	18.715

[truncated: 2 more sheets: Raw Data for S3FigC, Raw Data for S4FigC]
