# Supplementary material for: Neoblast-like stem cells of Fasciola hepatica
Source: PLoS Pathog. 2024 May 28;20(5):e1011903. doi: 10.1371/journal.ppat.1011903 (PMC11161113; doi:10.1371/journal.ppat.1011903)
Supplement: S1 File — (FASTA) [file ppat.1011903.s010.fasta]

>MSTRG.12668.1
TGTTGTTGTACGCATGTGACGATACAAAACACTGAATAAACCAGCGCCAGTATAACTGAGAAAGCACATAGAACATACTTGAGCAAGAATGGTGGAAAATTGGGCAAAACGTTAAACGAGAACAAAAACTTCATCAACGAGATGATGGCTGGGAACTGAAATGCGGTACCAACAGAAGTAGATGCTGTATTGTTCACCGTAGCAGTGGCAGTAGTAGTAGTGGCATTGCTATTATCAAAAGCAGTAGCATGAGTTACACTGGTAGTCA
>MSTRG.14005.2
GTTAGCTGAAGTCACCCACGACCGATCCGGTCAGAGTCCAGTAACTCCGTCAACCCTATCCACCGAAGCAGACAAGACAACAGAGAAACCAGCCTCCAACTTGACCGACACGTATCTTACTTCAGCCCGTTTGACTCGGCCCTCAGAGCCAATCCTTTTCCCGAAGTTACGGATCCAATTTGCCGACTTCCCTTACCTACATTGTTCAAATGCCAGAGGCTGTTCACCTTGGAGACCTGATGCGGATATGGGTACGGCCTGCCACGAAAATTATATAGCCTCGCTCGGATTTTCAAGGGCCGACAAGAGTGTTCCGGACACCACAAGAAGGGTGGTGCTTTACGGAGGCTAGTCCCCTATCTCCGGACAACCCGTTTCCAGGGGATGGTGCACTCCTAACAAAGAAAAGAGAACTCTTCCCAGAACTCTCGCCGACGTCTCCGAGGTCGATTGCGTTACCGCGCCAGGTGCAAACTGACCGAAGCCAGAATACACCAATCTCCGTGGGCAGGGTCGGGAATATTAACCCGATTCCCTTTCGCTACAGGGGGCTACCGTGCAACAGTACAATGGCAGCAATCCTGACAATGTCAGGCACCCCGTCTCTGCACCGATTTACCGGATCACTTAGGACCGCCTGACCCATGGCCAACTGCTGTTCCCATGGAACCCTTCTCCACCTCGGCCTTCAAGGTTCTCACTTGAATATTTGCTACTACAAAC
>MSTRG.4613.2
GTCGCAGTTATTATGCAAGATTTCGGCCTTACCGGTCTCAACGCCGTTACATATCTTCGTCTTAAACTGAATTACTCCCGTCCACGGCGGGCATCTTACGGGTTTAAAGAAATATGCACATTAGTTAACTTAAAAGCTCAGGTAGGAACAGATGGATGAAATTGCATTTTACAGTGATTCGATGAATTTCTGATACTTTTTCTGATTGCTGATCCCCATACTTCATTCCGAGGGTACGTGAGTTTTACTGAATCCTTTCGCTCGCACTCTTGCGGGCGTTGGCAGCATGGGATTTGGTGACCTGGGTTCTGATTCCGGCATCAAGGCGCTGGATGATTATCTTCTCTCAAGAAGTTATATTGAAGGTTTTCAACCCTCCCAAGCGGATGTGGTCGTCTACCAGTCCGTAGGAAAAAAACCTTCTGCGAAGTATCACAATGCCATGCGCTGGTACAATCACATAGATTCCTTCGGAAAGGAGAGGGACTCGTTCCCTGGCCAACCAAAGCCTGTTGAACAATTTGGATCTTCAGCTGTGTCCGCTCCTCCCCAAAAATCAACCCCCGCCAAAAATGATGATGATGAAAACGATGATGATATTGACCTCTTCGGCTCGGACGGCGATGAGGAAGAACTCGCACGGGCTCGAGAGGAACGCGTGGCTGCTGCGAAGGCGGCGCAGCCAGTCATAGCTAAACCGATAGCTAAATCTACCATTGTGCTTGATGTGAAACCGTGGTCCGATGAAACCGACATGGCCGAAGTGGAACGGCTCGTACGCTCTATCCAAACTGACGGTTTGCTCTGGGGTAGTTCACGTCTTGTTCCTCTGGCCTATGGAATCCGCAAGCTGCAAATCGGTTGTGTAGTGGAAGATGATAAGGTTGGCACTGATTTCCTCGAGGAAGAAATCACCAAGTTCGAAGATCACGTGCAATCGGTGGATATTGTTTCATTCCAAAAAGTCTAGGGAAATTTCTTGTTTTTGGGAGCCTCAATATACACTAATATGGTATCGTCCTCTTATTTTCTCTGTAAGCGACGGTTACGAACAATGATTTACTAGTCAAGTTAATGTTCTGAACCTGTTGCTGTCCTTCGGAAATACTGGTTTGCGACTTGTCTTTCAGTGTATGGAGTGCGATAGTTTTATTTGC
>MSTRG.109.1
CCCAATCAAATCACACCCTCTTTCAAGACTAGTCTCATTAAATGACGCGAGGCAAGTCGTTACGAAGAAAAGGATATTCTCTCTCGTGATAGCTGAGTCCCGAAAAGCAAACCACTGGAACACTGACAATACCGATCGTTGTTCACTATGGACTACATTTTTTCTCGTGCGCGGACAGATAGCAGTGGATAGGAAAAAATCGAACAAAACACCTGAGCTTTTACATGTGATAAACTTTGTCCAAGACATGTGGGTGTGCGCCTATTTCTGGATGTACCTGCGCTTGGTCCACGCAGTTCAACTTCCTCCAACAGACTGGGATATTCGAGCAAATATGCGATCACCTCAGGCAGAGTCGCAAGGCTCAAGGCAGAGTAATGGGGCAGATCAGCAGACCTACACTGCACTGGAGCATGCGATTCGGGTCCAAGCGGAATCGGGTGGCCAAGATTGTCTCGAAGGCGTTCGTCAGTGTGAGCAACAAAGCGGAATTTGCAAAGTTGACCTGGAAATATTGAAACAGTTCTGTGGTGACTGGCTCAACGAACGCAGTCTTCTAGGTTGCAACAAACACACCGTAAGAGAATGTCGTTCAGCTTTGCAGACTGTGAATGACGGACGTTTGGGTCTCCGACACTGCACCTGCGATGCCAAGCCCAGTCGTTCCATAGACGATTTGTCAAGATGTAATCTACTACGTCGCAATTTAAACAGTCATCCTTGTTTGCAAGAACCCCCATTGTTACTTCCTGAAGGAATGGAAGCATGGCAAGATTTTCCGCTCCTGGAACACAATGGTTTGCCCAGTCCAAAATCACGAATCAGTCCAAATGCACAAAATCACTTCCAGAATTTGGCATCTAACGTGGATTACAGTCAAACTGTTAACCATTTGCCAACAAGTAAGGAAAGCGATGTGACCACTCTACTGTATCCACCAAATGGAAGGAACCAAACGACAGAAGGTGAAAGCTTATTGACGGTCCCGTCGAAAAACCACCGGAAAGTTGCAGTCAATTATCGTCTAAACATATCAAAGCCGAAGGACGACGCCACTCATCCGATCCCGGTGAATTTGACCCAGGAAACAATCACTCAAGGACCAGAAATCGAACAAAGTTGTCTGGATTTACTAGAGAAGTGCACTAGCCAGCTGGCTTGCGCAAAATCGCTCAATCGCTATCGTGCTTTATGCTCGCCCAGATCTTGTGAAAAACTTCGCTTTCAATGCAACCAAGCTTACAAACAGTTCCAGTCCCATGGAGTTACGAAAAATTGTACGTGTGATTTAGAAACAAATCCAAACAGAAGACAACGTTGCCTGGATTATGAAGTTCGGGTTTTGCAAAATAAGTGCATCGATGCTCAATCTGTACGCTCAGTAGACACAAATCCCATGGATATGCTTCAAGAAAGAGCAATGCTGATTGACCATAACATCCACCGGTCGGAATTTGTGCCAGCCCAGTTTGCGTCTACCACAGTTTCTTCCGAAACAGCTGAACGAGGAGACCTCAACGAATCAGTCACTCAATTACTGAGTCAACCAATCAATCCTCCCGCACGGCTCCGTCATATTGAAAGTCGGGTGAGCTGTTACGATGCCTATCGCAACTGCGTGTTGAATTACAATTGTTTGTCGCATTACGTTCAACTAGTACGACTTTGTTCCGTGCGAAACGGTTGCTACCTGTCATCCTCGTGCACGGAAAACTTGCGTAGATTCTACGAACATATCGAGCCCAGGATAGCGAATCAGGTTTTCACATGCTTTTGTCTGCCCGGTGATCTGGACTGTAAACAGCAAGAAGATGTTTTCAGGCCGGAGTGTTCCCAAACAGAGCCAACGCAATTGCAGCCATGTGCGTCTGTCTGGCAACGGTGTCGGGATGACGTTTATTGCGAGACTGCTCTCTCATTTCTAATTAATCAATGCCATCCCCGATCAAAAGTGTGCCAAGAGAACTCGACTGCCTGCCTCCATAGTTACCGTCAAGTTTGGTTGCAGAATCTGGTCACGCGATGTCGCTGCGACGTGAGAAATTTGAATTTCTATCAAAAGATGACGACTGTACAGGAAAGTCCCACCTACCGATGTGATTTATTCCAGCGTCTGTTGCTTCATCAACCGTGTCTAGATGAAGATGAAGAAGACGGAAAGCTAAGTGATCGATTCTCGCAGAGCAGAGAGCTGGAATCGTTATCACGTGCTTGCCGAATTGCTAACACACTTCATTTGTCGCCGGAGACTATTGTTCGTGTGTACCCCAAAACGGAAGACACGAGTCAGCATTCGCTGGAATCCCAAACCTGTTCACAGTTGTGTGGCTGCACTACCGGTTGTTTGCATCACTTGTGCTTTCCGGAGCAAAAACAACAGCACCACGGCAAACAACAAAAAGAGTTTCCAAAACAGCGACAAGGACAACAACAACAACAACACCAAAGTCAGCAGCATCAAAGTCAACAAATGAACGGGGATTCGAGGCGCCAGTCACAGGATCATATTCCGAAAACCGACAGAAAACCAAATCAGCCGGCGGCACTAGCAGCGGCAGCAGCTGTAGACACGACAACGTCGGTGACAACGACCCCGACGCATAGTACAACCACTCGGATTACCACGTTATCCGCTTGCCATTATTTGCCACTGGCTGATCCACAATGCACTTGTCTCGACGATGGGGACGTCCATTGTTCCCGAAATACAAACCACGCTCATCTGCTCAAAAATTTTCAACTTCGTATCAACTATGCACGGGATGAATTTTCCACCATTCTCGGATTGCTCGATCGCACTGTGTCGGCCAACGAATTCCAATATTACGTCCGACTACTGAATTTAGCCAGTTCTTTGGAAACTGTTCTTATCAATGCAACAGGCGAGGAGAACTGTGCTCTCTTGCTGGCTCGACATCATATACCGCATCGATCAGCCGATACGATTGCCCACTTTTCACCGGGCGCCAACCCAGAGACAACCGATCCCGTGGAGGCCGGAGAACTAACGTATTTGATTGTTGTTGTGAATAGGCTAAGTCAACCCTACATATACGAGGGACAATTGATCCGGCGAAACGCGGACGAGATCTGTCTACAATCATTGCAACTACTGGAATTAATGATCAATCGACGTTTCCCGCGGATACGCTATCATCCTCTTCTTTCTGTTCTCAAACAAGCCTCACTAGTCAATCGACCAATTTCATCAGTCAGTGTGATCCTAAACGGCAGTCGTCATCGATTGACGAAAACTGAATTGCAATCGACACCGGTGATTGATCAGCAAGCAGCCTGGCGGAAACCACGAACTTCGCATAAGAAACGATTGGAACCTATTAGCGCGTCTAGTTCCCATAGGATTCGACGAATATCGGATACGATTTGGCCTCAATCAATGTTGGTCCTAGCGATTTTTGTTCCGAATATATTTGGGTGTTCTGTCTGAGTGGAACTCTATCCGTATGCATCTTTCTTTGTCTGTTTGGTTGTCATCCGTCCGTTTGTTTTGCGAATGAACAATCGAGGCCAAGTTTTCGTGGCTGTTTCGGTGCGTATTACCATTGATATATGCACACGTAAACTGTTTGTGCACAAACGTGTTTGTATGTACAAAAGCTCTCCCGGTTTTTTGTCAAGCAGAAAAAAATAACTCGGTAAATTCCCTCTCCTTCTCATTTATTCGCAAACTGAATCACTCATTGAGAAATACAGGCACTTGTCTCCACGACACTCATTTGTCGTTCGTCTCATTTTCTACACCCAAACACTACTTGATTTCCTGAGAACACTCAAACCCGACTTCATGTTCAAAAACTAATTGCTGCTTGTCAAAGAGTGCGCTAACGCTTTTTCGGATGAAATTATGAAATACTGTAAAAAAAAACAATGAGTAAAAAGCACACACTCGTATGTGTGATTCCGTTTAGATGAATTGGACGAGTGGGTTTTTCCAATAGTCATTTGTTGAATTTTGGTACGGAGACTCACGCACATAACCACAGTCAAGCAGAAATTCGTGTACGTTTGTTTGCTTTATCAAGAGTTGACTTGTTCGAGTTCTATTTGTGTCAAAACTTTCTCATTCGTCCAAAGATACAATAAAAGTCACACATTCCACGAATTAAGCACGGATTTCCCTTGTCCCCTTCCATCACCCCCACAAAGTCCCAACCCCATCCTGGAACTTCATCATAGCTACTTTGTTTCCCCGGTCCCACGGCACTCGAAGTTTTTTCTACCTCAGTTCAAGTGCTTATTGTTATAAACCATATCACATTTATGCTGTATAGATGGTGGTTTAAAGTCGAGCAACTTCCCATCCCATTGTTGTCTTCAGGTGGATGTCCTTGTATGTGACGGAAACATCTGACAAAGACATGTGTATACTTGCATTTATATAAACTATATATTTACGTGAAAATATATATTTTTGCGTATGTGTTCCCAGAGCAAGAGCTTTTCTCTTGTCACAGTGCTTCTCCCGTCAAATGTGAGGAATATGCCAACCAATGGCTTCGATTCATACAAAGGTTACCACTTCTGTCCTCCCTCTCTCTCTTTTGCTCGTTTTCTACGTCTGACCCTATCTAGCTGTCCTATCACAAGTGGGAAAATCTGAGGATTGAGGCATTATGAAAAAGGTGTCTGGGAAATGATTATTCATCTTCTGGTAACCCGAATATCTTTCTGTTTGATCATATCATTTGATTGCCTACTGCATTTAGATAAACAGAATGTCTATATTTGGCACGTGTTGCTTTGAATTACCATTGCTGTCACATGTTGGCAAACAGATGATTCATACAGAATACCAGAATACTCCGACGAATCTACGCATCTCATGCGGTCCCGGTGAGCAACCTCTTGGAATCAACATCAACAAAGTGTCATTGAAGTATAGTCTACTACGATCTTCCAAGGAGATTCGACTTGTGCCTTTACCGCGTTCTACTCTATAGACCTTTACGTGTGCAATAAAT
>MSTRG.10696.1
TTGGCCATTCAAGAGCAAAATAACGGAGCAATCAACAAGCTAAAAAGGACCGTATCAGATCGTAATGCGTGGTCGACAATGGGCATTAGGTGATTCCGAGTCCACGAACAGTCATGGGCTGTTTCCGAAGACGTGAGTTTCATTCCATAGCACCCAAGGGAAACCAAACACGAACACGAATGCGTGAACAAAGAACAAGGAATTGGTCGGACGATTTTGTGAGCAGAGAACCTCTCGGTGCTCAACAGTGACGGGACGGAAATGTTTTCCGTGTGGATGCAGTGTTACGTGCTCCCTAATACTGATAAGATGAAATGAGTTCACTCTCTAACCCCGGACACTCTGTGCGGTGAACAGGAAAGAGGAAATTCTGAAGCACATATCTACCCACCCACCACAGAAGTTGGTGAAAAAATTGTCGGACCTTTTTTTACACAGGTTGGTAATATTCGTATCATTGTCCGTCCCAAAGTGTTTCTGTCTCCAGGTTTTCGGTATT
>MSTRG.963.2
ACCAGGGTATGCAACGAGCTCACCGGCGCAAGAAAATGGACATTCAGACATCCCGCCGTCAAGTCCGGGAATCGAACTGAAATGATCTCTCTGAGTACTACTGAGGGAATTTTGGCACTAACCAGTAACAGTCCTGTGCAACCTGAGCTGACTCGACCTGATACTCTTTTCTCCCTCTTCCCCGCAGTCCCTCACTCAAACAACCGCAACGTTGGGATCACGTGGAAGTCGAGGCATAGCGGTAACTTTAAAGCCTTCGAATGGAAGAATTCGAGCTTACACTGGCCAAAGCCGCAAGTCCTGTGGCCTCATCTGATCTGTCCTGACTTAGTTTTATCGCGCTAATTTGTAATAAGCAGCTGACCCGATCAAACAACGTTTTGGTGACGCTTTTGTATCCATTTCGTTACCTGTTGGAACTGGATTGCATCGCCTGCTATGTCCAGACACGCTTCCGATGGGGCTGAACGCAAACATTTTGGGTCTCTGAAAAGCTCCGCTTCTGCAGGTGTGGGTGCCGTAGATGAAGATGTGTTCCATCAGTCTTTCGTTCCCGCCATGTCAATTTCGGCTTATTCCTCAAAGGAACTCACCGAAATTCTTGGAAGGCTCAAAGAAACTCTATCCGGTAATCCAGAAGAGTGGGAAAAACGAGTCGATGCGCTAAAAACGTTGCGTGCTCTACTTGCTAACGGTGCCGCGCAGTTCGAAGAGTTCGCGATGTTACTGAAGACTCTGGAAGTTCCGGTGGACGCATGTTTGCGTGATTTACGTTCAGCTGTGGTTCGTGAAGCATGTATTACAGTCGCATATTTTTCCCAAGAGCTGAAAAATCGTTTTGATCGTTTCGCGGAAGCCGTCCTACAGACACTGATAGTTCTCTTGTCCAACAGTGCAAAAATTATGGCCAGCAGCGCTAATGTGGCCATTCGTTTTATTCTGGAAAACACCCATTCACCTAGACTATTCCCCATCCTCGTGGGTTCTTTGTCGAGCAAATCCAGTGTCACTCGCAAGTGCGTTTGTGAATTTTTGGAGATTATTTTCCGAGTTTGGCCCTTGAATGTTCTTGAAAAGCATGTCGCTCTGCTCCAGGACTCGCTAAAGAAGGGCATCAATGATGCGGATCAAGAAGCCCGAATGTTCGCTCGACGAGCATTTCCTCTGTTCGCTGCCAAATTCCCCGATCAGGCCAATTCACTGTTGCAGAATTTAGATGCCCAGAAACGGAAATTAATCGAGAAAGATCTGATCAGTGCCGGCATGTCTGGCTCCATTATGAGCGGTGATAATGGGACTGCTGCTCGGAGTCGTTCAAATAGTCAAACCACCATGGCGCCTCGATCTGCCGTCACAAATCCGGTTACGCGCCGTCCTACCCGCCCGGTATTAGGCACTGTGGCTGCCACTGTTACCGGAGCTCGTCCTCGACCACCAATAACCACTCAGAACGAATATGGTACCATCGGTCGATATACGCGCCATGGATCTGTAGCGCCAACTGTCGACACTCGAAGTCGTTTATCTACCCGTAAGAAAGTTTCACAATCCCAACCTACCAGTCGAGAGGTATCACCGTCTCGATTTACGTACGCTTCTTACGGGATATCAAACGATAGTCAAGGTATGTCATACAATGCCTCCGGTTATGCCAGTCGCAATGGGTTGATGGGTCACACTGCGGGTAATGCTGGCTACATTCCTTCCGAGGGTGGTCTCATCAATTCGACCTATCGTCCACCTGTAAGTTCTCGAATTCCACGCAGTCAAGGTGCCAGTCGAGAAGGTTCCCCCACTCGCTCGGTGGCCAGCGGTTATTCGGCCGCATCCTATCAAAATCATAGTCAACTATCTCAGCCCAGTCCAATGTCACGTCTCGGTCAGGCAAACTCAAGCTATCGAACTCGTCAACGTCCTTCCCTGAGTTCCATGAGCGATTGTGGAGATATGGGCGACCCGTTCCACAGTCGTCATTTGGAATCAGATGACAACTTCAGTGAAACCTCATCTCAATGTTCGGATCGCTCATCGAGGTCTGCTGCCGGATTTCGACGTCAACAATCTATGCGTGTTACCGGTAATCTCAAAGAGATCATGGCTCTTCTATCTGGAACGCAGTGGTCCGATCGGAAAGATGGTTTGGTCAATCTACAGAATTACATGCGATCTGGCAGTGCTCTCAGTCCGGATGACATCAAAAGGTTGACTGATGCATTCAATAAAATGTTTGCCGATTCTCAGAGCAAGGTGGTCAGTTTGTTCATGGATACACTGCAGTTTTTTATCAAGGAGTACAACCCCATGTTACGCGATTGGCTATATACTCTCCTAATTCGATTATTGCATCGACAAAGTCACGAGGTACTGGGCAGCCATCAAAAAGCAATCCAAGAAACCCTTTTTGTTCTCCGATCTCATTTCCCACTGAACGTTCAATTTGTGACCTGTTGTCACTTTGTCATGGACAACACCCAAGCCCCAAACTCGAAAGTGAAAGTATGCCTTCTTGAGTATCTGAAAGATTTGATCCTAATGATGAATCCGGACGCGATCGCAGCACCTACACCAGAAATGAATCTGGCTATTTCTCGCATAATTAGTTGGTCCACCGAGCCGAAGTCGGCTGATGTACGACGTATGGCATCTCGCGTTATAATCAAACTCTATGATTTGAATACATCCAGTTTTTCGGCTATCCTGCAAAGTCTTCCCCGTGCCAGCCAGGAAAGAGCATCAGAAATCTTGAAAACGTATCAAAAAACTACTACCGGCGGAGGTCGGATGGATAGTAATCTATCCACGGGGTCGTGGAGAGCACCTCTCTCACGCACGGGATCCATACGAAGACAGTCTTTGCCCCAGTCAAATTGGGGTTACAAAATGTCTAGATCCGTGGATCAATCTGATCACATATTGAGCCCCATTGATATCGGTCAGTCAGTCTATCCACCCGGGGATAGGAATCACATGAGTCCGGAGACAGTTAATAGTCTAATTCGTCAAGCCTCCGAGGGTATTCAGTCCCTTACTTGTGGTATTTCCAGTGGGATACCCACTCCTCAGCGTCGAGTTTCGGAGACGGGATTGATGCGATCCCCAATGGGATATTCGCCGCGTGCGGACTCGCAGTTGTCACAACCGGCTGGTCGAGTAGAACCCACCAATGCCGTGCTCCGCACAATGCAACCGAGCAACATCATCAGCAGCCCCGGACCAATCCAGTCAACGATGTTAGAGCCAGCCCCAGTGGCTAATTCGTATGCTACACCACCAGTTCCATTAAGCGATGATCCGTCTCAATACAATCCTGCCCAACAAACCCGATCTAACAAGCTCGGTGGCATTTTCGAACAGGGTGATGGACCGAAACTTAAAAAACCGGTCATCGGTTACCAGACTTTGCGAAAAATTCGAGAAATGCCTCCAGAAGATATCATGTCTGAGATTTTGCAGGAATTGTCCAATCATAACGAACGGCACGAGCAACGTAAAGGATGCATGCTCAAACTGATCAAATTGTTACGGGACGGTGTGATTCAAGACTGGGATGAATACTTCAAACCCACCTTATTGATTTTGCTAGAGACTTTGGGCGATGATGGAGTTGAAACCCGTGCTCTTGCGCTGAAAGTTCTTCAAGAATTGGTTCGAACCAAACCCGATCTATTCCATGAATTCGCTTGTCTTTTTGTGATCAAAGTACTGGAAGCTTGTCGTGATGGGGAGAAAACAGTAAACCGAGCCGCCGAGGAGTGTTCAAAGGTTGTTGCCCAGTGTCTCCCACCCGATCTTTGCCTGAGCGTACTTACTCCGCTGATCAATGATTGGTCGCTCCAGATCAATTTGCCCGCAGTAAAAATGCAAGAGCAAGTTGTACGCAATGCTCCGGAACCCCTAGTCAGTCAAGTAGTTGACACCATCATTCCCGGTTTGATCGTGGCCTGCAATCATGAGGATAGTGCAATGCGAAAAGCCAGCATATTCTGTTTGGTCGCAATCGCATCCAAACTAGGCGATGTCATCTGGGATCATTTGACCGAAATGCACGTGAGCAAGAAACGATTGCTCAAGTTATATATTGACCGAGAACAAGCCAGTAAAACAAATTCTCACGAATCACTCGGTGCTCGAAGCTAAACGACTATTGCAACCAGCTGCCACTACTTTTCCTTCGTTATCTCTCTTGCGAGCTTGGGCCGTGTTATGTTTGGTGAGCACAAGCTCTCGATCCCCGATCGAGCTTATCTCAACCTCACAGTCGCTTGCTCGCTCCATGTGGATGTCCACAGTCAGCTCGTTCTCATCGTTGACGCGACGCTTCATGCTATATTCGCTTGTCCCGCCACTTCAGATCCTCGGGACACATTCTCACACATCGCCTCCCCGACCGATCCCATTGATCGCATATGCATCCGAATCACGAGACAGTTGCAGTTCGCCTAGATCTTCCTGTTGGCTGATCACTTTTATTTTGTTCTCTCCCTACCGTGCCCAACCTCATCCTCATCCGGCCTCATTCTTATTCTCCTGCATTGTTGTACTCACGCGTGGATCATCTGACATCTGACACAGTCGGAACACACGCTGATGATGGTATTGCAGTCGTTCGAACAAGATCCAATGTGTACATTCATTTTGATTTCGCAAAGCTTCTGCAGTTTGGTTCTCCCTCTCGAATAACTAACCCCTTCTCTTCATGCACATGACGTTTATCCGTGTAAACGGGTATCATTTTACTCTTCCTTTTTTCCTGGCTTGTTGTCGAATATATAAATACAAACACACACACACAGACGTGCACAATTGTCCTCGTGATGACTTCTAAACGCTTCCTCCTTGGTTGTCTGTCAAATTCACCGAACACACATGCACACGCTATGGAAAACCGATTTTTTTTATTTTCATGCCTGTAACATCCCCGGTTCATAATTCGACTCCAGGAGAACGTTTAGTCCTCTGTTTGTATCTCTGGCATCGTGTGCTCATTACCAAACTATAGTTGATCGATTTCTTCCTCTCATCAGTTCACCAACCACTCGATTCAAGTGTGTTCTACTTTGTTGCCATCTGCTTCGCTTTGTTCCTCCGATTGGTTCCACTGGGTATCAACCGAGCATTCGTGTGTCTGCTTGTTGTCGTCTCTGTACGTGCGTGGCGGCTACAGGTGGCTGTTTTCGAATACTCGAATGCTATGTTTGGGGAATGAAGTCCATCGCGGTGCGTCACCGCCCCATCCTTGATGGCGTTTTCCCCTCTATTTCTTCCACTGTCCAGGCCTCTCAGAGTCTTTTGTCGCCATCACATCTGATCGTTAGTCTTGTTCTTTCTTTGCCCATTTCTCTCTTTGTGTGTTCGTGTGTGTGGCTAGTTCCCTCTCCTGGTGTTCAGATACGAGTACAAGTTTGTGTACAGTCTATTCGATCCAAGAGTAAACGTGTTTCACACCAATA
>MSTRG.963.3
CTCAAACAACCGCAACGTTGGGATCACGTGGAAGTCGAGGCATAGCGGTAACTTTAAAGCCTTCGAATGGAAGAATTCGAGCTTACACTGGCCAAAGCCGCAAGTCCTGTGGCCTCATCTGATCTGTCCTGACTTAGTTTTATCGCGCTAATTTGTAATAAGCAGCTGACCCGATCAAACAACGTTTTGGTGACGCTTTTGTATCCATTTCGTTACCTGTTGGAACTGGATTGCATCGCCTGCTATGTCCAGACACGCTTCCGATGGGGCTGAACGCAAACATTTTGGGTCTCTGAAAAGCTCCGCTTCTGCAGGTGTGGGTGCCGTAGATGAAGATGTGTTCCATCAGTCTTTCGTTCCCGCCATGTCAATTTCGGCTTATTCCTCAAAGGAACTCACCGAAATTCTTGGAAGGCTCAAAGAAACTCTATCCGGTAATCCAGAAGAGTGGGAAAAACGAGTCGATGCGCTAAAAACGTTGCGTGCTCTACTTGCTAACGGTGCCGCGCAGTTCGAAGAGTTCGCGATGTTACTGAAGACTCTGGAAGTTCCGGTGGACGCATGTTTGCGTGATTTACGTTCAGCTGTGGTTCGTGAAGCATGTATTACAGTCGCATATTTTTCCCAAGAGCTGAAAAATCGTTTTGATCGTTTCGCGGAAGCCGTCCTACAGACACTGATAGTTCTCTTGTCCAACAGTGCAAAAATTATGGCCAGCAGCGCTAATGTGGCCATTCGTTTTATTCTGGAAAACACCCATTCACCTAGACTATTCCCCATCCTCGTGGGTTCTTTGTCGAGCAAATCCAGTGTCACTCGCAAGTGCGTTTGTGAATTTTTGGAGATTATTTTCCGAGTTTGGCCCTTGAATGTTCTTGAAAAGCATGTCGCTCTGCTCCAGGACTCGCTAAAGAAGGGCATCAATGATGCGGATCAAGAAGCCCGAATGTTCGCTCGACGAGCATTTCCTCTGTTCGCTGCCAAATTCCCCGATCAGGCCAATTCACTGTTGCAGAATTTAGATGCCCAGAAACGGAAATTAATCGAGAAAGATCTGATCAGTGCCGGCATGTCTGGCTCCATTATGAGCGGTGATAATGGGACTGCTGCTCGGAGTCGTTCAAATAGTCAAACCACCATGGCGCCTCGATCTGCCGTCACAAATCCGGTTACGCGCCGTCCTACCCGCCCGGTATTAGGCACTGTGGCTGCCACTGTTACCGGAGCTCGTCCTCGACCACCAATAACCACTCAGAACGAATATGGTACCATCGGTCGATATACGCGCCATGGATCTGTAGCGCCAACTGTCGACACTCGAAGTCGTTTATCTACCCGTAAGAAAGTTTCACAATCCCAACCTACCAGTCGAGAGGTATCACCGTCTCGATTTACGTACGCTTCTTACGGGATATCAAACGATAGTCAAGGTATGTCATACAATGCCTCCGGTTATGCCAGTCGCAATGGGTTGATGGGTCACACTGCGGGTAATGCTGGCTACATTCCTTCCGAGGGTGGTCTCATCAATTCGACCTATCGTCCACCTGTAAGTTCTCGAATTCCACGCAGTCAAGGTGCCAGTCGAGAAGGTTCCCCCACTCGCTCGGTGGCCAGCGGTTATTCGGCCGCATCCTATCAAAATCATAGTCAACTATCTCAGCCCAGTCCAATGTCACGTCTCGGTCAGGCAAACTCAAGCTATCGAACTCGTCAACGTCCTTCCCTGAGTTCCATGAGCGATTGTGGAGATATGGGCGACCCGTTCCACAGTCGTCATTTGGAATCAGATGACAACTTCAGTGAAACCTCATCTCAATGTTCGGATCGCTCATCGAGGTCTGCTGCCGGATTTCGACGTCAACAATCTATGCGTGTTACCGGTAATCTCAAAGAGATCATGGCTCTTCTATCTGGAACGCAGTGGTCCGATCGGAAAGATGGTTTGGTCAATCTACAGAATTACATGCGATCTGGCAGTGCTCTCAGTCCGGATGACATCAAAAGGTTGACTGATGCATTCAATAAAATGTTTGCCGATTCTCAGAGCAAGGTGGTCAGTTTGTTCATGGATACACTGCAGTTTTTTATCAAGGAGTACAACCCCATGTTACGCGATTGGCTATATACTCTCCTAATTCGATTATTGCATCGACAAAGTCACGAGGTACTGGGCAGCCATCAAAAAGCAATCCAAGAAACCCTTTTTGTTCTCCGATCTCATTTCCCACTGAACGTTCAATTTGTGACCTGTTGTCACTTTGTCATGGACAACACCCAAGCCCCAAACTCGAAAGTGAAAGTATGCCTTCTTGAGTATCTGAAAGATTTGATCCTAATGATGAATCCGGACGCGATCGCAGCACCTACACCAGAAATGAATCTGGCTATTTCTCGCATAATTAGTTGGTCCACCGAGCCGAAGTCGGCTGATGTACGACGTATGGCATCTCGCGTTATAATCAAACTCTATGATTTGAATACATCCAGTTTTTCGGCTATCCTGCAAAGTCTTCCCCGTGCCAGCCAGGAAAGAGCATCAGAAATCTTGAAAACGTATCAAAAAACTACTACCGGCGGAGGTCGGATGGATAGTAATCTATCCACGGGGTCGTGGAGAGCACCTCTCTCACGCACGGGATCCATACGAAGACAGTCTTTGCCCCAGTCAAATTGGGGTTACAAAATGTCTAGATCCGTGGATCAATCTGATCACATATTGAGCCCCATTGATATCGGTCAGTCAGTCTATCCACCCGGGGATAGGAATCACATGAGTCCGGAGACAGTTAATAGTCTAATTCGTCAAGCCTCCGAGGGTATTCAGTCCCTTACTTGTGGTATTTCCAGTGGGATACCCACTCCTCAGCGTCGAGTTTCGGAGACGGGATTGATGCGATCCCCAATGGGATATTCGCCGCGTGCGGACTCGCAGTTGTCACAACCGGCTGGTCGAGTAGAACCCACCAATGCCGTGCTCCGCACAATGCAACCGAGCAACATCATCAGCAGCCCCGGACCAATCCAGTCAACGATGTTAGAGCCAGCCCCAGTGGCTAATTCGTATGCTACACCACCAGTTCCATTAAGCGATGATCCGTCTCAATACAATCCTGCCCAACAAACCCGATCTAACAAGCTCGGTGGCATTTTCGAACAGGGTGATGAAATGCCTCCAGAAGATATCATGTCTGAGATTTTGCAGGAATTGTCCAATCATAACGAACGGCACGAGCAACGTAAAGGATGCATGCTCAAACTGATCAAATTGTTACGGGACGGTGTGATTCAAGACTGGGATGAATACTTCAAACCCACCTTATTGATTTTGCTAGAGACTTTGGGCGATGATGGAGTTGAAACCCGTGCTCTTGCGCTGAAAGTTCTTCAAGAATTGGTTCGAACCAAACCCGATCTATTCCATGAATTCGCTTGTCTTTTTGTGATCAAAGTACTGGAAGCTTGTCGTGATGGGGAGAAAACAGTAAACCGAGCCGCCGAGGAGTGTTCAAAGGTTGTTGCCCAGTGTCTCCCACCCGATCTTTGCCTGAGCGTACTTACTCCGCTGATCAATGATTGGTCGCTCCAGATCAATTTGCCCGCAGTAAAAATGCAAGAGCAAGTTGTACGCAATGCTCCGGAACCCCTAGTCAGTCAAGTAGTTGACACCATCATTCCCGGTTTGATCGTGGCCTGCAATCATGAGGATAGTGCAATGCGAAAAGCCAGCATATTCTGTTTGGTCGCAATCGCATCCAAACTAGGCGATGTCATCTGGGATCATTTGACCGAAATGCACGTGAGCAAGAAACGATTGCTCAAGTTATATATTGACCGAGAACAAGCCAGTAAAACAAATTCTCACGAATCACTCGGTGCTCGAAGCTAAACGACTATTGCAACCAGCTGCCACTACTTTTCCTTCGTTATCTCTCTTGCGAGCTTGGGCCGTGTTATGTTTGGTGAGCACAAGCTCTCGATCCCCGATCGAGCTTATCTCAACCTCACAGTCGCTTGCTCGCTCCATGTGGATGTCCACAGTCAGCTCGTTCTCATCGTTGACGCGACGCTTCATGCTATATTCGCTTGTCCCGCCACTTCAGATCCTCGGGACACATTCTCACACATCGCCTCCCCGACCGATCCCATTGATCGCATATGCATCCGAATCACGAGACAGTTGCAGTTCGCCTAGATCTTCCTGTTGGCTGATCACTTTTATTTTGTTCTCTCCCTACCGTGCCCAACCTCATCCTCATCCGGCCTCATTCTTATTCTCCTGCATTGTTGTACTCACGCGTGGATCATCTGACATCTGACACAGTCGGAACACACGCTGATGATGGTATTGCAGTCGTTCGAACAAGATCCAATGTGTACATTCATTTTGATTTCGCAAAGCTTCTGCAGTTTGGTTCTCCCTCTCGAATAACTAACCCCTTCTCTTCATGCACATGACGTTTATCCGTGTAAACGGGTATCATTTTACTCTTCCTTTTTTCCTGGCTTGTTGTCGAATATATAAATACAAACACACACACACAGACGTGCACAATTGTCCTCGTGATGACTTCTAAACGCTTCCTCCTTGGTTGTCTGTCAAATTCACCGAACACACATGCACACGCTATGGAAAACCGATTTTTTTTATTTTCATGCCTGTAACATCCCCGGTTCATAATTCGACTCCAGGAGAACGTTTAGTCCTCTGTTTGTATCTCTGGCATCGTGTGCTCATTACCAAACTATAGTTGATCGATTTCTTCCTCTCATCAGTTCACCAACCACTCGATTCAAGTGTGTTCTACTTTGTTGCCATCTGCTTCGCTTTGTTCCTCCGATTGGTTCCACTGGGTATCAACCGAGCATTCGTGTGTCTGCTTGTTGTCGTCTCTGTACGTGCGTGGCGGCTACAGGTGGCTGTTTTCGAATACTCGAATGCTATGTTTGGGGAATGAAGTCCATCGCGGTGCGTCACCGCCCCATCCTTGATGGCGTTTTCCCCTCTATTTCTTCCACTGTCCAGGCCTCTCAGAGTCTTTTGTCGCCATCACATCTGATCGTTAGTCTTGTTCTTTCTTTGCCCATTTCTCTCTTTGTGTGTTCGTGTGTGTGGCTAGTTCCCTCTCCTGGTGTTCAGATACGAGTACAAGTTTGTGTACAGTCTATTCGATCCAAGAGTAAACGTGTTTCAC
>MSTRG.963.6
CTTTAAAGCCTTCGAATGGAAGAATTCGAGCTTACACTGGCCAAAGCCGCAAGTCCTGTGGCCTCATCTGATCTGTCCTGACTTAGTTTTATCGCGCTAATTTGTAATAAGCAGCTGACCCGATCAAACAACGTTTTGGTGACGCTTTTGTATCCATTTCGTTACCTGTTGGAACTGGATTGCATCGCCTGCTATGTCCAGACACGCTTCCGATGGGGCTGAACGCAAACATTTTGGGTCTCTGAAAAGCTCCGCTTCTGCAGACGTCTCGATGGAACGAAAACGTTCCACTGGGGAAAATCAAGGTGTGGGTGCCGTAGATGAAGATGTGTTCCATCAGTCTTTCGTTCCCGCCATGTCAATTTCGGCTTATTCCTCAAAGGAACTCACCGAAATTCTTGGAAGGCTCAAAGAAACTCTATCCGGTAATCCAGAAGAGTGGGAAAAACGAGTCGATGCGCTAAAAACGTTGCGTGCTCTACTTGCTAACGGTGCCGCGCAGTTCGAAGAGTTCGCGATGTTACTGAAGACTCTGGAAGTTCCGGTGGACGCATGTTTGCGTGATTTACGTTCAGCTGTGGTTCGTGAAGCATGTATTACAGTCGCATATTTTTCCCAAGAGCTGAAAAATCGTTTTGATCGTTTCGCGGAAGCCGTCCTACAGACACTGATAGTTCTCTTGTCCAACAGTGCAAAAATTATGGCCAGCAGCGCTAATGTGGCCATTCGTTTTATTCTGGAAAACACCCATTCACCTAGACTATTCCCCATCCTCGTGGGTTCTTTGTCGAGCAAATCCAGTGTCACTCGCAAGTGCGTTTGTGAATTTTTGGAGATTATTTTCCGAGTTTGGCCCTTGAATGTTCTTGAAAAGCATGTCGCTCTGCTCCAGGACTCGCTAAAGAAGGGCATCAATGATGCGGATCAAGAAGCCCGAATGTTCGCTCGACGAGCATTTCCTCTGTTCGCTGCCAAATTCCCCGATCAGGCCAATTCACTGTTGCAGAATTTAGATGCCCAGAAACGGAAATTAATCGAGAAAGATCTGATCAGTGCCGGCATGTCTGGCTCCATTATGAGCGGTGATAATGGGACTGCTGCTCGGAGTCGTTCAAATAGTCAAACCACCATGGCGCCTCGATCTGCCGTCACAAATCCGGTTACGCGCCGTCCTACCCGCCCGGTATTAGGCACTGTGGCTGCCACTGTTACCGGAGCTCGTCCTCGACCACCAATAACCACTCAGAACGAATATGGTACCATCGGTCGATATACGCGCCATGGATCTGTAGCGCCAACTGTCGACACTCGAAGTCGTTTATCTACCCGTAAGAAAGTTTCACAATCCCAACCTACCAGTCGAGAGGTATCACCGTCTCGATTTACGTACGCTTCTTACGGGATATCAAACGATAGTCAAGGTATGTCATACAATGCCTCCGGTTATGCCAGTCGCAATGGGTTGATGGGTCACACTGCGGGTAATGCTGGCTACATTCCTTCCGAGGGTGGTCTCATCAATTCGACCTATCGTCCACCTGTAAGTTCTCGAATTCCACGCAGTCAAGGTGCCAGTCGAGAAGGTTCCCCCACTCGCTCGGTGGCCAGCGGTTATTCGGCCGCATCCTATCAAAATCATAGTCAACTATCTCAGCCCAGTCCAATGTCACGTCTCGGTCAGGCAAACTCAAGCTATCGAACTCGTCAACGTCCTTCCCTGAGTTCCATGAGCGATTGTGGAGATATGGGCGACCCGTTCCACAGTCGTCATTTGGAATCAGATGACAACTTCAGTGAAACCTCATCTCAATGTTCGGATCGCTCATCGAGGTCTGCTGCCGGATTTCGACGTCAACAATCTATGCGTGTTACCGGTAATCTCAAAGAGATCATGGCTCTTCTATCTGGAACGCAGTGGTCCGATCGGAAAGATGGTTTGGTCAATCTACAGAATTACATGCGATCTGGCAGTGCTCTCAGTCCGGATGACATCAAAAGGTTGACTGATGCATTCAATAAAATGTTTGCCGATTCTCAGAGCAAGGTGGTCAGTTTGTTCATGGATACACTGCAGTTTTTTATCAAGGAGTACAACCCCATGTTACGCGATTGGCTATATACTCTCCTAATTCGATTATTGCATCGACAAAGTCACGAGGTACTGGGCAGCCATCAAAAAGCAATCCAAGAAACCCTTTTTGTTCTCCGATCTCATTTCCCACTGAACGTTCAATTTGTGACCTGTTGTCACTTTGTCATGGACAACACCCAAGCCCCAAACTCGAAAGTGAAAGTATGCCTTCTTGAGTATCTGAAAGATTTGATCCTAATGATGAATCCGGACGCGATCGCAGCACCTACACCAGAAATGAATCTGGCTATTTCTCGCATAATTAGTTGGTCCACCGAGCCGAAGTCGGCTGATGTACGACGTATGGCATCTCGCGTTATAATCAAACTCTATGATTTGAATACATCCAGTTTTTCGGCTATCCTGCAAAGTCTTCCCCGTGCCAGCCAGGAAAGAGCATCAGAAATCTTGAAAACGTATCAAAAAACTACTACCGGCGGAGGTCGGATGGATAGTAATCTATCCACGGGGTCGTGGAGAGCACCTCTCTCACGCACGGGATCCATACGAAGACAGTCTTTGCCCCAGTCAAATTGGGGTTACAAAATGTCTAGATCCGTGGATCAATCTGATCACATATTGAGCCCCATTGATATCGGTCAGTCAGTCTATCCACCCGGGGATAGGAATCACATGAGTCCGGAGACAGTTAATAGTCTAATTCGTCAAGCCTCCGAGGGTATTCAGTCCCTTACTTGTGGTATTTCCAGTGGGATACCCACTCCTCAGCGTCGAGTTTCGGAGACGGGATTGATGCGATCCCCAATGGGATATTCGCCGCGTGCGGACTCGCAGTTGTCACAACCGGCTGGTCGAGTAGAACCCACCAATGCCGTGCTCCGCACAATGCAACCGAGCAACATCATCAGCAGCCCCGGACCAATCCAGTCAACGATGTTAGAGCCAGCCCCAGTGGCTAATTCGTATGCTACACCACCAGTTCCATTAAGCGATGATCCGTCTCAATACAATCCTGCCCAACAAACCCGATCTAACAAGCTCGGTGGCATTTTCGAACAGGGTGATGAAATGCCTCCAGAAGATATCATGTCTGAGATTTTGCAGGAATTGTCCAATCATAACGAACGGCACGAGCAACGTAAAGGATGCATGCTCAAACTGATCAAATTGTTACGGGACGGTGTGATTCAAGACTGGGATGAATACTTCAAACCCACCTTATTGATTTTGCTAGAGACTTTGGGCGATGATGGAGTTGAAACCCGTGCTCTTGCGCTGAAAGTTCTTCAAGAATTGGTTCGAACCAAACCCGATCTATTCCATGAATTCGCTTGTCTTTTTGTGATCAAAGTACTGGAAGCTTGTCGTGATGGGGAGAAAACAGTAAACCGAGCCGCCGAGGAGTGTTCAAAGGTTGTTGCCCAGTGTCTCCCACCCGATCTTTGCCTGAGCGTACTTACTCCGCTGATCAATGATTGGTCGCTCCAGATCAATTTGCCCGCAGTAAAAATGCAAGAGCAAGTTGTACGCAATGCTCCGGAACCCCTAGTCAGTCAAGTAGTTGACACCATCATTCCCGGTTTGATCGTGGCCTGCAATCATGAGGATAGTGCAATGCGAAAAGCCAGCATATTCTGTTTGGTCGCAATCGCATCCAAACTAGGCGATGTCATCTGGGATCATTTGACCGAAATGCACGTGAGCAAGAAACGATTGCTCAAGTTATATATTGACCGAGAACAAGCCAGTAAAACAAATTCTCACGAATCACTCGGTGCTCGAAGCTAAACGACTATTGCAACCAGCTGCCACTACTTTTCCTTCGTTATCTCTCTTGCGAGCTTGGGCCGTGTTATGTTTGGTGAGCACAAGCTCTCGATCCCCGATCGAGCTTATCTCAACCTCACAGTCGCTTGCTCGCTCCATGTGGATGTCCACAGTCAGCTCGTTCTCATCGTTGACGCGACGCTTCATGCTATATTCGCTTGTCCCGCCACTTCAGATCCTCGGGACACATTCTCACACATCGCCTCCCCGACCGATCCCATTGATCGCATATGCATCCGAATCACGAGACAGTTGCAGTTCGCCTAGATCTTCCTGTTGGCTGATCACTTTTATTTTGTTCTCTCCCTACCGTGCCCAACCTCATCCTCATCCGGCCTCATTCTTATTCTCCTGCATTGTTGTACTCACGCGTGGATCATCTGACATCTGACACAGTCGGAACACACGCTGATGATGGTATTGCAGTCGTTCGAACAAGATCCAATGTGTACATTCATTTTGATTTCGCAAAGCTTCTGCAGTTTGGTTCTCCCTCTCGAATAACTAACCCCTTCTCTTCATGCACATGACGTTTATCCGTGTAAACGGGTATCATTTTACTCTTCCTTTTTTCCTGGCTTGTTGTCGAATATATAAATACAAACACACACACACAGACGTGCACAATTGTCCTCGTGATGACTTCTAAACGCTTCCTCCTTGGTTGTCTGTCAAATTCACCGAACACACATGCACACGCTATGGAAAACCGATTTTTTTTATTTTCATGCCTGTAACATCCCCGGTTCATAATTCGACTCCAGGAGAACGTTTAGTCCTCTGTTTGTATCTCTGGCATCGTGTGCTCATTACCAAACTATAGTTGATCGATTTCTTCCTCTCATCAGTTCACCAACCACTCGATTCAAGTGTGTTCTACTTTGTTGCCATCTGCTTCGCTTTGTTCCTCCGATTGGTTCCACTGGGTATCAACCGAGCATTCGTGTGTCTGCTTGTTGTCGTCTCTGTACGTGCGTGGCGGCTACAGGTGGCTGTTTTCGAATACTCGAATGCTATGTTTGGGGAATGAAGTCCATCGCGGTGCGTCACCGCCCCATCCTTGATGGCGTTTTCCCCTCTATTTCTTCCACTGTCCAGGCCTCTCAGAGTCTTTTGTCGCCATCACATCTGATCGTTAGTCTTGTTCTTTCTTTGCCCATTTCTCTCTTTGTGTGTTCGTGTGTGTGGCTAGTTCCCTCTCCTGGTGTTCAGATACGAGTACAAGTTTGTGTACAGTCTATTCGATCCAAGAGTAAACGTGTTTCACAC
>MSTRG.963.4
GTTGGGATCACGTGGAAGTCGAGGCATAGCGGTAACTTTAAAGCCTTCGAATGGAAGAATTCGAGCTTACACTGGCCAAAGCCGCAAGTCCTGTGGCCTCATCTGATCTGTCCTGACTTAGTTTTATCGCGCTAATTTGTAATAAGCAGCTGACCCGATCAAACAACGTTTTGGTGACGCTTTTGTATCCATTTCGTTACCTGTTGGAACTGGATTGCATCGCCTGCTATGTCCAGACACGCTTCCGATGGGGCTGAACGCAAACATTTTGGGTCTCTGAAAAGCTCCGCTTCTGCAGGTGTGGGTGCCGTAGATGAAGATGTGTTCCATCAGTCTTTCGTTCCCGCCATGTCAATTTCGGCTTATTCCTCAAAGGAACTCACCGAAATTCTTGGAAGGCTCAAAGAAACTCTATCCGGTAATCCAGAAGAGTGGGAAAAACGAGTCGATGCGCTAAAAACGTTGCGTGCTCTACTTGCTAACGGTGCCGCGCAGTTCGAAGAGTTCGCGATGTTACTGAAGACTCTGGAAGTTCCGGTGGACGCATGTTTGCGTGATTTACGTTCAGCTGTGGTTCGTGAAGCATGTATTACAGTCGCATATTTTTCCCAAGAGCTGAAAAATCGTTTTGATCGTTTCGCGGAAGCCGTCCTACAGACACTGATAGTTCTCTTGTCCAACAGTGCAAAAATTATGGCCAGCAGCGCTAATGTGGCCATTCGTTTTATTCTGGAAAACACCCATTCACCTAGACTATTCCCCATCCTCGTGGGTTCTTTGTCGAGCAAATCCAGTGTCACTCGCAAGTGCGTTTGTGAATTTTTGGAGATTATTTTCCGAGTTTGGCCCTTGAATGTTCTTGAAAAGCATGTCGCTCTGCTCCAGGACTCGCTAAAGAAGGGCATCAATGATGCGGATCAAGAAGCCCGAATGTTCGCTCGACGAGCATTTCCTCTGTTCGCTGCCAAATTCCCCGATCAGGCCAATTCACTGTTGCAGAATTTAGATGCCCAGAAACGGAAATTAATCGAGAAAGATCTGATCAGTGCCGGCATGTCTGGCTCCATTATGAGCGGTGATAATGGGACTGCTGCTCGGAGTCGTTCAAATAGTCAAACCACCATGGCGCCTCGATCTGCCGTCACAAATCCGGTTACGCGCCGTCCTACCCGCCCGGTATTAGGCACTGTGGCTGCCACTGTTACCGGAGCTCGTCCTCGACCACCAATAACCACTCAGAACGAATATGGTACCATCGGTCGATATACGCGCCATGGATCTGTAGCGCCAACTGTCGACACTCGAAGTCGTTTATCTACCCGTAAGAAAGTTTCACAATCCCAACCTACCAGTCGAGAGGTATCACCGTCTCGATTTACGTACGCTTCTTACGGGATATCAAACGATAGTCAAGGTATGTCATACAATGCCTCCGGTTATGCCAGTCGCAATGGGTTGATGGGTCACACTGCGGGTAATGCTGGCTACATTCCTTCCGAGGGTGGTCTCATCAATTCGACCTATCGTCCACCTGTAAGTTCTCGAATTCCACGCAGTCAAGGTGCCAGTCGAGAAGGTTCCCCCACTCGCTCGGTGGCCAGCGGTTATTCGGCCGCATCCTATCAAAATCATAGTCAACTATCTCAGCCCAGTCCAATGTCACGTCTCGGTCAGGCAAACTCAAGCTATCGAACTCGTCAACGTCCTTCCCTGAGTTCCATGAGCGATTGTGGAGATATGGGCGACCCGTTCCACAGTCGTCATTTGGAATCAGATGACAACTTCAGTGAAACCTCATCTCAATGTTCGGATCGCTCATCGAGGTCTGCTGCCGGATTTCGACGTCAACAATCTATGCGTGTTACCGGTAATCTCAAAGAGATCATGGCTCTTCTATCTGGAACGCAGTGGTCCGATCGGAAAGATGGTTTGGTCAATCTACAGAATTACATGCGATCTGGCAGTGCTCTCAGTCCGGATGACATCAAAAGGTTGACTGATGCATTCAATAAAATGTTTGCCGATTCTCAGAGCAAGGTGGTCAGTTTGTTCATGGATACACTGCAGTTTTTTATCAAGGAGTACAACCCCATGTTACGCGATTGGCTATATACTCTCCTAATTCGATTATTGCATCGACAAAGTCACGAGGTACTGGGCAGCCATCAAAAAGCAATCCAAGAAACCCTTTTTGTTCTCCGATCTCATTTCCCACTGAACGTTCAATTTGTGACCTGTTGTCACTTTGTCATGGACAACACCCAAGCCCCAAACTCGAAAGTGAAAGTATGCCTTCTTGAGTATCTGAAAGATTTGATCCTAATGATGAATCCGGACGCGATCGCAGCACCTACACCAGAAATGAATCTGGCTATTTCTCGCATAATTAGTTGGTCCACCGAGCCGAAGTCGGCTGATGTACGACGTATGGCATCTCGCGTTATAATCAAACTCTATGATTTGAATACATCCAGTTTTTCGGCTATCCTGCAAAGTCTTCCCCGTGCCAGCCAGGAAAGAGCATCAGAAATCTTGAAAACGTATCAAAAAACTACTACCGGCGGAGGTCGGATGGATAGTAATCTATCCACGGGGTCGTGGAGAGCACCATCCGTGGATCAATCTGATCACATATTGAGCCCCATTGATATCGGTCAGTCAGTCTATCCACCCGGGGATAGGAATCACATGAGTCCGGAGACAGTTAATAGTCTAATTCGTCAAGCCTCCGAGGGTATTCAGTCCCTTACTTGTGGTATTTCCAGTGGGATACCCACTCCTCAGCGTCGAGTTTCGGAGACGGGATTGATGCGATCCCCAATGGGATATTCGCCGCGTGCGGACTCGCAGTTGTCACAACCGGCTGGTCGAGTAGAACCCACCAATGCCGTGCTCCGCACAATGCAACCGAGCAACATCATCAGCAGCCCCGGACCAATCCAGTCAACGATGTTAGAGCCAGCCCCAGTGGCTAATTCGTATGCTACACCACCAGTTCCATTAAGCGATGATCCGTCTCAATACAATCCTGCCCAACAAACCCGATCTAACAAGCTCGGTGGCATTTTCGAACAGGGTGATGAAATGCCTCCAGAAGATATCATGTCTGAGATTTTGCAGGAATTGTCCAATCATAACGAACGGCACGAGCAACGTAAAGGATGCATGCTCAAACTGATCAAATTGTTACGGGACGGTGTGATTCAAGACTGGGATGAATACTTCAAACCCACCTTATTGATTTTGCTAGAGACTTTGGGCGATGATGGAGTTGAAACCCGTGCTCTTGCGCTGAAAGTTCTTCAAGAATTGGTTCGAACCAAACCCGATCTATTCCATGAATTCGCTTGTCTTTTTGTGATCAAAGTACTGGAAGCTTGTCGTGATGGGGAGAAAACAGTAAACCGAGCCGCCGAGGAGTGTTCAAAGGTTGTTGCCCAGTGTCTCCCACCCGATCTTTGCCTGAGCGTACTTACTCCGCTGATCAATGATTGGTCGCTCCAGATCAATTTGCCCGCAGTAAAAATGCAAGAGCAAGTTGTACGCAATGCTCCGGAACCCCTAGTCAGTCAAGTAGTTGACACCATCATTCCCGGTTTGATCGTGGCCTGCAATCATGAGGATAGTGCAATGCGAAAAGCCAGCATATTCTGTTTGGTCGCAATCGCATCCAAACTAGGCGATGTCATCTGGGATCATTTGACCGAAATGCACGTGAGCAAGAAACGATTGCTCAAGTTATATATTGACCGAGAACAAGCCAGTAAAACAAATTCTCACGAATCACTCGGTGCTCGAAGCTAAACGACTATTGCAACCAGCTGCCACTACTTTTCCTTCGTTATCTCTCTTGCGAGCTTGGGCCGTGTTATGTTTGGTGAGCACAAGCTCTCGATCCCCGATCGAGCTTATCTCAACCTCACAGTCGCTTGCTCGCTCCATGTGGATGTCCACAGTCAGCTCGTTCTCATCGTTGACGCGACGCTTCATGCTATATTCGCTTGTCCCGCCACTTCAGATCCTCGGGACACATTCTCACACATCGCCTCCCCGACCGATCCCATTGATCGCATATGCATCCGAATCACGAGACAGTTGCAGTTCGCCTAGATCTTCCTGTTGGCTGATCACTTTTATTTTGTTCTCTCCCTACCGTGCCCAACCTCATCCTCATCCGGCCTCATTCTTATTCTCCTGCATTGTTGTACTCACGCGTGGATCATCTGACATCTGACACAGTCGGAACACACGCTGATGATGGTATTGCAGTCGTTCGAACAAGATCCAATGTGTACATTCATTTTGATTTCGCAAAGCTTCTGCAGTTTGGTTCTCCCTCTCGAATAACTAACCCCTTCTCTTCATGCACATGACGTTTATCCGTGTAAACGGGTATCATTTTACTCTTCCTTTTTTCCTGGCTTGTTGTCGAATATATAAATACAAACACACACACACAGACGTGCACAATTGTCCTCGTGATGACTTCTAAACGCTTCCTCCTTGGTTGTCTGTCAAATTCACCGAACACACATGCACACGCTATGGAAAACCGATTTTTTTTATTTTCATGCCTGTAACATCCCCGGTTCATAATTCGACTCCAGGAGAACGTTTAGTCCTCTGTTTGTATCTCTGGCATCGTGTGCTCATTACCAAACTATAGTTGATCGATTTCTTCCTCTCATCAGTTCACCAACCACTCGATTCAAGTGTGTTCTACTTTGTTGCCATCTGCTTCGCTTTGTTCCTCCGATTGGTTCCACTGGGTATCAACCGAGCATTCGTGTGTCTGCTTGTTGTCGTCTCTGTACGTGCGTGGCGGCTACAGGTGGCTGTTTTCGAATACTCGAATGCTATGTTTGGGGAATGAAGTCCATCGCGGTGCGTCACCGCCCCATCCTTGATGGCGTTTTCCCCTCTATTTCTTCCACTGTCCAGGCCTCTCAGAGTCTTTTGTCGCCATCACATCTGATCGTTAGTCTTGTTCTTTCTTTGCCCATTTCTCTCTTTGTGTGTTCGTGTGTGTGGCTAGTTCCCTCTCCTGGTGTTCAGATACGAGTACAAGTTTGTGTACAGTCTATTCGATCCAAGAGTAAACGTG
>MSTRG.963.5
GGAAGTCGAGGCATAGCGGTAACTTTAAAGCCTTCGAATGGAAGAATTCGAGCTTACACTGGCCAAAGCCGCAAGTCCTGTGGCCTCATCTGATCTGTCCTGACTTAGTTTTATCGCGCTAATTTGTAATAAGCAGCTGACCCGATCAAACAACGTTTTGGTGACGCTTTTGTATCCATTTCGTTACCTGTTGGAACTGGATTGCATCGCCTGCTATGTCCAGACACGCTTCCGATGGGGCTGAACGCAAACATTTTGGGTCTCTGAAAAGCTCCGCTTCTGCAGGTGTGGGTGCCGTAGATGAAGATGTGTTCCATCAGTCTTTCGTTCCCGCCATGTCAATTTCGGCTTATTCCTCAAAGGAACTCACCGAAATTCTTGGAAGGCTCAAAGAAACTCTATCCGGTAATCCAGAAGAGTGGGAAAAACGAGTCGATGCGCTAAAAACGTTGCGTGCTCTACTTGCTAACGGTGCCGCGCAGTTCGAAGAGTTCGCGATGTTACTGAAGACTCTGGAAGTTCCGGTGGACGCATGTTTGCGTGATTTACGTTCAGCTGTGGTTCGTGAAGCATGTATTACAGTCGCATATTTTTCCCAAGAGCTGAAAAATCGTTTTGATCGTTTCGCGGAAGCCGTCCTACAGACACTGATAGTTCTCTTGTCCAACAGTGCAAAAATTATGGCCAGCAGCGCTAATGTGGCCATTCGTTTTATTCTGGAAAACACCCATTCACCTAGACTATTCCCCATCCTCGTGGGTTCTTTGTCGAGCAAATCCAGTGTCACTCGCAAGTGCGTTTGTGAATTTTTGGAGATTATTTTCCGAGTTTGGCCCTTGAATGTTCTTGAAAAGCATGTCGCTCTGCTCCAGGACTCGCTAAAGAAGGGCATCAATGATGCGGATCAAGAAGCCCGAATGTTCGCTCGACGAGCATTTCCTCTGTTCGCTGCCAAATTCCCCGATCAGGCCAATTCACTGTTGCAGAATTTAGATGCCCAGAAACGGAAATTAATCGAGAAAGATCTGATCAGTGCCGGCATGTCTGGCTCCATTATGAGCGGTGATAATGGGACTGCTGCTCGGAGTCGTTCAAATAGTCAAACCACCATGGCGCCTCGATCTGCCGTCACAAATCCGGTTACGCGCCGTCCTACCCGCCCGGTATTAGGCACTGTGGCTGCCACTGTTACCGGAGCTCGTCCTCGACCACCAATAACCACTCAGAACGAATATGGTACCATCGGTCGATATACGCGCCATGGATCTGTAGCGCCAACTGTCGACACTCGAAGTCGTTTATCTACCCGTAAGAAAGTTTCACAATCCCAACCTACCAGTCGAGAGGTATCACCGTCTCGATTTACGTACGCTTCTTACGGGATATCAAACGATAGTCAAGGTATGTCATACAATGCCTCCGGTTATGCCAGTCGCAATGGGTTGATGGGTCACACTGCGGGTAATGCTGGCTACATTCCTTCCGAGGGTGGTCTCATCAATTCGACCTATCGTCCACCTGTAAGTTCTCGAATTCCACGCAGTCAAGGTGCCAGTCGAGAAGGTTCCCCCACTCGCTCGGTGGCCAGCGGTTATTCGGCCGCATCCTATCAAAATCATAGTCAACTATCTCAGCCCAGTCCAATGTCACGTCTCGGTCAGGCAAACTCAAGCTATCGAACTCGTCAACGTCCTTCCCTGAGTTCCATGAGCGATTGTGGAGATATGGGCGACCCGTTCCACAGTCGTCATTTGGAATCAGATGACAACTTCAGTGAAACCTCATCTCAATGTTCGGATCGCTCATCGAGGTCTGCTGCCGGATTTCGACGTCAACAATCTATGCGTGTTACCGGTAATCTCAAAGAGATCATGGCTCTTCTATCTGGAACGCAGTGGTCCGATCGGAAAGATGGTTTGGTCAATCTACAGAATTACATGCGATCTGGCAGTGCTCTCAGTCCGGATGACATCAAAAGGTTGACTGATGCATTCAATAAAATGTTTGCCGATTCTCAGAGCAAGGTGGTCAGTTTGTTCATGGATACACTGCAGTTTTTTATCAAGGAGTACAACCCCATGTTACGCGATTGGCTATATACTCTCCTAATTCGATTATTGCATCGACAAAGTCACGAGGTACTGGGCAGCCATCAAAAAGCAATCCAAGAAACCCTTTTTGTTCTCCGATCTCATTTCCCACTGAACGTTCAATTTGTGACCTGTTGTCACTTTGTCATGGACAACACCCAAGCCCCAAACTCGAAAGTGAAAGTATGCCTTCTTGAGTATCTGAAAGATTTGATCCTAATGATGAATCCGGACGCGATCGCAGCACCTACACCAGAAATGAATCTGGCTATTTCTCGCATAATTAGTTGGTCCACCGAGCCGAAGTCGGCTGATGTACGACGTATGGCATCTCGCGTTATAATCAAACTCTATGATTTGAATACATCCAGTTTTTCGGCTATCCTGCAAAGTCTTCCCCGTGCCAGCCAGGAAAGAGCATCAGAAATCTTGAAAACGTATCAAAAAACTACTACCGGCGGAGGTCGGATGGATAGTAATCTATCCACGGGGTCGTGGAGAGCACCATCCGTGGATCAATCTGATCACATATTGAGCCCCATTGATATCGGTCAGTCAGTCTATCCACCCGGGGATAGGAATCACATGAGTCCGGAGACAGTTAATAGTCTAATTCGTCAAGCCTCCGAGGGTATTCAGTCCCTTACTTGTGGTATTTCCAGTGGGATACCCACTCCTCAGCGTCGAGTTTCGGAGACGGGATTGATGCGATCCCCAATGGGATATTCGCCGCGTGCGGACTCGCAGTTGTCACAACCGGCTGGTCGAGTAGAACCCACCAATGCCGTGCTCCGCACAATGCAACCGAGCAACATCATCAGCAGCCCCGGACCAATCCAGTCAACGATGTTAGAGCCAGCCCCAGTGGCTAATTCGTATGCTACACCACCAGTTCCATTAAGCGATGATCCGTCTCAATACAATCCTGCCCAACAAACCCGATCTAACAAGCTCGGTGGCATTTTCGAACAGGGTGATGGACCGAAACTTAAAAAACCGGTCATCGGTTACCAGACTTTGCGAAAAATTCGAGAAATGCCTCCAGAAGATATCATGTCTGAGATTTTGCAGGAATTGTCCAATCATAACGAACGGCACGAGCAACGTAAAGGATGCATGCTCAAACTGATCAAATTGTTACGGGACGGTGTGATTCAAGACTGGGATGAATACTTCAAACCCACCTTATTGATTTTGCTAGAGACTTTGGGCGATGATGGAGTTGAAACCCGTGCTCTTGCGCTGAAAGTTCTTCAAGAATTGGTTCGAACCAAACCCGATCTATTCCATGAATTCGCTTGTCTTTTTGTGATCAAAGTACTGGAAGCTTGTCGTGATGGGGAGAAAACAGTAAACCGAGCCGCCGAGGAGTGTTCAAAGGTTGTTGCCCAGTGTCTCCCACCCGATCTTTGCCTGAGCGTACTTACTCCGCTGATCAATGATTGGTCGCTCCAGATCAATTTGCCCGCAGTAAAAATGCAAGAGCAAGTTGTACGCAATGCTCCGGAACCCCTAGTCAGTCAAGTAGTTGACACCATCATTCCCGGTTTGATCGTGGCCTGCAATCATGAGGATAGTGCAATGCGAAAAGCCAGCATATTCTGTTTGGTCGCAATCGCATCCAAACTAGGCGATGTCATCTGGGATCATTTGACCGAAATGCACGTGAGCAAGAAACGATTGCTCAAGTTATATATTGACCGAGAACAAGCCAGTAAAACAAATTCTCACGAATCACTCGGTGCTCGAAGCTAAACGACTATTGCAACCAGCTGCCACTACTTTTCCTTCGTTATCTCTCTTGCGAGCTTGGGCCGTGTTATGTTTGGTGAGCACAAGCTCTCGATCCCCGATCGAGCTTATCTCAACCTCACAGTCGCTTGCTCGCTCCATGTGGATGTCCACAGTCAGCTCGTTCTCATCGTTGACGCGACGCTTCATGCTATATTCGCTTGTCCCGCCACTTCAGATCCTCGGGACACATTCTCACACATCGCCTCCCCGACCGATCCCATTGATCGCATATGCATCCGAATCACGAGACAGTTGCAGTTCGCCTAGATCTTCCTGTTGGCTGATCACTTTTATTTTGTTCTCTCCCTACCGTGCCCAACCTCATCCTCATCCGGCCTCATTCTTATTCTCCTGCATTGTTGTACTCACGCGTGGATCATCTGACATCTGACACAGTCGGAACACACGCTGATGATGGTATTGCAGTCGTTCGAACAAGATCCAATGTGTACATTCATTTTGATTTCGCAAAGCTTCTGCAGTTTGGTTCTCCCTCTCGAATAACTAACCCCTTCTCTTCATGCACATGACGTTTATCCGTGTAAACGGGTATCATTTTACTCTTCCTTTTTTCCTGGCTTGTTGTCGAATATATAAATACAAACACACACACACAGACGTGCACAATTGTCCTCGTGATGACTTCTAAACGCTTCCTCCTTGGTTGTCTGTCAAATTCACCGAACACACATGCACACGCTATGGAAAACCGATTTTTTTTATTTTCATGCCTGTAACATCCCCGGTTCATAATTCGACTCCAGGAGAACGTTTAGTCCTCTGTTTGTATCTCTGGCATCGTGTGCTCATTACCAAACTATAGTTGATCGATTTCTTCCTCTCATCAGTTCACCAACCACTCGATTCAAGTGTGTTCTACTTTGTTGCCATCTGCTTCGCTTTGTTCCTCCGATTGGTTCCACTGGGTATCAACCGAGCATTCGTGTGTCTGCTTGTTGTCGTCTCTGTACGTGCGTGGCGGCTACAGGTGGCTGTTTTCGAATACTCGAATGCTATGTTTGGGGAATGAAGTCCATCGCGGTGCGTCACCGCCCCATCCTTGATGGCGTTTTCCCCTCTATTTCTTCCACTGTCCAGGCCTCTCAGAGTCTTTTGTCGCCATCACATCTGATCGTTAGTCTTGTTCTTTCTTTGCCCATTTCTCTCTTTGTGTGTTCGTGTGTGTGGCTAGTTCCCTCTCCTGGTGTTCAGATACGAGTACAAGTTTGTGTACAGTCTATTCGATCCAAGAGTAAACGTGTTTCACACC
>MSTRG.999.1
CCTCGGCAAAGTGGACTAAGTTCAACAGAACTGAGTTTCAGGTCTTCAACTGCAGTACTGACTTTGCGTGTCAAGGTCTTGGTCTGTAGCGCGACCTCCACCCCAATGTCGCAGGCATATAACACTAGGAATCCAGCCGTTAAAAGGCTACTAAGAGAGGCTCAAGAGCTTTCCAGACCAACAGAGCTTTTTCATGCGCAGCCACTAGAGGACAACTTATTCGAATGGCATTTTACTATCCGTGGACCAGAAGACACCGATTTCAGCGGTGGAGTTTATCACGGTCGAATCCTACTTCCTTCAGAGTACCCAATGAAACCTCCGAATATAGTTCTGTTGACTCCTAATGGTCGGTTTGAAACGCACCGAAAAATTTGCCTCAGCATTTCCGGATATCACCCGGAATCTTGGAGGCCTTCGTGGTCTATTCGCACGGCTCTTCTGGCTATAATCGGTTTCATGCCTACACATGGTGCTGGAGCTATTGGTTCCCTTGATTTGCCCAGCGAGGAACGTAAGCTCTTGGCCCGAAAGTCTTCTAGCTTTGTCTGTGATAATTGCGGTGTGGTTAAGGACTTGCTCAAACCCCTTACGGACGCTTCTCGTTCAATCAGCCAAGAAGCCACTGAAACTGCTTCACAAATTGCGCTAATCGGTGAACGCGAAGCGAAGATTGGGCTCGAGGAATCAAATTCCAGTACTTCAACTCCATCGAAAGAGACCAATCCTACTCAAGTCCCAACAACTTCTGCAAACACTACCACATCAAAACCAGTTACTGAGACATCCGTTGAAGTGCCTTTGGGGACGAATCCAGAGCCGTCCACGTCCGCTTGCAGTCCCGTTCAGTCCGCGCGTTCTGCGCAGTGGATTCCCAACAGCACAAGTGGTTCAGTGCCACCCGGCCAAATAGCCTATTGGTTGTGTTATCCAGTATATTTTCCCTTCTTCACAGTCTCCAATTCCGGACCAGCGATACCGGGAACTGGGGCCGGTGATTTAATCAATCCGATACCACCAGCCACACCTGTGTCTACTCTGAGTACAACACCTAGTGGAGAGCATTTGCCGCTAAGCTTTTCCGATTGGTTGAAAAAGGCACGTGAAAAACGTCATACAGAGGGTTTGTCAGAACAGAATTCCACCTCAGCGGATCTTCAATCGTCTGCCCTCACGCGAACTGTAGTCAGCAATGCCGCCACCTTACTTGCACATCGAGCATCCGCCTCGTTTACCGTTCATAGAGATCCTGCCTCGACCAGCGCAACCCCGAAGCTATGCCCACAGACGATACAAGATGCATCGACGACTACCACAGTTGTCTATTCACACCCCTCTCTTAAGCCGCAAACACCTCCCACATCACCAGAAACGGTGACCAGCGAAGAAATAGTCCCAACTGTGATCGAGCGTCCTGCCTCAGATACGGCGATTGGAGAACGACCTAAAAATAATGCTACACCGGATGCTCCTAATGGACTCCAGGAGTCTATCATACCGGATGCCTATCCGAAAATCCCAACCAACAAAGAAAATTTACTCGACTCGAAACCTGCGGCCTCTAGTGATATTACCTTGCCTGGATCTATCGACTTCAGTCATCAAGAAGCACAGTTAGCTTCAGCCCGTAAAAACATTCAGTCTGCCGAAAATCCTCATACTCCGGTGGCACTCAAGCACGATACCAAGGTCGTTTTCAAAGACCCGTCAGATCCAATGAAACCAGGAGATCAGTCTATGACTATGCCCCAAGAAGACGGCTTTTCGGCCGTTCCAAAGGCCAATGAATCCCATTTGGAACCGATTCCGTCTCCGACATCCACGGTGGCTCCGACAACGTTCGCCAGTATTTCTTTCCAGAGCGTCCGTGAAGAAGAGGAAGAGCGTGGACGCGAGGAAGTTTCCTCTGTGATCCGGAATCGCATTGCATCGCCATCACAACCCGACTGTCCATCTATGTCCCGATCTACTGACCTTAATGCGCGCACAGTATCTACCTCCCCTAGTGCAGTTGTTTCCAGTAATGTTGTAGAACCCTCTACTCAAAGTCTGCAATACCGAGCTGTGAGTGTGTGCGCCGCGGGGGTTGCAGTTGCTCTGTTCCTGGTTGTAATGCGTCGATTGGCCCTAATGCTGCATGGAATGTAAAAAGCCGGAAGACAAACAGATGAAAAATGCACACTCTCCACATGGATCACCAGTTTGGAAATCGTCTCGAATCCTGTGCCTTTCAGACATCTCCGGGTCTGGCCGCTCATCAGTATCAGGCTTTTCCTCTCCGGTTTACTAGCTTATTAGCTAGTCACCACAACTCGGAAAATCCCCTATCCTTGCTTATCTATTTTGCCAGAGAAACGGGTATATTGGTCTGTTTATTCACTCTGATCCTTCATCTGGCATTGTGATGATCCTTTATTTTATCTGATCTCGTGCGTTATTACTTTCACCTGACATTTGCAGAAGCAAACTTTTGCATGGGCATCATTCTGTCCTTCCTCGCTCTTCATCCTTTGTCTTGTATGTTTTGGAGCCGGTGTGATAAAGTTTGACCGTCACATTACGCCGTGTAAAACTCATCGTTTTTCCAATGATTTGATCCGCCCAAGAAATTCGAGTATCCTTCGGGGGAAATACCGCGTTGTTTCTCATCGGTTCTTCGGTCTGTTTGTACGAAAATGGAGTAGAAATGGAAGCAGCTACGCCTGTATCAGTCGGATAGTTTGCAGCTGTTTCGTTCCTTTTGCCTTGGCGTGGGTAACCGGCACGTCCGACTGTGACTTCCACAACCCTCTGTCGGTATAAGGTGGGTCGTAGAAAGTACACAGTCGGCTATTTTACTGAATAAAGTTCAACATCCATCTGCACAGTGGCTTGGTTAATCAACCGATTACTGAAGCGCGTTGCCTATATCTCCCTATCGGTGTCGCGTTGCACAGCCAGTGATTATAGTCGAAGATATGACTACGTATCGAGTGAGGCTCTTGTATTCACACAACCATATTGCTATCATTATCTATAGTTCCCGTCCTATTTTGCCACGCAGGTGATTATTTTACTTTCTTAGGTTGCTGCTGAGAACCGCAGCAATCCATAAATCGTTAATGGTTGTTTCAACTGAACTAGATTCATTGAAGTCTGCCGCATTCATGAGACCAAAGTAAATATACGAGAATAAACCGCAAACAGGTTAGCGATAAATGTTGCGTCAATCGATAACATACCATTGAGGAAGTACTACAGATGTTCCTATTCGACTCGGGCGTTCTGTGCAAGGCGCTAATTATGAGGCCAAGTGACAGTTTATTGGGTGGACGAGTCTGTTCGTTCGTGTAATACAACTGATTCATCCGATTTACGTAGGTAGCGTTATTCGATCACTCTGTGGTTGAAAAAGGCACTTGAAGGTTTAAGCTGCAAATCTCGGCCTCGTTCACGGTCTTCTCAAGCGTACGATGCAACAATTTTTCACGCGAGCATTCAGGAAAAGTCGAAGTTTAGCTACTGCTGCCACTTTCAGTAGTATCTACGCCCGAAGAACACTGTACAAGAAACAATAAAAGCTTTTTTCCAATTGTTTTCTTCATTTGCTGACGGTATCTTTGCGTTTAATCCGGCTTGCTTATATTCGGAGATTCAGTCCATGTTCACCCCTGCTCACTGAATACAGGAGACGGATCCGCACACAATTGTATTGGGTGTGTGCTACTCTTTTTACTTCCTTTTTGTATCCATTATACGTCAATTCAGGAAATATGCCGCGGCCAATGAAAAAAGAGACCGACGGCAGCGGGGACCGGATCCAGGTCGTCATTTTTCAAATTCCACGATGATATCAATGGAACTTGAAGCAGTAGATTTTATCGGCAACTCGTTGAAAAGGCTGCTTGTCGTTGACCTTAGATTCGCTGTTGCCTCCCCCTCTTTCGTAGTGTGTGCATTTGTAGGTCTTACCAAAAGCTTGCTTTCTGTATCCCTAACATAGCCGTAGGTCCCTTCAGGCTTGGTAACTGTTCACAATGCATGCTAATTTATGAGGTCATGTATGTTACTATTTTAAACATTCAAATCGTCGTGCCTCCGGTCGAAGTCATGTTTCGGTGTGCGCAAGATGGGTAATCAAAGAGTAGTGAAATTAAGCGAGTATTTTGTTTGTTGCTGGAGAGGCTTAGTCAGCGTGGGCTGCTCAGAGGCTGATTCAAATGTGCTTTTTGTCCGTTTTTTGTAAGATCTATTGCAATGCAACTGTCATCCGGTCGTGTAGAAAATCCATTGTGAACAGCTGCGATTACTGGGGTTTTGTTGAGTAAAGTTGCCGGAAGGCTGCCACGGCTGTTGCAGTCAGTTAAGT
>MSTRG.8651.1
TTCGTAATTCCCCCCTTCTAATGCCGTTTACCTATTTTTACCTTTTGTTAATAAAACGATCGAAAATTCTCGCAGGATATAAATAATTTTCCCAAAAGAAATATTCGAAAAGTCCGGCAGATTAGATACAGATAACTCGAATTATAATCATATCAACAGCTGCTCCACAAATTTTGCGCAGCTGCTTCCGTACGATCACTCACATATCCATACAGGGAATGTCTTTTCACAAGGTTAAAAACGAGATGAGCCATCATACCGGGTAAGGAGAATGAATGTGAAGGACTGAATAACATAAAATGAAAGACAAGCCAAAGTAAAGAATGTGATAAACGGATTTAATCATTCGATGAGCTGATCTCTGACGAATCTAGTGGTTGAGGTAAATGTACTTCCGAATTTAACTGTTCCTGGAGTTCGATCAAAGCAGCCAAACGATGAGAAGATGTCTCAAGTTTGGCCCGCCGCGAAGCCAAGTCAACGGCAATATGCATAGCTCTGCGAAAGGAAGCCTGTGCTTGTCGCAGTGTTGTGGGAACGAGGACACCAGCGAACCAACGGATCGGGTCGACTGAGGGGGTGTGATGTAACGCGTCGTCTTTTAGTTCATCAACCATCTCAAAGTGTACATTTGTGACTGCAGCATCATCACTTTCTTTCTGGGTCGGTAAAGG
>MSTRG.11041.1
GAACGGTTTTATTTATATATACGCAAATTGTATGTAGTAAAATGGCACAATCTAGTTAGGAAGGGGGACAAGTGAGTGGAGCATACCCAAGGTATATATATATATATATATATATATATATATATATATAGATGTATACGTGGGTGCGATCATCGGACGCAAAAGACTACGGCAAGGAAAGTGAGATAGAGTGAAGCAGCCGAGGATCAACGGTTAACGGAAAGAAGAACAAAAGTTAAGCACGGGCTCATCGGTGCGGCGGATCCCAAAGGCACATTGAGGCCATGAAACGTGAGACTAAAGGGGAAACGCCTAAGTGTGGCTAGAACTTTCAATGGGAAAGTTAGTATTTCGCCTAGAGTGGTCATTGAGCAGGAGTAAAGACCAAGTTCTGCATGAAATTACAGAAGAACCTTAGCTGGGGGATAGGGTGGGAGCAGAAATGGTAACGTCATAACTGGGTGTTGAGTTCAGTTAGTGAGTCACGCTAAGTGCGATGAATCAGACTGGATTTTCCAGTTCGAAATCGCAGAGGTGGTGAGCGAAGTATGAGTGGTGGGACCTGGTGCGGAAGAGAGGCATTGTAAGCTAAGAGATATCGAGGAGCGTTGAGTTACTCACCATGATTTTGTTAATAATTATAGGACAGTAATGAGTATGTATATATAAATATATTTATATGTATATTTATATATACATGTACATATATATATATATATATATATATAAATCCAACCAGGGGTTGGATACTGAGGCAGTTTTTATGGCAATGTTGAGGTTGGTTTCAGGGCCGCATACGCAATATAACTAAATAAAGTTAATAAA
>MSTRG.1565.1
CCAGGGGGTCAAGTTTCCAAGTTTAAGGGGCATTACAAAAGGTCAAAGGTCGTGTTGCCAAATTTGGAAATATGCAGGGAAAAATCGTAAGGTTGATGTGAGGGTAGTAGCAGACATGAACAAAGAAGCTCTGGTTCAGTAATCAGGCAGAACGCCTTCATTCGTCCAGAATCAAGGGCAACTTTGGCATCAGCAGAGCCGAGTGATGGATCAGTCAGTGACCAACAGTCGTCTAAATCAACCGGGGTCGAATCAACCAATTGGTTTGCGGCTAGACTAGCCAGCCAGAAGAGTCGCTCGTCAAAACCACTGGGCCAAAATGTCTGCACGCAAGGATTTGGTTATGATCACCGCACATCTCATGTAAATTTCAGTTCACTTCAGTTCAGTTTGCACAGGACAGGTAATGGCCACGGCCAATCGAGTGTCCAGAATTTTTTTGATGGTATGCCCACCAGTTATACACCCACCACTGCACCTTGCATTTCGTCGAATCCTCGCT
>MSTRG.5130.1
TTGTCTACATCTGTTCGGGTCTTTTGCAGACCGTCGGACAGTAATGAGCGCTTCAGTTCCGCACAGTTGTTGACTACGTGCTTTAATTATCCTGAATTGTCTCAGTCGATGATTGATGCTTGTTTTCTCTCGATTAGCGTTCACTATGGTTTTCCATTATATTGACAACAACTGGAGGTACGGTTCAGCTCTTCCAATTCTGGTTTTCACTCGTGCTCCGCTAAGCTGACTCCTTGCAACCGATCCTTCCTGACTTGTTTGTCTTAGTATTACACGCGGACTGCAAAATGGCCCCATTGATTCGCGTTCATACCCGCTTCTTTCGATTTAGTGACCACGTATCTTAGTATTCTACGCGGTATTTCTGCCATTCTCGTCTGAATCAAATAAAAATTCCTGTAATA
>MSTRG.14117.2
TTATACAGCTCAGAAACATGGCCGTTAAGAGTAGAAGATAGGCGAATACTGCCGGTGTTCGAGCATCGATATTTCCGTAGCACTGCCTGGATATGGTGGGAACACCGTGTCAGCTATGCTGAGGTTAGATGTTGGGTGTTGTGAACCAGAGGTCAGTCTGTGGATCAAGTACTGAATCTGAACAGGTCAAGGTGGCTGGAACGTTTTGCGCATGCTCACCGATAGACTACCTCGGCATGCATTGTTCTCGGAAGCAGGCAGTGGTTGGAAGGTAGGTCGAGGTGGCCAATCCATGACATGGCAGATAGGTATAGGATCCTTGACCAGTGGACTTGGACAAGTAGGGCGTGTTAGACTTCCAGGTTGGGGTCCACGTGATCCGCCTACCAAACACTAAGTGATATGGTTAAATGTCACAGCCATTGGCATAGTTTCATTCGTACTCTTTCTTCGTCTTCGTGATTTCCGCTCATTACTCTCGTTTTTTGGATATTTTCCACTTGATGTTTCTATTCTTTTTGCCCTTTACTGGACAATGCTGAAAAGTAGCAACCGAAACCTGAGCACAGAAGTGCGAGGTTAATGGTTGAATAAACTGAAACTGAACAGAACAGAACAGAAGATTCTTCGCTTTACATTCGAACACGTGCGCTAGTGAGACATAGTAAGCCTTCAGGATCCTTGAAGATAGCACCATTCATCGTCGTCATCGTTGACAATATACCAGCTCTGAACGTGTTTAGTATTATTCCGACTCTATTTCGTTTAGCTGCTACAAGCTAAATGTTAAGAATTTTGTTGCGAATTCGAGATGGGGGATCAGATGACTGTACTTCCTGATAGTTTCTTGTTTTTATTCATCAGGCAGTGCAGGAAAAACTGGTTTTTTGACTCATTTTTACAAGGCTAGTGATACCATTATTGTAACAAGCAATCAGTGACGCAATCGTATGTGGTTAGTTAATTGTGGTCGCATTGGTAGTAGGTTTTCGAAACAAGCCACAGTGCTGATCAAGAATCTTGTCAAATGTACAGAATCACAATTTCTCTTTCCAGACAGTTTTGTCACACTGTGTTGTTGTCAAGTTTGTCGATAGAATGCTCCGCCGGTAAGCCCCAGACGGATCTCGACCGGCGCGATTAATTGGATGTGTCTGAATCCTCCTTCAAGAAATTCCAGCCCTTGCACCAAGCGGACAAAGCACATTAAGTTGCGTCCAACACGTAAAGTTGTTGCGCGTTTCTTCTATGTGAACGTTGGTCGTGGAAAAATCACTACAGCTGAACTAATTGGACTTGAATTCAATGCTTCTGAGTTTGAAGCAGTGTAGTGAAACACGTCAGGTTAGAGTAATAAATAATGCGTCCTAGTCTGATCGATTGTCTGGAGTGAAACAAAGCGATTGTTTGGAAGTGTAGGCTTTTCAATGCACAAATAACCGAAAAGAATTTGGAAAGTGATCGATGTTAATTAGGTACGACACAACCGGCAAGCCCCCCATATGATTAAGGATCAACCACTTTTTGATCTAAGTTTTTCAGTGCAGCTGATTTTGGATGTGAACTTGTATGATTTAACCATCGAACGTTTTCTCATGCAGTCAGTTTATCGAGTTGGAGTTGGACGAATCGAGCAACCTGTTGGCAAACCAAAGTGACAATTCCTCATTTGCAACCCGCAGACAGAATGCATCCGAGATCTATACCCGGTCTACTTTGGTTAGTAACACAGTGACACCGGCTACTTTGTCTGAATATACTGTAAGCCTAATGCGTCGAAACGCGGAGGATGAATTAGTCACTCCCGGTATCAATACTGTCGCCGGTGCTGTTAATACCTCCGCAGCAGATGCTCCCCCTGATCATTGTGAAGCAACGCACACAGCATCATCGATCGGTTTGATCTCATCTCTTCCGTCTAAAAATACCAGCCCAGAACGTCTTTCGATTTCCGTTTCGACCGAAACCCCTACCGTAAGTTTTTCCTATCCTTCGAACACTGTCGCCACCAAAGCCGCTGCGCATACACCTTTCACCGAATCTGCGCCAATACAACGGCGTACAAGAACTCCTCTGGCCACCTTTAACCACTCACTTGATCCTTATCCTGCTGGCTCAGATCCACGGGTGGCCACTGAATTGATCGCATCCACACCGAGCAACTCTGTTCAATCTTCATCTAAAGAACCCGCTACTCCCGCTTCATCCTCAGTTATCTTTAGTGGTCCGAATTTATCAGTTGATTGCTCGTCACAATCCGATGCGGATACGAACAATGACTCCGTGCATGCTGTCAACCAACATCGTTTGAGTGGCGTTCGTACACGTAATTCTGATGCCAGTGTGACAAAAAAGGCACACCGCCGTCAGACCTTAACACGCACATGCTTAGATGAAACTGAAGTGAATAGTGGGATGCCTCCGGTAAGGTTTGTTCGTAAACGAGCCTACGCGTCAGCTCGTCAGGCCGGTCGGTTCGATCAGTTTGCTGCATTTAGTCTTTCACCGGAGGACACGTGGACCCATCACTCACCTTCCTCACTGGCATCGGGGAACCTGGAATCAAATACCTCACCGTGTCAGCTTTTGCCAGCCGATCCACAGTCAACACCTCCACCAAACATACAGGTTTTGGAACCAAAAATCACGCATTTGCCACGACGGAGAAGTACAAAAACTCATTCAGACCGCCCCAGCATTGGTTTGCGGCGTTCTAGAATTTCTGGCGAGTATCGGCGTATTGAGGAGACAGCTTCCTTTCCTGCCGTTCCTTCTACTGCCAGTGATTCACAGGTAAATGAACCAGTCCATGATCGACGGGTTGTTGAAAATCGGGATCACAAGACCAAAGTGGATTTTATTTCCGACCCAGAATCAGTCACTCAAGATATTAAGCTGACTCAGGAGCCCTCTGAGGCTCCAACGCTGAACTTGAGTCAGACACAGGCGACAGATCCGTCATCCGTCATCGAGTCAAATCCAATAACGAGTCGCATATGGGCTTCATTCGACAGCGACCCAGATGACAGTCCGTTCGGCTGGTGGAGCCGTGCGGGAGAAACCTATCAACAGTTGGATTTGGAATATCAGCGTCTGATGAAACGTCAAAGTCGCCTACAGCAACGACAACGCCGCCCAGATGAAAATGAACCAGAAAACGAGTTCAGGCACACTTCAAACAAAGAAAACAAAGCCACTGCGGCTGTGGGCTCCAATGGACAGGAGACCGTAGGTTTGGCCAAAAGTCTGACCACTCGCATGAACACCTCAGTCAGTTCCCACGCTACTTGGTCTAGCCCGATCAACAGACGAAGTGACAAATCACCGGCGTATTCCCTCGGTGCCAGTCACGTTGACGCTAACGAATCACAACTGAGTGAATACAGTGGCATTGCCCGTCGTCGCCAGTTGCGTAATTTGTGCTCTGGTTTGAGGTACCATCGCTCAGAATCGAACATTCACCATGACGTCATTGGCTCATTTCGTTCGCGTCAGTCATTGTGCAAAATTCTCACTCTGGATGGATCAAGTGCCAAACAACTCGCAGATACTGCACCTACCTCGCGTAATATGAACTCATTCGACCTGATTGATGACAATCGTTTCTGGGACGGTTCACTGAGTTCAAGCCGACCCGGACTTAATGCTTCCGACGCTCATTCAGGACCTGTATCGGTGGCTTCTTCTTCTTACGTAATCCTTCCTCTACCTGGTCTCATTTGGACGCGTGAAGAAGTTCCCCAAGATTTACCGCGCTGGAGACCTCTTGCTCCCACAAGTACTTCAGGAATTGTTCGGAAACCATCTCCCGTACCGGATGTCATGGACCCGTTTCACTCAGGACTATCAGAACCGAGTGACAGTGTTACTGTCCCGGCCATTCCACGCTCGACTAAATCGAGCAATAACGAGGATTCGGTTCTACAGTCAACCATTCAGTGCTACCGGTTCGCCCATATCGATGCAGGCGTCGAATTGCTCTTCGTCTTCCCGGACAAGAACACGGCAATGGCATGCCTAACTATGTGCGAGATGTCTGGAGGTCGCGAAGCGTCGTCTCTCGATTTCAAGATGTCGTCGGATCGTCCTCAACCCGAATGTCCATTGTCCATCTCCAATGACAAAGCACCGATTCTTAGCCACTCGGAATCATGCGATCCGACGGTTGAGTTGATCAAACCCGAAGTTTCTCACTCAATTGTGAGCGTGGTTCCAACTTCGTGGCCTGCCCTCTCTGGCGCACAGTTCAAACTGACTGATCGCCGTCAACGACGCGTTGATAGGCAGCTTATCGCTCGTCCGGATCCGGTTACTCAAATCACTGATGCTGTGACATTCTCGTCCCTGGATGTCCAAACGACAACCGTTGTCGACATGCATAGCCGTCTTATCGGAACCGCAGCCACTCCAGTAGGGGATTCAAAAACACTGCCGAGGTCTGCTTCGGTCATATCAAATCCAGATGCAAGCGCCCCCGTTGAGGACAAAACCAGTCAGCGTTCCAACAAACCACGCAATGCAGCACCTTTTTTACGTGGATTCAAGCAATGGCTCAATCGACCAGCGTACGGCACCACGGACCATCAACCGACTTCTTTGACACAGAATACGGAGCTGAACTTAGAATCCAAAATGTCTGCTCTGTTTGCTGACCCACCAGATCTGTCTGATTTTGAATGTCCCGGTGCTGTATTCGGGGCTCCGCTCGAAAACCAGGTTCCCAGCCCAGATCATATGTGTGTCCCCGTTATCTTACATGCGCTTGTACTTGGATTGGAGACACATGGCCTCCAAATGACTGGACTCTATCGGAAACCTGGTCGACATCGAACAATTGCACAATTTGTATGTGTTGTCAATCTGGTCCCTGATGACATCGATTTGCTGTTGAGACTGGACGCCTGGCATGAACCAAATGCACTTTGTGGTTTGGTTAAACATTTTCTTCGTCGACTTCCAGTTGGACTTTTCATTCCAGAAACATGGGAACCGTTGGCTTCTCTGGTCGACAGTCATCATTCAGTCAATCCTCCGCAGCTGGCTTATCTGTTGTTGTCAATCCGTGTTAAACTGCGCAAGCTGGCCAGCGAAGCTTTCGGTATCCGTAATGGCCACGCAATTCACGGCTCCATGAGTAGTCCTGAAAAGCCAGCCGATTCAAACACAAATTTTGGTTTTCCTGGGCTTTCCAACTCACCCAAACACGGTTCTCCAGTCTCATTGCGTGGTGCATCAGATTGTTCCTCAGAAGGGACTCGTGCAGTCACGTCAGCCACTTGGCGATGGGCCACTCTGTGTTTTTTAATCGCTCACATTCGTGAAGTCGTTGGCTATCGTCATCTAAACGAAGTCTCCTTTCAGTGCATCGCCATTTGCTTCGGACCAGTATTCTTCGGTGATTCCACCAATTTGGCAAGATTGAATGGGGTTCTAGAAAACTTGTTCCGTCACTGGCCGTGGCTTATTCAAGGTTTACCCTTGGTCACACAAAAAATCCTTGAATCCGCCGCACAAACCTTAGAGAAAACTCCACCTGACTACACATTATCTGAAGCTATCGAATACCTCGCGCAATACGAGTCGCTGTCGAACACCCGTGTTCCTAGTCCTGTACAGTTCCCGACTATCGATACGGATCCAAACGAGCCCATCATGTACTCCTCGGATTGTAGCCCCATGCCTGCATCCACTGATGACCGGATGAACACCCATCTTAGTCCGGAACATTCCGATCGCGTTTTCCAAGCGGTTCGACCTCTGTTAAATCGTGCGTTGACGTCACACACTGCCGTCGGAAAACTCGGTCAGAGATCCAGCGGGACGGAATCCACCTTTTCAGCTCTTCAGCGAGCTACGTCGGCCATATCCTCTATTTCAACACCTCGCAGTGCAAACAGTAGCAGACGTAAAACGATGGATACGCATAATATTCGTACGATACAGCACGTTATTCCAGCTGAGTTTCGACGTCCCAAACCTGGCCGCGCCGGGCTTAATCCTAAGCACTTGGAACCTATTCGCAGCGATCTCCAAATTGGTTTGGCCGAACAATCTCAAGCACAGTCGGACAGCTCAACTGGTCTGCAGCTAACGGCTGGTGGCGTGATCCCTCGTCCCTCTGTACCTACCAGAAACTACCGCTCCAATGTTTCCATCGGTCGGTCAACTAAAAGTCCTTCCTGAACTGCGCATTCCTTTATGCTCGCTAATCGTTTCTGAACGGCTCAATGTTTTATCTGGACTTCACAAAATCAGCATCCACCAATCACCTCCCAGATTACAAATATGTATACATACAGAAATAACACATGGGCTTTCCACTTCCATTGTGTCGATCCCTTTATTCCTGCTTCCTACACATGCGAACGTAACAGGCCGCCAGATTTAAGATTCGGAATTACTGTCTATCCTGTGCCAAAACTACGTAACCAGCTCCTCACAACCGGTTCTGCTATCGTTTTTTCTATTTGGATCGCAAGCTTGTTCTCGGACAAAACGTAACTCAATCAATGAAATCTTGTTAGTTCATCTGGGATAGCCAATTTCATCATATCGGTTATACTTCGAGTCCGTGATTCCCGCCTGTTTCTAATTCGGTGTTACATGGTTCTGATTTCAAACTATTAGTTCTCTTTCACATACTAACCGGGTCAAGTTAAATCAACAACTTTTCCTAATACTAATACCATATGTCCCCTCTATTTCTCATTGCGTTGATCTATTTTTGTACGTGTCTCACAGTTGCGGTCCACTTTTTACCGCTTTCCGACTATCTATCTATTCGTCCATTCTCTGAAGTCCGTGCATACATACATTGCAATGGCTTTCTAAGGC
>MSTRG.14117.3
TTATACAGCTCAGAAACATGGCCGTTAAGAGTAGAAGATAGGCGAATACTGCCGGTGTTCGAGCATCGATATTTCCGTAGCACTGCCTGGATATGGTGGGAACACCGTGTCAGCTATGCTGAGGTTAGATGTTGGGTGTTGTGAACCAGAGGTCAGTCTGTGGATCAAGTACTGAATCTGAACAGGTCAAGGTGGCTGGAACGTTTTGCGCATGCTCACCGATAGACTACCTCGGCATGCATTGTTCTCGGAAGCAGGCAGTGGTTGGAAGGTAGGTCGAGGTGGCCAATCCATGACATGGCAGATAGGTATAGGATCCTTGACCAGTGGACTTGGACAAGTAGGGCGTGTTAGACTTCCAGGTTGGGGTCCACGTGATCCGCCTACCAAACACTAAGTGATATGGTTAAATGTCACAGCCATTGGCATAGTTTCATTCGTACTCTTTCTTCGTCTTCGTGATTTCCGCTCATTACTCTCGTTTTTTGGATATTTTCCACTTGATGTTTCTATTCTTTTTGCCCTTTACTGGACAATGCTGAAAAGTAGCAACCGAAACCTGAGCACAGAAGTGCGAGGTTAATGGTTGAATAAACTGAAACTGAACAGAACAGAACAGAAGATTCTTCGCTTTACATTCGAACACGTGCGCTAGTGAGACATAGTAAGCCTTCAGGATCCTTGAAGATAGCACCATTCATCGTCGTCATCGTTGACAATATACCAGCTCTGAACGTGTTTAGTATTATTCCGACTCTATTTCGTTTAGCTGCTACAAGCTAAATGTTAAGAATTTTGTTGCGAATTCGAGATGGGGGATCAGATGACTGTACTTCCTGATAGTTTCTTGTTTTTATTCATCAGGCAGTGCAGGAAAAACTGGTTTTTTGACTCATTTTTACAAGGCTAGTGATACCATTATTGTAACAAGCAATCAGTGACGCAATCGTATGTGGTTAGTTAATTGTGGTCGCATTGGTAGTAGGTTTTCGAAACAAGCCACAGTGCTGATCAAGAATCTTGTCAAATGTACAGAATCACAATTTCTCTTTCCAGACAGTTTTGTCACACTGTGTTGTTGTCAAGTTTGTCGATAGAATGCTCCGCCGGTAAGCCCCAGACGGATCTCGACCGGCGCGATTAATTGGATGTGTCTGAATCCTCCTTCAAGAAATTCCAGCCCTTGCACCAAGCGGACAAAGCACATTAAGTTGCGTCCAACACGTAAAGTTGTTGCGCGTTTCTTCTATGTGAACGTTGGTCGTGGAAAAATCACTACAGCTGAACTAATTGGACTTGAATTCAATGCTTCTGAGTTTGAAGCAGTGTAGTGAAACACGTCAGGTTAGAGTAATAAATAATGCGTCCTAGTCTGATCGATTGTCTGGAGTGAAACAAAGCGATTGTTTGGAAGTGTAGGCTTTTCAATGCACAAATAACCGAAAAGAATTTGGAAAGTGATCGATGTTAATTAGGTACGACACAACCGGCAAGCCCCCCATATGATTAAGGATCAACCACTTTTTGATCTAAGTTTTTCAGTGCAGCTGATTTTGGATGTGAACTTGTATGATTTAACCATCGAACGTTTTCTCATGCAGTCAGTTTATCGAGTTGGAGTTGGACGAATCGAGCAACCTGTTGGCAAACCAAAGTGACAATTCCTCATTTGCAACCCGCAGACAGAATGCATCCGAGATCTATACCCGGTCTACTTTGGTTAGTAACACAGTGACACCGGCTACTTTGTCTGAATATACTGTAAGCCTAATGCGTCGAAACGCGGAGGATGAATTAGTCACTCCCGGTATCAATACTGTCGCCGGTGCTGTTAATACCTCCGCAGCAGATGCTCCCCCTGATCATTGTGAAGCAACGCACACAGCATCATCGATCGGTTTGATCTCATCTCTTCCGTCTAAAAATACCAGCCCAGAACGTCTTTCGATTTCCGTTTCGACCGAAACCCCTACCGTAAGTTTTTCCTATCCTTCGAACACTGTCGCCACCAAAGCCGCTGCGCATACACCTTTCACCGAATCTGCGCCAATACAACGGCGTACAAGAACTCCTCTGGCCACCTTTAACCACTCACTTGATCCTTATCCTGCTGGCTCAGATCCACGGGTGGCCACTGAATTGATCGCATCCACACCGAGCAACTCTGTTCAATCTTCATCTAAAGAACCCGCTACTCCCGCTTCATCCTCAGTTATCTTTAGTGGTCCGAATTTATCAGTTGATTGCTCGTCACAATCCGATGCGGATACGAACAATGACTCCGTGCATGCTGTCAACCAACATCGTTTGAGTGGCGTTCGTACACGTAATTCTGATGCCAGTGTGACAAAAAAGGCACACCGCCGTCAGACCTTAACACGCACATGCTTAGATGAAACTGAAGTGAATAGTGGGATGCCTCCGGTAAGGTTTGTTCGTAAACGAGCCTACGCGTCAGCTCGTCAGGCCGGTCGGTTCGATCAGTTTGCTGCATTTAGTCTTTCACCGGAGGACACGTGGACCCATCACTCACCTTCCTCACTGGCATCGGGGAACCTGGAATCAAATACCTCACCGTGTCAGCTTTTGCCAGCCGATCCACAGTCAACACCTCCACCAAACATACAGGTTTTGGAACCAAAAATCACGCATTTGCCACGACGGAGAAGTACAAAAACTCATTCAGACCGCCCCAGCATTGGTTTGCGGCGTTCTAGAATTTCTGGCGAGTATCGGCGTATTGAGGAGACAGCTTCCTTTCCTGCCGTTCCTTCTACTGCCAGTGATTCACAGGTAAATGAACCAGTCCATGATCGACGGGTTGTTGAAAATCGGGATCACAAGACCAAAGTGGATTTTATTTCCGACCCAGAATCAGTCACTCAAGATATTAAGCTGACTCAGGAGCCCTCTGAGGCTCCAACGCTGAACTTGAGTCAGACACAGGCGACAGATCCGTCATCCGTCATCGAGTCAAATCCAATAACGAGTCGCATATGGGCTTCATTCGACAGCGACCCAGATGACAGTCCGTTCGGCTGGTGGAGCCGTGCGGGAGAAACCTATCAACAGTTGGATTTGGAATATCAGCGTCTGATGAAACGTCAAAGTCGCCTACAGCAACGACAACGCCGCCCAGATGAAAATGAACCAGAAAACGAGTTCAGGCACACTTCAAACAAAGAAAACAAAGCCACTGCGGCTGTGGGCTCCAATGGACAGGAGACCGTAGGTTTGGCCAAAAGTCTGACCACTCGCATGAACACCTCAGTCAGTTCCCACGCTACTTGGTCTAGCCCGATCAACAGACGAAGTGACAAATCACCGGCGTATTCCCTCGGTGCCAGTCACGTTGACGCTAACGAATCACAACTGAGTGAATACAGTGGCATTGCCCGTCGTCGCCAGTTGCGTAATTTGTGCTCTGGTTTGAGGTACCATCGCTCAGAATCGAACATTCACCATGACGTCATTGGCTCATTTCGTTCGCGTCAGTCATTGTGCAAAATTCTCACTCTGGATGGATCAATTAACAAGTCTTTTTCTTGGAAGCCGTACTATATGTGTATAGCTGGCTCGGAAGTTCGTTTTGTCAAAGCGTCCTCCACGTTCTCGAATTCCAACCGGAAATCAAAGGCAAGTTCCGGATTGCGAAATCTATTCCCGGCTTACAAATTAAGTTTCTCCACAAAAACTAGAACGAACT
>MSTRG.2167.1
GGGCTTCGTTCAACCGCGCTTGGAGATGCCAGCATATCACCAACCTGTGGTGTCTACCGAACAATCGACAAACGAAAACGATGCCAGCCTAACTCACAGTCCCTGTCTGCCCTCGTTCGTGGGCACGCATGCCGCCGTCCTAGGAGCCATGTCGGTGATGCCACAGACTTGCGCTTTCGCACCCGAGCCGATTCAGTCTATGGCACACACGTGTCAAAAACAAACCGGTCTCGGTGACTCGGCCTACCAAGTACTTTTGACCGGGCTTAACGATAGCAACACAACGCTCGCAAAAGCCACCGCCATCACCTACGTCAATCAACCGATGTTTGCCACCTCGTTTCCAGATAGCTTCGGTCTATGCCCTGGTAACAGTGGGGCGGTGACTGGAAAATTCGGACCGAATATGGCCGTTCTGCAACCCTCTCTACCGACCAGCTCGACTAATACAACGGTCAGTGGGAAGAATGGGACTTGTGGGAGTGGCGGATCCCAAAATCATGTTGATCGACGCCATACGGACAGCAATTACGACTATATAGTACGACCCGGTGAAATGTGGCTAGGCCGATATTTGATCAACAGTTTGATTGGTAAAGGTTCCTTCGGGCAGGTTATGAAAGCGCACAATTGTCTGACGAATGAGGATGTGGCTATCAAGATCATCAAAAATAAACGTGCATTTACCAACCAAGCGCAGGTTGAGATCCGTTTGTTGCGTGAAATGAATCGTTATCAGGAGGAGGCAGAAGCGACAGGTGAACCGACTCCGCCAGGTGCTAATTATATCGTTCGGCTTCTCACTCACTTCACTTTTCGTGGGCACTTATGTCTGGTGTTTGAATTACTTTCCTACAATCTGTACGACCTGCTGCGCAACACCAATTTCCGAGGTGTCTCGCTCAACTTGACAAGAAAATTTGCACTCCAATTATGTGGTGCATTGGAGTTTTTGTCTCGTCCGGAACTTCGTATTATTCATTGCGACTTGAAACCGGAAAACATACTGCTAGTCAATCCAAAACGGTCGGCTATCAAATTGGTTGATTTTGGCAGTTCATGCCATGTGAAAGAAAAAGTCTACCAATACATTCAATCTCGGTTCTATAGATCTCCGGATGTTCTGCTTGGAATGGACTACACTATGAGCATTGACATGTGGTCTTTGGGTTGTATTTTGGTCGAACTGCACACCGGTGAGCCGTTGTTTGCGGGACAAAACGAGGTGGGTCAAATGATGCGAATCATTGAAGTGTTGGGTATGCCTCCTCGGGGCCTGTTAGAAAAAACCCGACGTTGGCACGTATTTTTCGAACGAACTTTGGATCGAAATTACGTCCCGAAAGCCGCTTGTCAACCCCCCGGAAGCCGTCGCTTATCAGATATCTTGGGCGTGAACACAGGCGGACCTCGAGGTCGTCGGTTGCACGAACCCGGCCACACACCGGCCGACTATAGCGTATTCATGGAATTTGTGTTACGCATGCTTGTGTTTGATCCGGATCGCCGTATTCGGCCATCCAGTGCTCTTGCCCATCGATTTTTCCGCCGCTCTAATGGTGCCCCAGGATCAAACTCTGTGTCTGGATCGGAGCACAATTCGAGTGCACCATCGCGTTCCGCCCCGGTTCCGGAAGCAAACACATGTGACCTGAGTGCATCTTCCATGCCCGTCTTCGTCTACCCCCCAAATCGATGGCCGAGTTTGAACGACAAAGGTCAGTCAAGTCACCCACACATACGTTCTCTTGGACATGGCCCGATAACCGCGATCTCGCGTCCGCTGGACCTAATCCGGCAGCAACAACAGAACCATCCATCCCACCAGATGCTCCTTTCAAACAATCCAGCGACTGCAACTGTCTGTGCTGCATTAGCTGCTCGTCAGATTCCTATTCTCCCTGGCGACTCCTTGCTTGGTGGTCCGTTCTCAGAGCCACTCTCTCCCCTGGCTTCCCATCCACATCAGTCAGTGTCATCGCAACAACAAACTCAGCACCAATCACAGCCTCATCATTCCTCTTTTCATCCCTCAATTCAATTTGCCCCAACCGCAGCAGCCTATCCCTCTACTCGTATGCATCCGGTCACAGCTGCTCACCTCCTCACCCCTTTACATCCACTGCACATCTTGCATCCCGGAGCTGGAGGTAGTGGTTCTACTCCGCTTCAAACACACCATCACCACCATCCGCATCATGGCATGCAACCACCTGGACCTCAAAAAGCTCCCCAGCAGTGCTACCTAGAATCCGTGGGACCCAACATGAGTGCCTATGCTCACAGCCAACAGTCGCAACAATTATCTGGCATCCTTGAGCCGTCCCAGACAGCTCCAGTACAACTGGCTTGGATTAGCTCAGGTGGCAATTTGGCTGAATCACATGGCACAACTTCCCCCGGGTTGTTAACATCTCCAGACGTGCTGAATTTGACTTCGACGTCTCCCGGTGTGTGGGGTTGAGAACAGCTTGCTCTCTTATCAGCAGCAGTGTAACAACGGTGATTATAACGGAAGTAGGCCAGTACGCACAGCTACTTTGTATACCGTTGCTACCTTCGTAAACGCAACCGGCAACGGCAAAATGCGGCAACCTAGTTTTCCCCTTCTGGTTGCTCAACTGGGACAAGTTGATCGACCGCTCTTTTACTTTATCTATCATTCTGCCCATCGCTGAAACAGCCATCATATAAATAAATACCCGGCCAATCGATTGGCATTGAAAAATGTTCATTCTATCTCGTATACACACAATGCAACTCGGTGTACGTGTGATCTACCCCAGTCGTTGTCTGCTGCTGTATGCACGCAGGCCTCTTTCATTCTGTACAGCTCTCATCCCTATCATCATTTGCCATGTTCATTTAATACGACCTAATCCAGTTCCCTCTTCATTTCTGGTCACTTCTGCTATCCTCAATTTCCTTTATCAAATGTTCACACGCTTTCTTGTACTTCTCCGGTTATCTCGATTTCACATGTGCTACCAGCACTTCTAACCCACTCTTTTCAACCGCTCGCAGACGGATTGACCCACAAAACCTGCGTTTTCTAGTTGATCTATTGCTGTGATTGGTTCTTACTTCCATCCTACCAAAATTTTCCCTACTCGAACTCAATACTTATGTGCTAATCCGTCTGCTCATCTTTTGTTGTCACTGGCCATGCTGGTCTGACATGCTGACTCTTCTCTGTCTAATTCCTATCTTTATGGCTACTTACACTACCATACATTTCTTCAATTTCATCATACGTTCTAATACCAAGTCCAAACGCTCGTTGCATATTCCATTGTTTCCGATTCGAATGACTTAATCCTAATCAATAACGTTCGCCCTTTTGTTGATGGTGGGGTTATACGGGTACTTATGGTTTGAATTTCTTCACCTCACACTTTGCTTCTCGTCTATTTACTCCAGCTCTCGCCAAGTCATCGCACACTTCCGTAGCCAATACAGTTTGTTCACATTCCCTCATTTTCACTGTGACCGTTGTTTTTTTCTTGTTTTTTGTTCTCTTCCGTTTCACTTGTTTGCACGTTTTTTCAACAAATCGGTCAGCTGCCTGTGATCTGCAAATGCTTTTGTAGCCAGGTCCCAAATCATACTCTTAAGTAAAACTAACTTTCTAATGTGCACTGTTTCCGCTGCACTTGCCACTGCCTCTCTAACTTTGGTTCATCTAGCTATCCATCAATTTTTGGTCCAGCGGGATGCTGTTGAATGATCCTAAGTGAGCAGACAAAAAATAAAAGAGCCAGACGTTCGCGTTCTTCTCATTCGGTTCTTCCAACGTTTGCTGCTCGCCTCACACACAGCTGTGCTCCTGATGCCAGACTACAGTTTCACCCCGCCTACCACCTTGGTTCCGCTTGTTTACAAGCATCCTTAGCAGACACTTGCTGCGTTTGTTTATTTCACTAAACCCATTCTCGTGCTCCCCCACCCACATTACAAATCCAGTGCCAGTTACTCGCGTATGCATAGAACCTTGCGTGATTGATTCGTGCAACCGATTTCCAAATACAACTCAGTCCCAT
>MSTRG.2167.3
GGCGAGTGGAGGAGCTTGGCGCTGTTTTTGACACACGTCCTTCACCGTGTTTTTCTTGCTTTTGTGGGTTTTTTGAGGTTTTTACGTTGATTTTCCGGTGCGCATACATCCAATGAGTTAAAACAAAGAAGATCAGTCCACTTCCATCATTCCGCCGGGTTTCGTAGTGTGTGCATTTAATTGTCTGCTGTTTCATGTGGGTTCATCAACGCATTTAGAAGCTACGAAATAATGCCGATCTGGGACGTGAGTCCAGTGCGTCATATTGGAATCGCCGTTTCTGTTTCGTTTGGATGTGCGCGGTGAACCAGTGATGTTAATCGTCTAAGTTAATAGTTTGTGCGCTTATGTCAACAACACAGTCCCCGGGATACCAAATAAACCGATCAGGGTTTATGATGTACCCCGATCTTGCTTGTTCGCCCAGTCGTCATTGCCAGCCAAACAATAAACTTCTGAAGTTCTTGTCTTTAGACTATCCACAGCAAACTACGTTTGACGAGCACCATCGCTCCAGCCGTTCAGCTCGCGAATCGGTCACTGAGTTGGATTTAACCGTTGCACCCCCAATTCAGTCCAAGGTAGCCGTAGACGCTACTGAAAATGATGGTGATGGTGATGGTGAAGATAGCAGCGATGAACTACGAACAGGTAGCACAAATTTGAGAAGCGCCGTTGAAGTAGACTATGACGACGAAGACGCACTACTTGTCAGCGAGTTGCCCGAGGAGCATTTCCGGTTCACGGACGACTCAGGTGATCGAGGTTCCGGTGACTATGATATTGGACATTTTATGCCATCTGCCCTTGGCGAAACGAATCTGAGCTGTAATGCCTTGCCGTCATTTGCTCGGCATCGTCCCTCTCCACCTCCCCCTCTTTCTCGTGGTCAGATACCATTCTCTTGTGGTATCATGGTACATCCAATGGGGGCAGATGAGCGAGGTTATTGTTCACCGAGCTTCGTGAACTTCGCTCAAATATCCGATCCTAGTAAAAGTTGTTCTCAACATGGTTTGGATGTGTATGGTGACCGTCCTGCAATGTTCGTTCCTCATGGTTGGTTTATTGACCCGTCGACAAATTTTGATCCTGTTTACACCCACGGGGCCAACAGAACTCATGGTTCCTCTTCATACCAACCCGTGTCTTCTGCAGTGGGCGAAGTTGGGTTGACATCATCTACTTCACTGTCACTTTCATCGGCTTTATCGCGTGCAACAACTGATGAACAATCATCAATACCTACTACACAATCTTCTGTTTCCAACGACAGCGCTGGGACAAACCCACTCGCTAGTCCACTACCTCTTTCATCCACGGTGCTCACGTCACACTCACCTACGAGCTGGCCTGTGCTTAATCAATATCTTCATCCAAATATGAACGACCCGGACGAGCTTGCATCTTCTGTGGGAACCATTCATTCCGCTACGGTGGCCAGTTCAACCAGTCACTCGACTGCACGGGCAGATGACCCAGTGGCCAATGCACGTCAACGCCTGATGGACGCTTCTGCGGCAGCGGCGGCGTTGGCTGCGCCTGCTTATGCAAATCAGGGCTCGAACGACAATTTCTTTCTCTATCGTACTCCGGTCGGAATGGAGCACCCGGCGCTTGTGTCCTCATCTGCAGGCTCACGTCATCTGTTTCTTCGATCGGGGCTGACTAGTGGACCTTATCCTGGTGCTCCCATAGCTACCATGCTTCATCCGACTCGTCCACTTGAATCTACTTCCGTTCTGCATAGTCGTGATACATCCACCATTCCGCTGAGAAAAATGTCAGTCAATCTCATACTGACATACAAGCATATAAATGAGGTTTATTATCGGAAGAAACGACGTCTTCGGGAGTTACAGCAACAGCAACAACAGCAGTTTCAGCGAAAGCCCTCTGTTCCTGACCCACCAGTTGGTTATCCACAACAGCCGGTAGTATCTTCGGCGCCTAGTCGGAGCCACAATTCGGAAGATTCTGTCGCTGCGACTGATGCTCACCTGACCCTTGGGCAAAGAATCATCAGAGACGGATCACAACTGTATTCGAATGCGTTTGACAGCACCAACACATGCGGCGCCCCCGCTCCTGATGGGTTGACCACATCCGCTTACCGTCCCGGATCATCATTTGGTGAGCGCGTTCCAGTCACGTTCCCCATTTGTACCGCTGACTCACCTTTCCTGTCCAGACAAACATCTTTGACTGAACCGAGTGAGGAGCACACGATGGGGCAGAATGTCATCTACTCAGCTGCTCTGATCAATGGAATAGTGGATAGAATCTCATCGATTGACCTGTCCAGTGGAATCTACAGCGCTGGCACTGTGGAATCGACGCTACGCGATGAGGCTGATCAAACGGGATGTTTGTGGAGTCCACGCCCAAGTAGCGGAAGCGGTACGATCCCAAACCGTTCCGTCTCGCTCCAACCACAGTCGGACGTCAATCAAACAGACTCAAACATTTTACACTACTCCAGTTTCCCCAGTAGTACAAATAAGTCCGAAGTGCGTGCCTCTGGTACTCAGCATGAATTCGATAGCCAGTCTGGTTTTACTCAGATTCCTGTGTCGTTTGAGCCGTCATCCGAAGGGAACCGTTACGGTGTTCCGACCACTCATGCACGTACACAACCTTATCCGCTCCCATCGTTGTCACATTCCCAATCCAATTTTCCTCAGGCATTAGATGCAGCCGAACAGTTTCTACCCAGCACCGGAACGACATTGAGTTCTGTTCGACTTGCCCCTTCTCAACCGTTGCAGTCGGTCAGTAGTGGTGGAAAACTGACCTCACAAGCTTCTAGCTCTACTGGTTGTTACTATAATCTCACTGCGTTGGACACAGTCCAGTCAGACACGTTCTGCTCCACTGCCCCACCTCCAGCCGTTAGCCACATCGGTCTTGGGGCTTCTGCCGTGTTGGATGCGGTATCAAGTGCGGCTGTCTTAAATCAGCTAAATTCCACCCAGACTGGAGCCATAATTGGTGGATCTTATCGACCAAATGGACAAACGAGTACGGCCGCTCCGGCACCGATCTATGCATGTGAGTTTTCGAACACACCGGAAATCTTTGTGGCGCCTTGGGTGTTTATCACATTAGTGCCGGTTGGTTGGACGTTGAGCTATACTTCGGTTCATGTGTGTGATCAAATAATGTAGCACACTCCAACGGAACTTGGAGAATGTTCGATGATAGATCCCTCAATAGCGTCTTAAAAAAGATAAGTAAAACTTTAAAAAGGTAG
>MSTRG.2167.4
GGCGAGTGGAGGAGCTTGGCGCTGTTTTTGACACACGTCCTTCACCGTGTTTTTCTTGCTTTTGTGGGTTTTTTGAGGTTTTTACGTTGATTTTCCGGTGCGCATACATCCAATGAGTTAAAACAAAGAAGATCAGTCCACTTCCATCATTCCGCCGGGTTTCGTAGTGTGTGCATTTAATTGTCTGCTGTTTCATGTGGGTTCATCAACGCATTTAGAAGCTACGAAATAATGCCGATCTGGGACGTGAGTCCAGTGCGTCATATTGGAATCGCCGTTTCTGTTTCGTTTGGATGTGCGCGGTGAACCAGTGATGTTAATCGTCTAAGTTAATAGTTTGTGCGCTTATGTCAACAACACAGTCCCCGGGATACCAAATAAACCGATCAGGGTTTATGATGTACCCCGATCTTGCTTGTTCGCCCAGTCGTCATTGCCAGCCAAACAATAAACTTCTGAAGTTCTTGTCTTTAGACTATCCACAGCAAACTACGTTTGACGAGCACCATCGCTCCAGCCGTTCAGCTCGCGAATCGGTCACTGAGTTGGATTTAACCGTTGCACCCCCAATTCAGTCCAAGGTAGCCGTAGACGCTACTGAAAATGATGGTGATGGTGATGGTGAAGATAGCAGCGATGAACTACGAACAGGTAGCACAAATTTGAGAAGCGCCGTTGAAGTAGACTATGACGACGAAGACGCACTACTTGTCAGCGAGTTGCCCGAGGAGCATTTCCGGTTCACGGACGACTCAGGTGATCGAGGTTCCGGTGACTATGATATTGGACATTTTATGCCATCTGCCCTTGGCGAAACGAATCTGAGCTGTAATGCCTTGCCGTCATTTGCTCGGCATCGTCCCTCTCCACCTCCCCCTCTTTCTCGTGGTCAGATACCATTCTCTTGTGGTATCATGGTACATCCAATGGGGGCAGATGAGCGAGGTTATTGTTCACCGAGCTTCGTGAACTTCGCTCAAATATCCGATCCTAGTAAAAGTTGTTCTCAACATGGTTTGGATGTGTATGGTGACCGTCCTGCAATGTTCGTTCCTCATGGTTGGTTTATTGACCCGTCGACAAATTTTGATCCTGTTTACACCCACGGGGCCAACAGAACTCATGGTTCCTCTTCATACCAACCCGTGTCTTCTGCAGTGGGCGAAGTTGGGTTGACATCATCTACTTCACTGTCACTTTCATCGGCTTTATCGCGTGCAACAACTGATGAACAATCATCAATACCTACTACACAATCTTCTGTTTCCAACGACAGCGCTGGGACAAACCCACTCGCTAGTCCACTACCTCTTTCATCCACGGTGCTCACGTCACACTCACCTACGAGCTGGCCTGTGCTTAATCAATATCTTCATCCAAATATGAACGACCCGGACGAGCTTGCATCTTCTGTGGGAACCATTCATTCCGCTACGGTGGCCAGTTCAACCAGTCACTCGACTGCACGGGCAGATGACCCAGTGGCCAATGCACGTCAACGCCTGATGGACGCTTCTGCGGCAGCGGCGGCGTTGGCTGCGCCTGCTTATGCAAATCAGGGCTCGAACGACAATTTCTTTCTCTATCGTACTCCGGTCGGAATGGAGCACCCGGCGCTTGTGTCCTCATCTGCAGGCTCACGTCATCTGTTTCTTCGATCGGGGCTGACTAGTGGACCTTATCCTGGTGCTCCCATAGCTACCATGCTTCATCCGACTCGTCCACTTGAATCTACTTCCGTTCTGCATAGTCGTGATACATCCACCATTCCGCTGAGAAAAATGTCAGTCAATCTCATACTGACATACAAGCATATAAATGAGGTTTATTATCGGAAGAAACGACGTCTTCGGGAGTTACAGCAACAGCAACAACAGCAGTTTCAGCGAAAGCCCTCTGTTCCTGACCCACCAGTTGGTTATCCACAACAGCCGGTAGTATCTTCGGCGCCTAGTCGGAGCCACAATTCGGAAGATTCTGTCGCTGCGACTGATGCTCACCTGACCCTTGGGCAAAGAATCATCAGAGACGGATCACAACTGTATTCGAATGCGTTTGACAGCACCAACACATGCGGCGCCCCCGCTCCTGATGGGTTGACCACATCCGCTTACCGTCCCGGATCATCATTTGGTGAGCGCGTTCCAGTCACGTTCCCCATTTGTACCGCTGACTCACCTTTCCTGTCCAGACAAACATCTTTGACTGAACCGAGTGAGGAGCACACGATGGGGCAGAATGTCATCTACTCAGCTGCTCTGATCAATGGAATAGTGGATAGAATCTCATCGATTGACCTGTCCAGTGGAATCTACAGCGCTGGCACTGTGGAATCGACGCTACGCGATGAGGCTGATCAAACGGGATGTTTGTGGAGTCCACGCCCAAGTAGCGGAAGCGGTGCGATCCCAAACCGTTCCGTCTCGCTCCAACCACAGTCGGACGTCAATCAAACAGACTCAAACATTTCACACTACTCCAGTTTCCCCAGTAGTACAAATAAGTCCGAAGTGCGTGCCTCTGGTACTCAGCATGAATTCGATAGCCAGTCTGGTTTTACTCAGATTCCTGTGTCGTTTGAGCCGTCATCCGAAGGGAACCGTTACGGTGTTCCGACCACTCATGCACGTACACAACCTTATCCGCTCCCATCGTTGTCACATTCCCAATCCAATTTTCCTCAGGCATTAGATGCAGCCGAACAGTTTCTACCCAGCAC
>MSTRG.9464.2
TAGACAACCACCATCTGAATGATAGCGACGTGATTTCCTCAGTGTCATCATCTTCGAACAACTCTGTTGATGAAACTGGAATATCTGGCACTCCTGTACCCATCCGTCTCAACCGATCAAATCCGACGAGCCCTGCTGTCCCAGTGATTCCGTCTGATCAAGCTACACGTGCCCCAGCGATGTGCGACCCGGGACAGTTTGTTTCAAATGTGGTTTGCTGTGCACTGGCATCCATGTTCATGCTTTGTCACAGATCTCCATGTCCCTCTAGCGGAGCATCAGGTGCATGCTTGCGCGGGAATCTGTCTGATTCTATTGGGTCTGTGTGTGATCAGTTCACGGTCAGCTTTGTATCCCAGTTGGCCAAGGCATGCGTGGATAGTGATTCCACTAACACACGCCAATGGGACTTGGATGTACATGGAAAATGGAATGTGGATTACTTTTTGTGCGTTGATCAATATGACGAGCACATTGTACGTGCTCAAGAAAATTCTGACACGAGTCACCTCTCATCTGATTTGCATACTATTTTGGAATGGCTTTTCGCCATGGCCCCGGACGGTTTGCCTCACATCGTTGCCGCTTCTCTGCACTGTCGCCTTGTCTTTTATCTGGCCGATCTATACACAACAAGTTTGAAGACGCAAACCGTGCCGACTAATTTTTCCAATCCCAATTGGTCGCCAGATCTGTTTATCTATACAAAATCGTTGTTGGACCAAGAATGGGACACGTGTGCTCGATGGAAAAATATGTCCTATAGGGGTAGTTTGCAACACATATTGGGTTTGCATCTACGAACTCAGCCGTGCACAGCTGTATCGGATACTGGCCTTCTTCTGGGAGCCAACTCATCATCATTCTCTCCACATGGGCTGGTGGAATTTACGCAGACGTGTTTATTACCCACACTTCGACGTTATCATAGTCAGAATGGTCATGGAGATGGTTCGTCCGAAGAGCACAACGGTCGTCCAGGAGGCTATCGTACACTGACTCGATCGACGGCCGAATTGTACTGCATCGAAGTGATGGATACGGTGTTGTGGTTTATGCGTCAACTCTGTGCAACCACTTCTAGTGTGCCTGGGACAGACGAGAACCTGTTACTAACCGGCTGGAACGAGTTGGTAGTGATTCTTTGTCTTCTGGTCGATTTAATCCGACCATCATCCAGTCGTTTGAGCCGATCGCGCCAAATAGATGAGTCGATGTCTGCGGCAGCGGGATCACCGTTTCTTGGGCTGTTACCGAATTTGATGCGTGTCGGGCGCCTGTTCCTCGAAGGGTTGCTCCGAAGTGCTATGCCGTTGTTCAGTACCCTCTTTCCTTATCGAGGTGTGGAAGTGACCACACTGTTGCGTAATATCCAGTCGCTGACTCGTTTCTTGCAACGGGTGTGCACACATGCGAAGGCGTATCGGAATGCACGATTGGCCAATCAGATCCCGGTTACTCGTCGATGCCTTGAGACATTTGTCTATCGTGTGAAGACAATGTTATCACAGAACCAGTGTGCCGAAGCATTCTGGTTAGGAACGCTAAAGAACCGTGATCTGGACGGTGTTGAATTGCAGGACGACTCACTCAGTTCGTGTCGTACAAGCACCAGTCTGATGGGAGAAAGCGGCGCAGAAAATAAGATTTCCACTCGCGGTCGACGTGGACGTGGACGTGGACGTGGACTTGGTCGCCAGACAGGTGCTGGAAGCAGTCGCTGTCAGTCCCATAATTGTGACAATGAGGACAGTGATACCTCCAACTCGACCGGTTCGGAAATCAGCAATGGTGCCCCGACTGGAAGGAGAAACATTAGTGATGGAGATGGAAACGTCTCCCGTACATCAATGCATAGCGCAACGGTTCGTCTCGATCGGATCGCCGAGGATGTTATACGGAATAGGATATACGGGGGCCCTGTTGGTGTGGTCAATGGTGATCTCGATGAAGGCGTTGAGGAGGAAGAAGGTAATGTTGACGAAGAGTTGGGGAACGCGGAAGAGGACGAAGGTGATATTACCGATGAAGCCGACGTGGAGACGGTTGCAGACGGCGAAGAGCACGAAAAAGAAAGTTCTGATGGTGCTGATGACGTTTTGATTGATACTAGTGATGAAGAAGTTTACTGAGAATTTTCTATTTGACAAACTCTGATCCTTGTATATTTTTGTCATTATGACATTCAACTCGACTTTTTGGTCATTGTTTTGGAAATAAATCACCCAATTCTTCATTATGATGATACTTCCCATCTTGTTGATTG
>MSTRG.3156.1
CGATGGAATATCCTCGTGTGTCCGGCTCGTCATCTACCCGACATTCCTCGTGACCCTAGGACGTTGATGCACACTCGTCTTCAATTTCCGAAAGTAAACGTTGGTCCCGGTGTGTACGTTCACATTGGAACACAAATTGGTTCGGGAAGGCACAGTGTCATTCGCTTCGGATGACACGCAGCCACTAACTTTCTTCAACGAAAGAGTACCGAAACATTTTAGCTCCATGGACGACACCTTTCATGAGCCTAGAGATGACTCAATAAAGAAGAGAAATACGATTGAACTACCGG
>MSTRG.15240.1
CTGGGTTTGCAGGGATAGTTACAGTGTCGTTTGAAACAGCTTTATTCTCCCTGATCTTACTATTAATCTTTTTGTTTTTGTTTTATATATTGGAAAGACAATCGTATGGTTGCACAATAATTGCGAAGGTCTTCAGGCAAAATAACGCAACTTCCAGCGTTAGCCTATGTGGACACGGCTCTACACTTTACATCAGATTCATGACCGTCGGACGTTTTCTACCCGTGAACACCGTTCTCAAGCGGTCAATTTCTCACTGTTTAAACATTGTCAAAAATTATGACAGAGAGAATTATCTGTGCTCATTATTGCTACCCGAACCTCAAAGGTCGTTTGCCTTGGCGATACGCGCCATGAACGTTGAACTCGCCCAGGTTCGTGATCACGCAGTAAAATCAGACCAAGCTAAAGTTCGTTTTATCTTTTGGCGAGAAGTGGTAAACGGCTTATTCAAGTCAGAGGCTCGCTATGACACTCCAGTAGTACGTGAATTACTCCAGTCAGTCAGTGGCCTTAGACTCTCAAAATATCTCTTCTTAAGACTTATCGAAGCAAGGGAAAAGCATTTTAACGAGTGTGCATTCAACTCGCTAAAAGATGCGGAGCGTTATGCAGAAGACACAAACGTTTCCTTGCTGTATCTCATTTGTGAGGCGCATGGTCTCAAATCGGTTTCCGTCGACCACGCCCTGAGCCACTTGGGTCAAGCACAAGGTTTGGTCAATCTGTTGCGTGGTTCGGTCTCTTTGGCTAGGCGTCGACGTGTTGTAGTTCTTCCTCTTGATTTGCTGAATAAACATAATCTGAACCAAGAAATGGTTCTTCGTTTGCTACGCACTGATCCTACTGAGGAACATCCCAAAGATAATACAACCACGGAGGCACTGTTAAATATGTACCATGATCTGGCATCCGTCGCACATCAGCACGCTTCTACAGCAGCCCGTTTAGCTCGTGAAGCCACTAATCATTTCCAAAACCATGAAAATCGGTCACTTGCGGACTCTACAAGTGAATCCACGTTCCGTCATGTCTTATGTCGTCAAATGCTTCCGTTGGTCCCGATTTCCAGCTATTTGGACCGGTTGCACACAAAGGCCAACTTCGATCCGCGCCGTTTAGCTTCGCACGTAGATGGGCTTCTCCCGCTTCGGTTATCATGGCAAGCCTTGCGCAACCAGCTACCCAATGGGCCAAGTACATGATAACAAAAGCACCACTGTTCAGTTTGAATTTTCTTCCTCTTTTAGATATTAGATTTTCTTGAAAAATATATTTTATCAATTCACATGAATCTTTTTGGACTTTG
>MSTRG.4910.2
CTGTTATTGTACAGTTCTTCAAATTATTTTTATTTTATGTCTCGGTACTACTCCGAACAAGTGTGATTTCGTCGTATTGTCACCCACACTTCTCATGGAGACATAGCGCCAAATATCGGAAATTAGTTACCGATGGAGGAATCTGAATTATTTTGAAAATCCTCAGTGTCCCGTTAAATCAGGGCGTGTAAAAATACTGGCGAAATTTGTGGCATTTTCGATTGCTCATCTAAATAGCACTACCTTTAATTTGCTTTCCCGTTTCTCTGTGGTTGTGCACGTTGCCTCGGCAACTCCATCCCCCCTCCCCCTTGTGAGCACAGATGCGCACCAATTTACGAAGTTTTCGATCGCCTCACACCCCTCGTTCGAGATGTCTATGAAATTCTCACAAACCAAGTACTGGATGAGGTCTATCGTCGCCTCGGTTCCCAACCAGATACGCCGGACCCGCTGGAATACACAGTGTACGAGATGAATTTCCCAAACAAAAACGTGGTAGTGCTGTTCTGGCCCAATATCACACTGGTAACGGAGTCGAACCAGGAATTGCTTCTACGCAGATGGACCACTGTCAGGGAGAATTTGAAACAGAATTTCCAATTGATTATGCCCTATCCACAACCGCTGGCGAACTTTTGGGACTTATTTTTGTTGAATCAGCTTAAACAGACGCATCTAGTCGTGGTCGGTCCCACAGCCAGATTGTTTCAAACCTACGCAGCTGACGACGAACATCAACTGCGCAACCGAACTAACGAGTGGTCGGCTGAACAAATAGAATGCGCCTATCTGTTGGATCTGCTACGTGGCCGGTTTGATCAGTCCCAACCAAATTCGCCGTATCAGCGTTCGAGACCTCTGCCTCCTGTTGTCTCGGTGATAGCTGAGCCGGACTGTGACGAGGCGTATCAGTATTGCTCTTTTGTCTACCACGTGCCGAGGGATACACAGTGTATGCTAAAATATTTGTACAGAATTCACCAGATTTGTTACAAAGAAAATGGTACAGATCGACCCAAGTGATCAGTAGAGTCAAAGTCCGAATGATTGTCCATTTGATTAACCATGTTCCACCACTAGTACTACCATCAACACAACCAGCATCATCATCGTGTTCATTCTCTTCCGTCTGGTCGTCAACATCATGACCATTAATAGCAGCAACAATAATGACAGCACAGAGGAATATATCCGTCTGAACTTTCCAGCTTGCTTTCAGAAGCAAGAACAGATCATGAACATGGAGCATTGAACGACTGTGCCCTTTCATTCTCCAAGTAATCGTCTTTTTAGGAGAATTCGACGTTCAGTGCACCAGGCAGTACTTCTTTTATTGTGCTCTGTTTTGTTCACTACAGAACCATCTGATGTCGTCTTGTCCGCGCTGTACTATTTGTTTATAAAGGAACAGTATTGGTTATACCTGGGCCCGACCCACGAAATCGTATTTGCTAAGCAATCGTCAATCGATGTTCG
>MSTRG.1045.2
CAGTGACGTAATTTTGGCGGATTCTACCCACTAGCTGTACCGTGATTGGCACATCTTGTGGGACCGGATAGTGTTGCACCTAAAGCAACACATCCTTGTCCACGAATCCCAGCACGGATTCGTGCAAAAAGGCTCGTGTCTGTCCAACCTCCTATGCTGCTCAGTGAACCACCGTCTGCTTATGGAGAAATTACAAGGGTTTAGACTGTCGGGCCAGCTGATGACGCGGATTGGGCGATGTTTGTTCGGAAAGATCTTTCCAGTGAAAACAAGAATCGAGTTGTTGAGTTTTTCCATACTCAGTTTGTGATCCGTTTAAATGAGCAGTATTTACGTGAGCGAACCGGCTACAAGCGGTAAAGTAATTCTGAAAACTACCGTCGGTGAAATAGAGATTGAGTTATGGTCCAAAGAAGCGCCAAAGGCATGTCGGAATTTCGTACAACTTTGTATGGAAGGATATTACAATGATACAGCATTCCATCGTCTTGTTCGCGGTTTTATTGTTCAAGGGGGCGATCCTACTGGTACTGGGGAAGGTGGTGAAAGTATATATGGTGAACCGTTCAAGACCGAAGTGCACTCTCGACTGTCGTTCAACAGACGCGGTCTGGTTGGCATGGCTTGCCTAGCTGAAAACATGAATACAAGCCAGTTTTTCTTCACACTGGGCCCCGCTCCAGAACTGACTGGGAAACACACGTTGTTTGGACGTGTGGCTGGTGACACTCTGTTCAACATGCTTCGGTTGGGCGAAGGTGATGTAGGATCTGGCGAGCGGCCACGTCGTATTCATCGCATTGTGAGCACGACAGTTTTACTCAACCCGTACGATGACATCGTGCCAAGACAAATCCAGCGTTCTAAGTCAAAATCAGATGATGACAAGGAAGCGAAAAAAGTGACTGTTGCAGCAACCAAGAATTTCTCCTTATTATCTTTTGGCGAGGAGGCAGAAGAGGAAGAATTGGTCGATAATGTGGTTTCCGAAAAATTACGGAAAAAGGGCAAGAGTGCCCACGATCTCCTCAGTGATCCTCGATTAAGTTCACGTCCAGTCAATTTGGATTTGTCTGCCGATCCAGAGTTGGCCCGTAGTGTTCTCGAGGCCAGTCGAGAAGCCCAAGAACGGCGTCGACTTCGTGAGGCAGCGGACAGTGATGATGATCCGGAAACCGCGAAAGCCAAACGAATTGCTGCTTTGCGTCAAGAAGCGGAGGAACTCAGACGGGAAATCATCCGATCCAAACGTTTGGAAGCACAGCGACGCGATCAAATGAAAGCGGAACAGGATCGAACAGCTCGCGAGGCTCAAGAGAAACAAGACGCCGAGGATGCTGCTCTCGCTCGTCTGAAAGCCATGGAAGAGGCCGGGGAGACCGCCGAAAAGACAACAGAGAAGCCTTTAGTTGCCGACCCAGACACGTTCTCAGCCGATTTAGCTATGTATCGGGCCAAAACGAAGCAAACAAAAAAGGGTTCGGATCGTGAGGCCGCGACAATGAAACTGTTGGATAGATTCAGTTCTCGGCTTCGGTCGATCATCGGTAGTGGAGATGCGGACGATAACGAAAAAAAGACCGTGACTATGGATAGCTGGATGACCGCTCGTTTGGTCTCCGAAGAACCGGCACCTGCCCGCCAGGTCTTGGATCCGAGCGTACCACATCCGGACCGATACGATCTATATGATCCGCGAAATCCACTGAATGTCCGCAAACGTGGTGGTGAACCAGAGTCAGCTGGCCGCGGAAGCACCGCCACAGTCGGTGCAAAGAAAGCCAGATAATCTGTTAAGGAGATTGGGCTTTTCTGTCCGTTTCCGTCCCCGTTGTACATACTGTAACCACACCACTCACCACAGACCGGTTTCTTTGTTCACAATAAACGATCTTTGGCAAGCGTATGAGCGTT
>MSTRG.17775.2
ATTACGTATTTGTCTTCGAGTGTGACTATAGACACTGTTCGTTGGGCACGGAGTGGTATTAACCGGTTGTTGGTTTGGAAGTGTGCAACGAAACGCCGTTCAAAAACAGGCTCACTGTGGCCATCAAGGGAAGTGAACAAAATTCGCTGTCTGAATAAACTCCAAACGCTGCTCGTCCCATCCCAAAGTTCACAGAAGAACCTGTGTCTGTCGTTGAAAGAAATAGAGCGTTTGTTTATCAGCGCTAGAAATCAAGGTAATGCAAGACGAGAACGCAGACCCAGTGACCACGTAACACAAGAACGATGAACATCTTCCGAATGAAGCAGTCC
>MSTRG.3188.1
ATCAGCCGGTGCAGATAGTGGTGTGATTTAGAGGCTGGATACGGGGTCAGTTTCGGTAATATCACACGAATGCAACATTTGGAAGATCAAAGGGGTCGATAATGGTGATGGTATAGTAAGTAGACGGTGAATGTCACATTTCTAATGACCAATTTGACAGGTGTAACAAATGATGGGAACGGAGCGGCGATGCTGCATGGGAAGTGTAT
>MSTRG.11366.1
CCAAAGGGATAATTGAAGAAACGGTTATGGGAAGCGATGGACGAATCAGAGAAGTTGCAGTACGCACAGCCAACGGTGTTCACCGGAGAGACATACGACAGCTGTGTCTTCTAGAGTCGGACTTATGCTCATGAGTGTGGTTCGTGACATTCCCCCACCCCGGGGGCAGTGTTAATTACGAATCGTAATTAGAGTTTGTCC
>MSTRG.9396.1
GCGTCGGTTAGCACCAGACAAGCTTCGTGTTGCACAGACCGAATTCGAACATATGCTAGAACTGGGTATAATACGCCCTTCTAGTAGCCCTTGGGCTTCCCCCCTTCATATGGTTCCTAAGGCTAGTGGCGACTGGCGACCCTGTGGTGATTACAGAGCGCTTAACAAAGTCACCGTCCCTGACCGATACCCGATTCCCCATATACAGGATCTTACTTCGTCTTTATCAGGTTGCTCCATCTTCAGCCGTATCGATTTGGTTCGGGCGTACAACCAGATCCCGGTAGCAGAGGCCGATATACCTAAAACTGCCGTCACTACACCTTTCGGGCTGTTCGAGTTTCTGCAAATGCCGTTTGGACTCAGCAATGCAGCCCAGACCTTTCAACGGTTCATGCACGAAGCAACTCGTGGTTTGGAAAATGTCCACGTATACCTGGATGATATTTTGGTGGCGAGTTCTTCAGAGCAAGAGCACGCTACGCACTTACGAGCACTTTTCAAACGCCTTAGCCAGCACGGCGTTACGATCAATATCGCGAAATGCGAATTAGGCCGGTCTGATATCACTTTCATAGGACATTCTATTTCATCCTCGGGTATCCGCCCTCTGTCAGATAAAGTTTCCGCTATTCGCGACTACCCTGAACCCCAATCTTTTCGCCAGTTGCGTCAGTTTGCCGGTCTGGTGAATTTCTACCGCCGATTTATTCCTCACTGTGCGGAAATGATGCAACCCCTCACCGACCTGTTGCGCGGAGGTAAGCGGAAGTTCGTGTTTCCCGACACGGCACAAGCCGCATTTGCCTTGGTCAAAGATGCTGTCGCCAACACAGCACTCCTTACACACCCCGACCCTTTGGC
>MSTRG.15956.1
CACGAACTGATATAAACAGTATTGTTCTGCAGTACGCACCATTTTGAGATGCTGTGAAATCGTCTCGGACATAAATTGTGCTATATTACTACTCTGGCTTCTCTTTCCAAAAACATATCTTCTTTATTCGCACAGGTTTTGACGTTGCTTTCGGTTGTATCAGCAGAATGCTGAACGTGTTATAGTATTTCTTAATAGGAAGTTGCAGTTTCTGTGAGCGGTTTCGACATGAACGATAGCGTCGGTTTACAAGATGTCGTGTACACAGAAGTTTTGATCGTATTTCTTGATATAGTTGGATTAGGTGGAAGCGGAATCTTTCGAATACGCTGTCATCCACACTGTGCTAGCAGGCAGGCAGACAGGCAAGCGGGGTACACTGATGTATTTTACGACCCAAGGGTAGATTGACTAGTGGTATTAGTCAGAAGGCCTTCACGGCGAACTTCATACTTTGTGGTTTCTCGTTAGAATTCTGACAACGCCGGTCGTCCCTCAACTCTCGTTGGCCTGTAACAGGCCGTGATCCCATCCAAAAGTATCCATCCGAAATCCAATGTCTCACGTGAAAGTTCAGCTGGTAGAGCATCGGCTTGGTTAGCGGAAGGTTCCTGGTCCGATTCGGGCTCGCAGCGTGGGACTTTTGGTTCTGAAGAATACTGCTGGTTTCTCATTTATCTATAATTCATGGGCTCCTCGTGCCAATAATAATAGTTGCACGTGTGTTGAGTAATAAGTAAGGGAAATGGACGGCATTATTATCACTATTACTATTATCATCATTATTATTGTTATTATTCTGCATCACAGGCACAACTGCTTTTTATCAGTTCTTCCACAAAAATATACTCTAACGTCAAACAATACAACAGTGGGGATAAAGTCAAGATGTCTCTGAACAAGTCACCTCACACGCACATGCTATCCTTTTTTCAAAATTCGGTGGGAACAAAAAGGATGCGGCATTGGACGAGTTAAGTTTCATTTCTACCTCAATGCAATTTTTTCGTCCGTGCAGGAACAGTTTGTTAGGAAAATATCACAGATTTGTTTCCAATAATTTTTACGAAGATGGAAGAAACCCTTAAATATCAGCCAATGTTTCGAGCGAACTTGACGTAAGTTCCACCTTAGTTTTACAACCTCTACTTGAAACACAATGTCAAATACATTTTTTTCATCAAAGTCTCTAACTGGGCGAGAAAACACTTACATAATCGATAACAAGGAGAAGGTTGTTCACTATTTCCTATGCCGAGCGAAATGATTTCAGACGAGCGGCTGAGGTACAATAGGAGAAATGCTATTTCTGAACCGGCTTTTGTTTGAACCACAGCTTGCCAGTGATGATCTGACTCAGAATACATCGTAGTTACTACGAGAGTCTTTTGTGCATGAAATGTTCCCGTCTGTTTTTCCATATTCTGAATGAACCGTTAATTTCCCTCATTATAATTCAGTTTGAGTGCCCGTGAAAGTCCCTCGGACAGAGGTGGTTTGCGTTTCAATTGATATCGTAATTTCACGATTTCCCGAACAAACAACGCAGCATGCGAAGCCGCAGTCAAGATTCCGAAGAAGCACGCTATTGTAACACCAATAAATATCGGTGACTCGTGGACGCATTGACTGGCTAAGCATGCGCCAACCATGGGTAAAACGACTCCAGTTGACAGATCACAAACAACCGAGGCAATCATCCACACGACCGGGGCCACACGGTTTTTCATGTACAATTTCGTTGCAAATATTGCGGAGACCAGAAATCCCGCGCTACACCACAAACCAACACCATAGCATTCCAGTTGTAATTTCCACAGAACGGACGTGATTTGGGTTAAGCAGCACACAAACCCGAAGAATAGAAAAATCAATCCCACGTACAATGTGAAAGCGTCCCAGTCGAAATCGAAATTCCAGTTTATACGACAGTGACAGAGACAAGAATCGTCGGCTGGTGTATTCCGTTTTACGGAAATTTTTTCGTCGAGAACTTCGTTCGTGTTAACGAGAGTTGTTCTGGGCATCAGCAAGCTGTAGTTCACCTCTTTAATGGTGCAAGAAAAATTGGAGACGATGGAAATCGATAAATTTTCTAGTGTTGTTTTGGTTTTACGCTGAATAATTCAGGTTGTTTCGCATCAGCTTTTATGTCCTGTCACCATAGGTTGGCACACACACACACAAGGGACAACAAAATCCGGTCAAATTGCCACAAAGTGTTGTGTGCTCCGATTTCTTTGCTTGACAAGAACTTATGAGAGCATCGAAAGCAAATCTGATTTGCCGGAGGCGTTTTTTCTCTAATCTATGACAGTCAGAATTTGAGCTAAGAAA
>MSTRG.10001.4
TCTAAAAGCCACCGCGCGTATCATTCTTGCTCACAGAATTCCTTAAATGCTTTAACGTGACCAGTTTTTCATTTCAGACCGTTTCGGGGTTTTCCAAAGATTGACCACGTTAAAATACAACTGTCTTTTATGCCATGGAACTTTATCTGCGGGAAACTGCGCGAAAATTGAAGTCAAACGTAGGCGGCCTTCGGATTGTGGTCAGTGGCAATGAGGCCTGTGATCTGGACAGCACTGTGTGTGCTTTGGCTTATGCGATGTTCAAGCAGATGCAACTTGGTGAATCCGCGCTTATTATTCCATTGTGTTACGTCAACCGCGCGGATATGCATTTGCGAAGCGAAGTTGTCTACTGGCTCAATCGTTGTCATATTTGTTTGAATTCCTTGATATACGCGGACGATTTACTGCTAACCAATCTCGAGCCGGATGATTGCGAGACTCAGCTGATTTTGGTAGATCACAACAAACCTACTGGTCCGCTAGCAGATACACAGTGGCCTGTTGTGGAGATCATAGATCATCATCAGTTGGAGTCAGCGGAAAATCAGCAGCTGGAAAACTGTCGTCTGAAGAGAGTCGAGCTTGTCGGCTCCTGTGCTTCGTTGGTGACGCAACTTCTGCTGCAGAGTGAATTGGTGGATCGGATACCATCTGTTGTTTGGGAACTACTTTACGGTGCTATCTTGATCGATACTGTCGGACTATCAGTCAAAGGGCAAAAAGCTGGACGACTGACAAATTTAGATTTGCTAATGGCAACGCGAATTGAGGATAGAATTGGTTACAATATGCTGATAGATTCCACTTTCAGAGAATCTCTTTATTCAGCGATGGAAGAAGCTAAGTTCGATGTTAAAGCAATGTCCACATGGGATCTCATCCGTCGTGACACCAAGTTGGCTTGTGGCCTGGAGGGTTCCACTGAGCGTCTTGTTTGTTCTACCGTGTCCGGTCTTGACTTCGTAGATTTAGTGCGTGCGCCGGATTTTGTGGAGATGGCCAATCGATTGTGCGCTTTGCACTCGGCCACTGTTGTCGTATGTATCACTGTGGGCTACGCAACAACCGAGGTAGATCAGTCCAAAAGCACTAAGGAACGCCGCCGCGGATTGGTGGTTTACTCACCAACGAAGCAGCCAGCCTTATGCGGGCAGCTGGTCAGTGCCTTGTGCAATCCAAAACACAAATTGGAATTGCACCCGGAACCTGTTGATCATTCGGCCCCTGTAGCATTCACAGGTATTATTCACAATCCCACTGTCACACGCAAAGCGGTTATGCCAATCTTGATTCATTTTGTGAACAGACATCGGCAACCACCAGCACCACCGATCGAGAAATTGGATCTTACTCCTATGAATACAGCCGAATCCACTACGGACACCGATTCTAAGCGTACCAATAAGGATCCTGGTACGCATGCCATCCGATCGCTGGATCCAAATATTCAAAGAGAACTGGAATTTCTACGTTCTTGGTTGGCCTCGTTCGACTCCAACGAACGTTTCAAATTGGTCTGCAACACCGTGTCTAGTGTGATGGAGACATTGCGCACGGATCATCCCTCGGTGGAATTGTTGAAACAAGTCGCATCGCAGCTCACTGAACGAGCTCGCGCAGATCAACATCTCGAGGGGAAGTTAACTGCAGTACCAACCTTACATCGACGAAGAGAACCAGCTATCAGTGATATTGGTAAGGCTCTTAATCGGGGTAGGAGGTTGACTATGCCAGCAACCAATGATTTGCGGGCCTATCACGAGAGAAAACGAAGGGAGACCACAAAACTGAAGTTCCGCGGTGCTTCGGATGATTCCCATAGCCTACCGGACAATGAAGATAGAAAACCCACCTGGTTGGAGACGGAATACCTAACGCGTTTATCATCATGGCTACCAGACCACATTCAAAAAACCTCAGTGGAGGCGATAGAGGCCGTGAGCTATCGGCTCTATCGTCGTTTGTCATCCGTACCACAGTGTGGTCAAACGCGGCCTGCTACATCTGTCACGTTCGACTTCGAGCCGGCGGATGATAACTTTTCCGAGCCGATGGATGATGCTGAATTGGCTCTACTGCGTAACTCGTTCGGGGATATTCAGAGAATATGCTCCACGGATGATGCGAACAAGGGCGGTCGGGAAAAGTCGACCAGTTTACTGCCTTCTACCAGCTGGCCGTTCGCCGAAAACGATGCAGTTTTTCGACGTGGTCTGGAATGGTTACGCCGCAGTCCTAAAGTCAATCGACCGAGATCAGGCTCAAAGCCAACAACACCGAGTCCGATGAGTTCATTACAAGGGGCGCACAGTCACGTGAAGTTCATGCTGAATCCCGCATACAAGACCTCAGATGATTTTCATCATTCAGCCCCAGGCGAGACCAGCGGAGACTGATACTTTTTTGTCCTTACGGAACGTGAACATTGTCGTTCGTTCGATGTGGCAGTGCATCAGTCCAAACGGGCTTGTTCGACTTCGATTTCTGTTGACCTGAAATTTATCGCTTTTTCGGCCGGATCATTACCGCAAGCTTTTATCTCATCCCTTGTTTTCATTATCATCAGCATTATTATTACCGTTTCTTTTTCTTGTTTCTTTGTCTGTCCAAACAAACTGCCGCGCTAGTCTCGAGGTTTAGTGTCCTTGAAATTGTCACAATTTCCTGATTCCAATAACACGGTTCATCATCAGTGAAATTAGGCTGTTCCAATTTGTTGTCATTTCTCCGATTACTTTGTGCTCCCTGTGATTCGCGACGAATACAGAAGGACATTCATTCACGACACTCTTCGTTGTCCTTCTTTGCTCGTTTGCACCTAGTTTCCGGTCGAATCCATTCAAAACGTGAAATATTCTCGTGGATGCATTCAGAATAGATTGGTCACGCAAAACGTTTTTTCGACTTCTGTTTTCGTGGAATTACTCGGACAGGTTTGCATGTTAGTGGATCAAATTCCAACGCTGTATGAGATGTGATTGGCGGAG
>MSTRG.10001.5
ATTTCAGACCGTTTCGGGGTTTTCCAAAGATTGACCACGTTAAAATACAACTGTCTTTTATGCCATGGAACTTTATCTGCGGGAAACTGCGCGAAAATTGAAGTCAAACGTAGGCGGCCTTCGGATTGTGGTCAGTGGCAATGAGGCCTGTGATCTGGACAGCACTGTGTGTGCTTTGGCTTATGCGATGTTCAAGCAGATGCAACTTGGTGAATCCGCGCTTATTATTCCATTGTGTTACGTCAACCGCGCGGATATGCATTTGCGAAGCGAAGTTGTCTACTGGCTCAATCGTTGTCATATTTGTTTGAATTCCTTGATATACGCGGACGATTTACTGCTAACCAATCTCGAGCCGGATGATTGCGAGACTCAGCTGATTTTGGTAGATCACAACAAACCTACTGGTCCGCTAGCAGATACACAGTGGCCTGTTGTGGAGATCATAGATCATCATCAGTTGGAGTCAGCGGAAAATCAGCAGCTGGAAAACTGTCGTCTGAAGAGAGTCGAGCTTGTCGGCTCCTGTGCTTCGTTGGTGACGCAACTTCTGCTGCAGAGTGAATTGGTGGATCGGATACCATCTGTTGTTTGGGAACTACTTTACGGTGCTATCTTGATCGATACTGTCGGACTATCAGTCAAAGGGCAAAAAGCTGGACGACTGACAAATTTAGATTTGCTAATGGCAACGCGAATTGAGGATAGAATTGGTTACAATATGCTGATAGATTCCACTTTCAGAGAATCTCTTTATTCAGCGATGGAAGAAGCTAAGTTCGATGTTAAAGCAATGTCCACATGGGATCTCATCCGTCGTGACACCAAGTTGGCTTGTGGCCTGGAGGGTTCCACTGAGCGTCTTGTTTGTTCTACCGTGTCCGGTCTTGACTTCGTAGATTTAGTGCGTGCGCCGGATTTTGTGGAGATGGCCAATCGATTGTGCGCTTTGCACTCGGCCACTGTTGTCGTATGTATCACTGTGGGCTACGCAACAACCGAGGTAGATCAGTCCAAAAGCACTAAGGAACGCCGCCGCGGATTGGTGGTTTACTCACCAACGAAGCAGCCAGCCTTATGCGGGCAGTCTAAGCGTACCAATAAGGATCCTGGTACGCATGCCATCCGATCGCTGGATCCAAATATTCAAAGAGAACTGGAATTTCTACGTTCTTGGTTGGCCTCGTTCGACTCCAACGAACGTTTCAAATTGGTCTGCAACACCGTGTCTAGTGTGATGGAGACATTGCGCACGGATCATCCCTCGGTGGAATTGTTGAAACAAGTCGCATCGCAGCTCACTGAACGAGCTCGCGCAGATCAACATCTCGAGGGGAAGTTAACTGCAGTACCAACCTTACATCGACGAAGAGAACCAGCTATCAGTGATATTGGTAAGGCTCTTAATCGGGGTAGGAGGTTGACTATGCCAGCAACCAATGATTTGCGGGCCTATCACGAGAGAAAACGAAGGGAGACCACAAAACTGAAGTTCCGCGGTGCTTCGGATGATTCCCATAGCCTACCGGACAATGAAGATAGAAAACCCACCTGGTTGGAGACGGAATACCTAACGCGTTTATCATCATGGCTACCAGACCACATTCAAAAAACCTCAGTGGAGGCGATAGAGGCCGTGAGCTATCGGCTCTATCGTCGTTTGTCATCCGTACCACAGTGTGGTCAAACGCGGCCTGCTACATCTGTCACGTTCGACTTCGAGCCGGCGGATGATAACTTTTCCGAGCCGATGGATGATGCTGAATTGGCTCTACTGCGTAACTCGTTCGGGGATATTCAGAGAATATGCTCCACGGATGATGCGAACAAGGGCGGTCGGGAAAAGTCGACCAGTTTACTGCCTTCTACCAGCTGGCCGTTCGCCGAAAACGATGCAGTTTTTCGACGTGGTCTGGAATGGTTACGCCGCAGTCCTAAAGTCAATCGACCGAGATCAGGCTCAAAGCCAACAACACCGAGTCCGATGAGTTCATTACAAGGGGCGCACAGTCACGTGAAGTTCATGCTGAATCCCGCATACAAGACCTCAGATGATTTTCATCATTCAGCCCCAGGCGAG
>MSTRG.16315.2
GTATGGAGTGGTTTAGATTCCGCATTCGCTTATCCCATCACTGTAGGTGCATGTACATTTCAGAAATTTTCAATGATTCTCAGCGGTCCTTGGAACAACACGCATTTCTTGCGCAGACGTTTGAATGCAAAAAACACACCCTGTGAACATCGAAACTGCGCAATACAAAAAAGGCCGACAAAAAACTTCCATACCGATTTGGAGTGTCTTCGAAGAGCATCCACCAGAACTAACTGTGAGAAACAAAGTATTTTAGAAGATTCCACGGCGTCGCTTCGCACTCGTCTCTATAACATCCTGTTCTATTCAAAGAGTGGTTGTCAGACTGGAGTGAATTAAAGATACCGGCGATAATTGACTGTGCAGTGACCTCGATCGTCCTGAGAAAATGACTGTTTTTTCTCGACACCATTTTGGGACTACTTTCTCTACGACCTTTCCCGATGTTTGACATCGACCTCATAGTGTTGTCCGGTTGCGTACGTTTTACTGGACTGACTTTTCCGAGGTTTCCGTCGACCTCGTTTTGAATCACTTTCGCTTTCGGTCGTTCGCCGACTGGACGCGCTCGCGGTTCGCTTCCTGCACAGTCGCTGCGTTTCGTTTTCCGTTCGGTGTATCCCTCGTATCGGCACTGTTTCGGTGCCACAATATATAGAATACACCTCGCATCTGTAAACCGACTTGCGCCTTCTCTATTTGTCCGATAGAGGGGATAACGTTGGTATTCCACTTTTAGACCCAATAGGAGACACGTTCACTAGTCGCTCTCGAACGTCTCCTATAGCTCTTTCGCGCTCACTTCCTAATCGTGAGAACGGCGGACAACTGTGAGTCAGTGTCATACCTTTTGTTTCATTTTACTTTCTAATGTACGTACCCTTTTGGCCTATCTCAACAGGCTCCTCCACTTATCTTAGTTTGCTAGTGGCGTCTTGAATATCGTTGACATTAACCTAGTGTACCATAAAGACTGAGCAGTACACAACATCCTGATCATCAGATCCCCTGGGGAAAAATGTCTGACACATCTACGCACACCCTGCGATAGCCTGTCTTAGTATGGGGTCATCGCCAACGTAAAAAAACCGTAATGAGCGTCGACCCTATCGAATTTCTAGGCCATAAGATTACTTCCACACGGATCACACCACTATAAGNAACTACAGCGTTTTGACTGGTTGGTTAATATTTATCCGCGTTTCATTTCACAGTACGCGCTCACAGTGGTGTTAAAAGGTGAAGGAAAGCGGCTGATTTTCACAGAAGCCGCACGAGAAGCAATTGCTACGCTGAAGTAGGCTATTAACAACAGCGCCCTATTCTATTGTCACGTCTGAAGCCAACAGTCCCAACCGCTGAAAGCACCTACGCGTCAGACAAGTCGTAGGCGCGCCACCAAAAGAGTAGCTAGCCGACATTTAGTAACCCATTGCATTCTTCTCCGAAAAACTACAACCGGCCGAACCCAGGTATAGCAACTTCGGTGACGAAATCCCCACCATGTACCAGGGCACTCGTCACTTTGAGCACATCCTAGAGGCATGAGAATTCACGGTCTACACCGACCATAAACTAACCATCCACGTATTGCACATCACCTTGGACAGAGAGTTAAGTCGCATGGATTACACCCCTCAGTTCACGAGTTATGTACGTCAAATCTCAGGGGTCGATGATCCTGCCGCAGACGCATTACCACGCATCCACAACCCGGGCATTAACACCACCGAGCCGATCGATCTCGAAGCCATTGAACTCCCGTAAGTAGATGAACCCGGAGTGGAGCAGCGTCGTCGCACCTCATCGCCGTGGCTCCAGTATTCCTATCTCTTCGGTCGAAGGTCACACACTATGCGACATGTCCAAAGGCCACCGAAGACCGGCCACAGCATCAGCTTTAAAACGGCAGGTTTTTGGAACCTTGCGCGGTTTGTTCCGCCCAGGTATACGCGCACTTAATAAGCAACCGCTGTTTGCCACAAAATGAACCGCGACGTTATCACATGAGCACACACCCACGTCCAGTACCAACAACCGTCAACCAGAACTAACTGTGAGAAACAAAGTATTTTAGAAGATTCCACGGCGTCGCTTCGCACTCGTCTCTATAACATCCTGTTCTATTCAAAGAGTGGTTGTCAGACTGGAGTGAATTAAAGATACCGGCGGATATTGACCGTGCAGTGACCTCGATCGTCCTGAGAAAATGACTGTTTTTTCTCG
>MSTRG.348.2
CTGGTTTTAAAGCGACCGCTACGTATTTTGTGCACTGCGACGAACGCCGGCTCATGTCTGACTCCACTAGGACCAAGCGCCCAGATCGTCAGTTATATCGTCCTCCCAAGTATAATCAGCCATCTCAGTCCTGTGGTTCATTGGATACTGATCAGGCGCATTTCGATGCAAAATGGACTGAGACATCAACTGCCTCAACGGATTACCCTGCACGAAAGGGACGTAGTCAAAGCCATCGACTGAGTAGAGGTCGTGGAACACATCGTGGTCTTCGTGGCCGTATGGGAGTCCGTCAGATGGAAGAAATGTCGGGCTCACAAGACACTCCGAAATCAAACGTGACTTCACGTGACCGTAGTCCATGTGCGGCCCAGACAATCGTCACAAAATGTATTCGTGCCACTGTACTTAATACCGTTACTCCTACCGAATCGGGTGAAGGGATTTCAGCTTTGGGTCACCGTTCAGCTCCTATTCTGCCACATGATTCTCTTGGTACAGGCAAACACGGTGGGCTCATTCATCTACCTAAAGACATCGATATCTATCAAGCTCCGGATGAACCCAAAGTTGTCGCTTTCTGTCGCCAACCTAGGCGTTCGAGTAATCAACCTTGTACTTCGAAGCCCGTCGTCGTAGTACGACCCAGTTTTCCACAGTCTCGGCATTCAAATGGAGATCCCATTACATCCGATTCTGAGATTCACAGTTCAGCCTCAAAACCAACAGCGTTTGATGAATTTCAAGACCATGGCTCACGATCTAACATCGATTCACTTCAAAATTCTCGGCCTGGTTCGTGGACTGATGCTGCCAAGATCGCTTATCAATGCTTCATTCAAAGTTTAAGTCAACTAGAACGCGAACAGCAGAACTTTTCGCCAACCGATCCACCTTCGTCCGAACGTGGTTTTCAAAATCCGCATAAACAAGAGTCATCGACAACGGCAATCGGCCAACGACCGTCTTCGATTCCATGCCCGAATGAGGATATCTCGGCTATCATGCAAGAAATTGTTCAGCTGGACGGTGCTTTAACGGCACTATTGATACCACCTGGCTTGTGCGCATGTGCAATCCCGATAATAGAGCCACCTCCACCTCACCCCGAACCAAAAAAAGAATGGAGCCAAATACAAACGCTTGTGTTTCGTTGGTGGACCGCAGTCCACCGACTTCGGGAACGGTTGTTTTCTCTCTTTGAGAGTGTGATTCTGTCGGATTTGGACTATTGTAACACGGCTCATGTAGAGCAGGGCATGTGGAAATCCGTTTTCTACACAGTCTTAGAGTTGCTACGCTCGTGGATTAGCAATCCGGAATCCACAGGAATGCTTCAGGTGGATCCCCACTCATCGTCAGGCAACTCCAATGAAGAAAATGATGTCCTTTTTGTATTGAGGCACATATGTCTAAAGGACGTAATCGAAGTTGGAGAAGACCGCCTATGCAGTCTTTTGGATCGTGTTCAAAGCATTAATCACATCTATTTGGCTCCGCTGTTGGCAGATGGACGACCGCCTCCGGAAACCAGGTCCAGGACACGCCGCCTGGTTTACTTGAGTGCACAAAAGCTGATGTTGTTCCTTGGTGATCTGGCACGTTACAGGGAGATCCTTTTGGGTGATCGAAATTTCGGAAAAGCTAGAAATTGGTACCAGAAAGCTCAACTCCTGGTGCCGAAAAATGGCCGATCATACAATCAATTAGCCGTATTGGCTATGTACACGTCTCGACACTTGGATGCCATGTGCTACTACATGCGCACTTTGGCTGCAAGCAATCCTTTTCCCACTGCCTCTCAAAGCCTAGCGGCACTGTTCAATGAAATTCGTCCAAGGGCAGAAAACCTCATGCGCCAGCTTCGGAGACCAAAAGCCGAAGTAACCAACTCACATCACGCTAGTTTTCATTCGGCGGACCCCCGATTTCAACGAGTGGAAATCTGGGTTCATCCACTTGATGGTCAGACCACGGTGTTGCAAGGAGCCAGACGTCTGGTGTACCTACCTACACCAACGACTTGTAGCTCTCAGAAAAACATATCGCGGTCCAGTCAATCTTCGAATGATTGGGATCGCGTTGGAGAAAATGACGAGGATGATGAAGATGCGCAAGCTGAGCAGGAAGAATATGCAAACATGTCTTTAATCGAGCTCAGTCGGCAATTCGGTTTGATGTTTATCTACGCGCATGGAAAGCTTTACACAAAAATTGGCATGGAGACTTTCCCTGAAGTTGCTTCCATGGCTCTTCAAGCTTTTTCCGGCCTGTTGGCACAAAAACCTTGTCCGTTGTCGGCCGAACGACTATGTCAGTTGTGTGTGGTGAATATGTATAACGTAGATCGGGCCATGTCTCTGACGACACATGTTGGCTCCATATCTTCAACGATGGAAAAACAGTCTGGTTCCAAGGCTAGTGGCGCTTTTAACCGTTTAGATCGTCCTCATTATTCCGGATCCAAATCGGAAATGGACCGTTCTGAAATCCAGCCCATATCCCGTCTGAGCGGCTCGGAAACGTTGCGTTCCGTTCACCACGATCATGCCGCCCGGTTTGCCCTTGACGCGTTCAGCTTACTATGCCGTAGAACTGCGCATCTCTTGCAAGAACCCATTCCGGATGGTGAGCCTACTTGGTGGATTCCACCGGACGCTCGTCTTTTGCTGTCAGCACTACGTCTTTGGTCCGAATGGATGATTCTACACCCTGAACATTGGCTTCCGCCTCCAAATCATCGCGATCCAACCTTGCGTCCATATCTGAACGATTGGAAACTCGTTGCTGAGCTATGCACTCGAGCTGCTAATTGGTTGAATCGTAATTCAACGCGTCCGGAGTATGAAGAAGCTAGCCCGACTACATCGTTAGTTCTACGCCTCAAGGGTTTGTCTGAATATGAGGTCGAGGACGGTGAGAAACAAAGCCGGGATCTAGTGCACGAATTCCAGGCGGCGTTTCTTTTTGAAGAGGCTTACGTTGCAGGCTTCAAACCCATGCTGGATTTAATACCTAAACTCTACCGCTATACGGGTGATTGGACCGCAGAAACTGTGGCTGACTTTGTGCGTATCGAAAAACTGGTACTGTTTGGTGATTTCCTATGCGGTATTGAACCCCCGGTTCTAACGTATGACTTGGACCGTGCCATTTACGAATCAGCTATTGAACGTGAATCGTCAGAAAAGAAACAGGACCGACCGTCGGATTCTCTATCACTCAATTATTCGATAGACAGCAACGACAGTACCTCCAGTCCGAATGACAAAAGCAAGCCCGAAACCCCTTCGCACAACACGGATCCCAAAGATTCACAGGCCTCGGCTGACATAGCAGCTCTTCAGTTGAAACGAGCCTTACTTCAACATCAGTTGGAAGAAGAAGCTCGCCTGGCCGCTTGGCGACGTAATGCAATCAGTCAGGCTGCCTCGGGCGGTCGACGAGCCGTTGAGTTAGAAGTGCGCCCTATCTATCTGTTGCCGGATACAAACTGTTATATCGATTGGCTCGAGGGTATAGCCACACTGGCCCAACGGTCGTCCAATTACACAGTGTTGGTCCCGATTGTTGTTGTGAATGAACTAGATATACTTGCGCGTTTTGGAAGCAGCAGTAGTAATGGAAGTACCTGGCGCTCGGGTCGACTTGTCGAAGAAGACAGCGAAGTGACACGCGCTGGTCTCATTCAGGAACGAGCCCACCGTGCCATCACCTATTTGGAACACGAGTTTGCGGTGCGGAACACGCGTCTCCGCGCACTCACAGCACGAGGCAGTTTCTTGGAGACCATTGCCTATCGCACTGAAATCAATGGTGGTCGAGAACCAGGACAGACGAATGATGATGTGATTCTGGCCTGCTGTAATCACTTTTGCAAGGATGATTCTGATCGTTTGTGTCTAAGTGGCTTCGGACGAAATGCAGATCAAGAATTGTTAGGCGAACAAACGAATCAACCCATGAGGATTGTCCGTGAAGTTGTGCTTCTTACATCCGATCGCAATCTCCGTCTAAAAGCTATGAATATCAATGTTCCAGCCCGACCGCTTCGAACCTTCGTCAACTGGTCACGTTTGCCTTTGATCACTTTACTTCCAAATCTAAACGCGGAACCAAACCTCATTGCAGATGGACGCAAAGCAGAATTCCCTCGACCACAACCACGAGGCCAGTGGAAGCAACCTCTAAGACACTAAAGTCCCCGGGATGGCTCTTCCGTTTTGTTCGGATACGGTTCCACGCGCGCGCACCAGTGTCCGCACGTTGCGCCTGTATTCTCGTTCCTGTGTCCCCGGGGCACTCCGTTGTGAGTTGGAAGTGATTCAATGAGACCGGGCGTTAATGATGTCCTCGAATTTAGCAACTGTGAGAATAACCGACTGCATCACTCCGGACCCATTAGTTAAATACGAGCTCGTTTTGCATGCATAGCTGGTTTCGTCTAATTATGTGAGAACCAGCTACTCTACCTTACTAAGTTCCGGAGTGAGATACTGAATGTTCATTCTCACTTCGGTAGAGAAAGACAAAGAACCCGATCGTGACGGGAACCATTGCAATTTTTTGTTCCTTTTCTCATCCTTTTTGTATCCGTCCTCCCTCACCAATGCGCTGTAAACTTCACGTTTCAAACAACATCAGTTCGCAACATATTTTATTGTTTTTACATTCGGAAGTGGCACCTATTTGGTTGAACTGTTTGGTTTTTTCGAACCCTCAATCTTTTCAGCGTATTTTTATTATGCGGCTTGACTGTTGCAGCTATGAGATAGGTGCACGAAGGGTACACTTTTTTGGCTGCACATACCGTTTACCATCCCAAACAGTTGTTTCACCCTGTCGTATTTGACCGACGTTTCCTACTGTGAAAACCAGTCGTTTCTTCAGGGTTGGTAAATCAATTTCATTTCAGACCGCCTTATCCGGGAAAAGGAGGGTTTTTAGTTTATTGGCCTAATAGTCGTAAATAACAATTTTCGCTAAACACCGATCTTAGTCTTTCATAATGTTGTCACTCAACGGTGAGTGGCACTGAACAGCTCGAATGTAAATCGTGACCAGTAGCCCTGTTTTCCGCACATTTATCACCGACTCAATGGCCCTCTTAGTGATCCCTGCGATTTTGAGCATTTCTTGTTGAGCTTTGGTGCGATGGTAGTGGAATAGTATTAGCCACGGACTCTCGAGCCGGAGAGAATAGCTTTCCATCTCGATAAACACGGTCAGCTTTAGTGGAATTGTCGCTCGACTCATCGCCACGCCCAACCTATGAAGGCCCTCTGCGGTTCTACACTACATGTCTCAGCGTCGTCGTTTCTGATTTTTGGTGGTGCCATCGCTTGTAGTTATACGGTGGTCCCTTTCTGTTGCACTCAAGTGTATTCTTTGCATACAAATACCAAAACATCCGCACGTGGTGGAACGCCGATGGTTGTCCAACTTGTCATGCATGCTTTAGTCCTATAGAATTCTCGTGTGTGAATTCCCACGTTATAAATGTACGTCCCGACAATGGTGTTTTACTAACTGATACTTCACGGCGCATGAAGTCCATGATACCGCCGACTGGTCTCCTTTATCACCGACTTTGTTATCCATCCAAGTTCATTCGACTGTTGACCTCCTACCTTCCAGCAATACCGAGATAAGGTATAGGGTTTTTGGGACCAAGGGCCAGTCTCTGGAACAGGTACCGAATCTAAACACGTTAAGATAGCTGGGGCATGTTACGTATACCCACCGATAGATTTCCTCGATTTCCTCTGTTCTCCAGGGCAGGTAGTGGTTGGAAGATGAGTCAAGATGGTCAGTGCAAGACATGGCAAAAGGTATGAGAACCTTGACCAGTGCACTTGGCCAAATAGAACGTGTGAGACTTTCTAGTTGACCAAGTCCATTAGACCCGCCAGGTGTTGTGCCAGTAGTGTAGTTCCATTCGGTCTGTTTGTTTGCCTTCGTGATCTTCGTTTATTTTTTCCGCTCTTCCTCACTTTATGCTTCCATTCGTTCTGCTTACAACTAGACGATAGTGGGAGGTAGCAATCAAAACTAGAGCACACAAAATGTGAGGCTGATGGTTGAACTCAACTGGAGCTGAATGTTGTGGTTTTGGTTTCCATCTCGACGCATTGTGCAGTCGGATGAGAAATAAATCGACGTATAAGAAGCGTTTAAACATAAATGAAATACGGACAAACGGAAGTTATGCAGAGGGATTTCTCCAACCATTCACTGGGCGGATCTCGTGGACTCAACCATATGAAGCATATGAGTTAAATTTTTCATCGTGTGAACTGACAGCCTGAGTTCATGCTTCGGTCTCTACCTCCACATGCGTAATCCTCCGCAACGCACGAGTACTTGTGTTCTGACTCGATTGTGAAAATTCCGAGTGAGGTGTTCTTAGTGTGCCGTATCATTCACTTACATTTTTGGCAGTCACGAACAAACCAAATTTTGGGAACCGAGTTCTCAATCCAGTTCAGTCAGGCGTGAAATATGGTAGTGTTGGTTGCTTTCCCATCAAGAACGTTGATGGGAAACATGGGTAAAAACATCAAAATGGTTAAGGACGGGTGTCGGGTGGAGACGTTAGGTATATGGATAATTTGCGTATACTAAACACCACTGGTTCAATGAAGTTCAACTCATCCAATCAACAATCTCAGTTTACTGATCTGATAGTCACTGGTTGATAAAAGCAGGTTAAATGAGAAGAGAAGTGCCAAGTCCAGTGGAACATTCATTCTTTAAATTTTACCTTTTAATCGGCATGAGATCCCCTTCATTTGTCGATATTTTGTATGCAATAATGACGGACATTTCCTCATTCCGGTTTCCGGACATGATAAATTTGTATTGTATATGTTTACCACTATTGTCCCTTGGAATACTCCTTAACTGTGATGGATCGTTCTTGCTTTACTCGAAATTGAAGCAATGTGAAATGATAAATTTTCTAATCAACTAGTATTGAAGCTGAAAATAGAGAGGATTCATATACCAATGGTTCGGTCGAATCAGTGAGAGGCTATTACTCTTGGTTCAGTAACAGGAATACGGAATTACAGAAATGTAGTGCTGCGAATTATCACGTCTTTCTAGTAAACGTTTTTCTCTCAGGTCACTCTGTTTGGAAATTATGTGTTTTCCTTCGCACATATTACTGATACTTTTTTTATCTATCGGTGATTCTAGCTCCGTAATGGAAACAGAGGACGTTGGGGCCCCAGCACCCGAATCAGCTCCCGCCACTGCTGTTAGGGATGATAATCAAAACAAACCGGCAGTCGTTGTCCCACTGAATGCGTCCACTAGTGCTCAGGCTGCGTGGGAGACGGATAATAACGTAGAAACAATCCTCGGTCCTGTTGATGAGTATTTTAAATACGACGTAAAAGCTCATCAGTCAATTGTGAACGCGAAACCGTGGGAAAAGGATCCGCACTATTTCAAGTATATCAAAATCTCAGCTGTGGCTTTGTTGAAAATGCTTATACACGCCCGGTCTGGTGGGAACATAGAGATCATGGGTGTCCTAATCGGCAAAGTTGCGCACCAAACGATGATTGTAGTGGACAGCTCTCCACTACCAGTTGAAGGAACGGAGACCCGTGTTAACGCTCAGGCGGAGGCTTATGAGTACATGACCACGTACAAAGAGGTAGTCGCTCGGGTCGGACGAACGGAGAACGTATTAGGATGGTATCATTCACATCCAGGATATGGCTGTTGGCTGTCGGGAATCGATGTAACCACACAATTGATGAATCAGAAATATCAGGAACCTTTTGTAGCAATCGTGATTGACCCTATCCGAACAATATCTTCGGGAAAAGTGAACTTGGGTGCTTTTCGCACATATCCGACCGGTTATCGTCCACCTGATGAAAGTCCTTCTGAATACCAGTCCATTCCCATGGATAAAATTGAGGATTTTGGTGTACATTGCAAACAGTACTATGCCTTAGAAGTTTCGCACTTCAAATCCGTTCTCGACAAGCGATTGCTCGATCTGCTATGGAATAAGTACTGGGTCAATACTTTGAGTTCCGTCAGCATTCTAGCACAACCGGACTATTTGGCCGATTTAACCAAAGACTTGGCAGAAAAAGTGGAACATGCTTGTTCATCGGTTTTGCGGATGAATTGGGATAATGATCGCCTGGAAGATCGATTGGCCAAATGCAGTAAAGATGCCACAAAGTTAGCTACAGAGCAACTCCACGCTCTCATGGGTCAGCTAATCAAGGACAGCATTTTCAACAGAGTGTAGACTACGAAACACTGCTCGCTTGCCACCATCTGCTTCGCACGTGACACCTCACTTCTCGCGTGATCAGTGACATGATTCGTTATCTTGTATTGACCATGAAAACTGCAATTAAAACACTCGACTCAGCTTCTATCAGTTCGTTTTTACTCAGTATTCTGAATACCATCTTACTCCAAGTGGGAAGAGAGGAATATTCATAATTTCACGGATATGATGGTTTGAAAAAAACTAGTAGAACACCCACTTAGC
>MSTRG.8051.3
GGCTGGGTCGTTCAGTATTAACTTCTCCGACCCCGGCAAAAATCCTGGTGTGCATCTCCGAAGTCAAAAGATGAAATTACCAAGCAATTTGGGACAAAAGAAGATCCGAATTGTGGAGAATTTTCTCACACAGTTACAAGTTGATCCAAGTCCACCGGCCACGGCAGAAATTGTCGATTTGTATAACAATCTTCGTTCAAAAATCCTACTACTGTACGAGATGCGTTTGCCGTTACCACGTGGACTTGCGAATGTAACGGTTCCTGCGCCACCAATGACCTCTAATCGTCCTCCAGGTCAAATGGACGAATTGGAGAACTCTGCTCCGGCCGTCGCCATCACGTCCCAAATTGATCCAACCATCCTGACCGCGTTACGTGAGTGCGATTCCAAACGCCCGATTGTGCCTCGCTATTCTCTTGGTGTTGCTGGAACTTTGGCTGCAGCCGCAGGCACGGCTGCTCTGGCTCTTTCTGGCACGGCATCAAACCATGGGATCGATTTGAATTCAAGTACTACAGGACCCAGTGATACCCAGACGCCGTCCACCGGCAGTGGCCTCGCGCGTAAATCCACTTGTTCGTCACCGAAAGCAGTCGGCCAGTCTCCGGACGCGTTGACCCTGGCGGCACCTCGATCACCTTCGGTGCACTCAACGCAGCCCGGATCTGATTCACCCGTTCCACATCGCGGCATCTGTCGTGGCTCTGGTGCTTCGCCAGCCCAGCCGGACAGTACGCCAGAGAGTGCACATCGTCGACGACGCGCGGCCGCGCTAGAGCAGAGTCGAGTATTGAAAAAATTGAAAATAAAAGGCCATCTGGTGGACTAAGCCCTAGTTCACACGATTTTGCTCTTTTCTGTTTGACCAGTATAAAAATATGACTTTTTAATGCTCCCTTTTTGTTCTCATTGTGTACAGTATATTCGTGTTTCACCATAGAAATGCACCCATTAGATTAATTGTGTGATCTTTTTGGTCGCTCAAGAACGGGACAAATCCACGTATGGGATAGGTTTTTCGTGCAGTTTCATGCGAATTCTAAGATCTCATATCAACTCTCAAACAAGTTTTAGAACCTCATAAACTGGCATCTGTATCGATCTACCAGTACAGGTCTTCGACCATCAAATTTGAGGTATGAGATTTGCTACCACCGATCACCTTCGATAACAGACAACGCTTCGCTGTTGTCCGAATCGCCGGTACTCCACCCGATCCATTTTGGG
>MSTRG.10001.2
GACCGTTTCGGGGTTTTCCAAAGATTGACCACGTTAAAATACAACTGTCTTTTATGCCATGGAACTTTATCTGCGGGAAACTGCGCGAAAATTGAAGTCAAACGTAGGCGGCCTTCGGATTGTGGTCAGTGGCAATGAGGCCTGTGATCTGGACAGCACTGTGTGTGCTTTGGCTTATGCGATGTTCAAGCAGATGCAACTTGGTGAATCCGCGCTTATTATTCCATTGTGTTACGTCAACCGCGCGGATATGCATTTGCGAAGCGAAGTTGTCTACTGGCTCAATCGTTGTCATATTTGTTTGAATTCCTTGATATACGCGGACGATTTACTGCTAACCAATCTCGAGCCGGATGATTGCGAGACTCAGCTGATTTTGGTAGATCACAACAAACCTACTGGTCCGCTAGCAGATACACAGTGGCCTGTTGTGGAGATCATAGATCATCATCAGTTGGAGTCAGCGGAAAATCAGCAGCTGGAAAACTGTCGTCTGAAGAGAGTCGAGCTTGTCGGCTCCTGTGCTTCGTTGGTGACGCAACTTCTGCTGCAGAGTGAATTGGTGGATCGGATACCATCTGTTGTTTGGGAACTACTTTACGGTGCTATCTTGATCGATACTGTCGGACTATCAGTCAAAGGGCAAAAAGCTGGACGACTGACAAATTTAGATTTGCTAATGGCAACGCGAATTGAGGATAGAATTGGTTACAATATGCTGATAGATTCCACTTTCAGAGAATCTCTTTATTCAGCGATGGAAGAAGCTAAGTTCGATGTTAAAGCAATGTCCACATGGGATCTCATCCGTCGTGACACCAAGTTGGCTTGTGGCCTGGAGGGTTCCACTGAGCGTCTTGTTTGTTCTACCGTGTCCGGTCTTGACTTCGTAGATTTAGTGCGTGCGCCGGATTTTGTGGAGATGGCCAATCGATTGTGCGCTTTGCACTCGGCCACTGTTGTCGTATGTATCACTGTGGGCTACGCAACAACCGAGGTAGATCAGTCCAAAAGCACTAAGGAACGCCGCCGCGGATTGGTGGTTTACTCACCAACGAAGCAGCCAGCCTTATGCGGGCAGCTGGTCAGTGCCTTGTGCAATCCAAAACACAAATTGGAATTGCACCCGGAACCTGTTGATCATTCGGCCCCTGTAGCATTCACAGGTATTATTCACAATCCCACTGTCACACGCAAAGCGGTTATGCCAATCTTGATTCATTTTGTGAACAGACATCGGCAACCACCAGCACCACCGATCGAGAAATTGGATCTTACTCCTATGAATACAGCCGAATCCACTACGGACACCGATTCTAAGCGTACCAATAAGGATCCTGGTACGCATGCCATCCGATCGCTGGATCCAAATATTCAAAGAGAACTGGAATTTCTACGTTCTTGGTTGGCCTCGTTCGACTCCAACGAACGTTTCAAATTGGTCTGCAACACCGTGTCTAGTGTGATGGAGACATTGCGCACGGATCATCCCTCGGTGGAATTGTTGAAACAAGTCGCATCGCAGCTCACTGAACGAGCTCGCGCAGATCAACATCTCGAGGGGAAGTTAACTGCAGTACCAACCTTACATCGACGAAGAGAACCAGCTATCAGTGATATTGGTAAGGCTCTTAATCGGGGTAGGAGGTTGACTATGCCAGCAACCAATGATTTGCGGGCCTATCACGAGAGAAAACGAAGGGAGACCACAAAACTGAAGTTCCGCGGTGCTTCGGATGATTCCCATAGCCTACCGGACAATGAAGATAGAAAACCCACCTGGTTGGAGACGGAATACCTAACGCGTTTATCATCATGGCTACCAGACCACATTCAAAAAACCTCAGTGGAGGCGATAGAGGCCGTGAGCTATCGGCTCTATCGTCGTTTGTCATCCGTACCACAGTGTGGTCAAACGCGGCCTGCTACATCTGTCACGTTCGACTTCGAGCCGGCGGATGATAACTTTTCCGAGCCGATGGATGATGCTGAATTGGCTCTACTGCGTAACTCGTTCGGGGATATTCAGAGAATATGCTCCACGGATGATGCGAACAAGGGCGGTCGGGAAAAGTCGACCAGTTTACTGCCTTCTACCAGCTGGCCGTTCGCCGAAAACGATGCAGTTTTTCGACGTGGTCTGGAATGGTTACGCCGCAGTCCTAAAGTCAATCGACCGAGATCAGGCTCAAAGCCAACAACACCGAGTCCGATGAGTTCATTACAAGGGGCGCACAGTCACGTGAAGTTCATGCTGAATCCCGCATACAAGACCTCAGATGATTTTCATCATTCAGCCCCAGGCGAGAATCACACGTGTGAAGTTATGCAACGTGCACGAGCGATAAAAGTGCTTAGGGATTTACATCGGACTTGCCGAGTGGTGTTTGCAGGTGACACGAGTGCAATTCAAGCTGCTCGGCTACGCATCAGATCCGAATTCGACGCGCATTGTAAAGAAACAAATCCGCAGAAAATCGAAGAAATTTTGAAACACGCCGAGGAAGTGGAATTAATCCTACGCACATCGGTCATTCAGATGGAGTACAACGAAGACACAAATCGATTTAAAATGAAACTACGCGACGGCTTGGCCTACACAGACTGGGAGTCGCCGGGTCAGCTGCCCAAATGTTGACATCCACTCGGCAGGGCGTCCACGTTTATGTCACCTAGTGTCTCACGGAAAAAGTACAGCACAAACATGACGTACTCGAAACAACTGTCGTTTTCGTGACACTATCTCGAATCTGCTAACTCGAATTTCAAATACGTCCATGTGTGCATATATAAGATGACCGGTTTAGTTTAAGCCACATCAAGTTCATTTGGTGGTTAAGATCAGTGTACCCGGAAGTAGTGATAGCGTGGGCATTCGGAAGAAGTCGAACGTATATTCACACCACTAGTGG
>MSTRG.3488.1
CTGTGTGCTACATGGGTTGTTACTCGAGCTTGTTTGGTGGATCCAGGTTCTTGCACCGACGAGCTTCAGACGAGTACCGCTGCAGTGCGGCAATAAGTACCCCGGTATGATTGTTTGGGCCGAGAAGTTGGGCGCCCGTCACAGACAAGAAATATCAGGCTTGCCATCGGGAAAAGTGATAGTCAATTTGCTTACGTGGTGATAAACCCTACATGACTCGCCTAGCAGATGACCTTCATAACGTGAGGAGCTAATAATAATTGGGGGTCAGCTTGTGGTTAACAAAAGTGGGATAAGGAATAAAATTACAGTTGACTGGTCTGTTAAATACTAACTAAGCGAAATCGTCTAAGAAAGTGCTGTTAGAGCGAGATGGGGAAGAATTCCAGCCAGCGACGATCTAAGCCGGCTGTAAGAATTGCTATAGTTTGTAAGCCACAACACCTGGGAGCTGGATCCAGGCGTTCTTCACATGACACAAGATACCGTGCCCTAAAAGCAAATTCTGCTGGTGGTTTGACCAGCCTAAAATCGTGACTCCTAAGAGCTTTGTTCTGGCCAAGAGACAAAAGGGCGGAACTTTAATTCAATAGACCCGTCAACTGCTTAAGTGCCTCTGTGGGGTCTTCTTTTCGTTTTAGTGGGAGGAAGTTCAGCCGTTTTTCTAGTCTGGCTAGATACAGCAGTTTTCCCAGTTCCCTAAAAACCTTGTGAGTCGCCGTTGTACCTTTTCTAGCACCTCCAAAAGCC
>MSTRG.3663.1
AACATGGCGTACAGTTTTTAATAGATCTTGTTTTTAGGTAATCTTGTTTCCGGAATTTTGGGTGGTAAAGACAGTCGTCAAGCATGTCCGACTCGTAGGCATTTTGCCGTACTTCGGTTCGGTTAGCAGAAGTCATTCACAACCGTGTCACAAAAATTGTTGGTTCTGCCCTCACCGACACCTCTAAATCGCTCAGCACCAGGTTCATATCAAATTACGAGAATTACTACTACCCAGATTTCACTCAAATTTTTTCACACACGATTATCGGTTTCTTTCCGACCGCATAGAGCTTTTGCATCTATTTGCGATCCTCTTCATTTGACTATTTATCCGCTGGATTCGGATGTACCCATATGGTTGCCAAAACCCATCTTCGAAGGTCAGGGGAAACAGTACTCGCTTTCAATGCTACCTGTGCACGATTCGCCAGCCAAATGGGTGCATCGACGGCAACCAAGAAGACGTGCAGAATATGCGCAACTGTCCAGCGCTTCAGATGAAGAAAGTGGTCTACTTCGAAGGTCACATTCTTCTCGCATAGACATTCAATTGGCTCTGTATCGATTCGCATTAGAGGCATGCTTTGGTTTAATCTGTACGGATCTCGGTACCGATGCTATTTCACTTTGTGATAATAGGCGACACGGTTCCTCACTTCTGGATTTGGGTTGTGGCAACTTGGTTAACGGATGTTTACCTTTGACCAAACTACTTATCTCACCCGCACAACTTTTCATTGGTGTTGATCTTTTTGTAAACTGTTCATGTCCGACCGCAGTTGCGTGTGTAAACTGTGACTTGACTCGGATCAAAGCACAACAAACCGCTCAGTTGACACCATTTCGAGATCACGTGTTTGATTACGTCGTATCAATTTCATTTCTTCAGTGGTTGATAGCCAAAGATGAAACACACTTTTCCGACCAATTATTATCTCAGTTTTCTGCGGAACTATTCAGATTACTTTCACAACCCGGTGATGGAGGTGATGGATATGGGAATGGTCAGTGTGTGCTTCAGTTCTATCCATCCGGATGGACTGATGTGGATCGTGTGTGCCGGTGCTTAGTCAAAGCCAATCCGAAATTAAGAGGCTGTCGGATGCTGGCCCAGCCTGTCAGGAACAGAGGAACCAAATTATTTTTGTACGTGACTTTCTCTGGTCAAGGGTAGTGTTGCTTTCCAGACAGAGAAATTGAATGTATCAGGATTTTGCTTGGATCATATACGAACAAATAAACATGGCTAACAATGTTAACTGTGTAAATTCATGGCAAGTTCCAGTCTGTTGAAATGCACTGAACGATTATCAGGTACATTGCTAATATTTT
>MSTRG.12819.1
TCTACTTAGGAATTATCTGAACTGTTAGCAGAAGATAAGTTGGTTGGTGTTCCGTTTATCGTGTTTGCAAACAAACAAGACCTTCTCACCGCGGAATCCGCGGACAAAATTTCCGATGCTCTTGGTCTTTTAACAATCCGAGACCGGCCGTGGCAGATACAAGGCTGTTCTGCATTGACGGGAAAGGGAATACAGGAGGGCATGGAATGGGTAATTAAATCGGTGAACACTCGCGGCAAGTTGAAATGACATCATTCTTCAGTCCTCATGAATCGGTGCTTACTGTTAACTTAACATGACATGAATGACTGATGTCACAATGGAAACATCATTTCTTCTCGCGCAGACTATGATTTTTCTGAGACAATATTTTCGGATTTCGGCACGGTAATGCCATACAATTTTGCGAAAACAATCCCATGTACATTTTCTGCACTTGCGTGATCTCGTTTTTGATTCATGTTATTTCTGCGGCACTTCTCCCTCTCCAACACATCCTAAAACACATTGTTCATAATTCAAACGTTTCGTTTCAAGAGGCCCTCTGTGAATCAACAAGTTCGAAAGGGTTTTTATGAAATTCTGTGTGTTTTATTGTTTGTACGTTTGTGATTCCGGGTTGTTGTCCAATAC
>MSTRG.12890.1
GCTATTCCCATCTCTGTCGTCACGGCCGAATCAGTGGCTCGACATCTGATAGAACGATGGATAGCTTCATATGGTTGTCCATCCACAATCACTACCGATCGAGGGCACCAATTTGAGTCCGAACTATTCTCTTCATTAACTCACATGCTGGGTACGGAACGCATTCGCACGACCGCGTACCATCCGGCATCGAATGGTTTAGTCGAACGTTTTCATCGCCAACTCAAGGCGGCTCTTAGAG
>MSTRG.12508.1
ATATTTCGTGGTTCAGAAAGCCGATAAGCCAGATACAGTTTCCATTGACAGATTAAAACCCGCGTATTTTGATACACCTCCATCACCAGCAACACCGACACCATCACAATCCACAGACAAACCACCAACAATTCCTGTTGATGATCCAAACTCTATCATCACACCAGACACTACACCACACCCGCCAGCACCACCACAGCAAAAACCTTCCCTGGTAACCCGCCGTTCCGGCAGAAACGTTCGACATCCT
>MSTRG.7481.3
CTGGTACGTGGCGCAATTCAGTATCAGGAATAGTGGAGAGAAGAAGAGATTGTTTCAAGTTCTTCACCCCTCAGTTAAAAAGCTTGACCAGTCGTCGTTCCGTACTTGTTTTAAACGCCTAGTTTTGCGCGTTACGGCAATGATGTTCGGGCGCCCGGCTTTCATCTGTTCTATTCAGAAATACTTTTCGACTGGCGCGGTGCGTCTTCTAAGCACTTCATCGGGTTTAAAAGCTGCGAAACTTACCGTACGCGATGCTTTGAATTCAGCTATGAAAGAAGAGATGGAGCGCGACAGAGATGTTATTATCCTTGGGGAGGAGGTGGCGCAATACGACGGTGCTTACAAGGTTTTCCATCTTTTGTGAAAATTACGATTTTTAGGTCACTAAAGGCCTATGGAAAATGTTCGGTG
>MSTRG.7481.2
CTGGTACGTGGCGCAATTCAGTATCAGGAATAGTGGAGAGAAGAAGAGATTGTTTCAAGTTCTTCACCCCTCAGTTAAAAAGCTTGACCAGTCGTCGTTCCGTACTTGTTTTAAACGCCTAGTTTTGCGCGTTACGGCAATGATGTTCGGGCGCCCGGCTTTCATCTGTTCTATTCAGAAATACTTTTCGACTGGCGCGGTGCGTCTTCTAAGCACTTCATCGGGTTTAAAAGCTGCGAAACTTACCGTACGCGATGCTTTGAATTCAGCTATGAAAGAAGAGATGGAGCGCGACAGAGATGTTATTATCCTTGGGGAGGAGGTGGCGCAATACGACGGTGCTTACAAGGTCACTAAAGGCCTATGGAAAATGTTCGGTGATGATCGTGTGATCGATACACCTATCACTGAGATGGGCTTCGCAGGAGTCGCCGTAGGTGCAGCTATGGCTGGATTAAAGCCAATTTGCGAGTTTATGACCTTCAATTTTGCAATGCAAGGCATCGACCAAATCGTAAACTCCGCTGCGAAGACATGTTACATGTCAGCTGGAATAGTTTCGGTTCCTGTTGTCTTCCGCGGCCCTAACGGTGCGGCAGCCGGTGTCGCAGCACAACACAGTCAAGACTATGCTCCGTGGTATGCCAGTTGTCCGGGGCTAAAGGTTTTAGCCCCATATAATTCAGAAGACGCAAGAGGTCTGCTCAAGTCTGCGATCCGCGATCCCGATCCCGTGGTGCACTTAGAGAACGAAGTTTTGTACGGTCATCCGTTCGATATTTCTGACGAGGCCATGTCTCCGGACTTTCTAATTCCAATCGGAAAAGCCAAAGTGGAAAGGGAAGGCACAGACGTGACTCTCGTTGGATACTCCATGGCAGTGGGTGTCTCGTTGGCTGCCGCCGAAGAGTTAGCAAAACTGGGTGTCAGTGCTGAGGTGATTAACCTTCGGTCGCTACGTCCATTAGATGAAGAAACAATTATCAACTCCGTTAAGAAAACGCACCATCTGGTTACAGTTGAAGGGGCTTGGCCCACGTGTGGGATTGGAGCTGAAATATGTGCTCGCATAATGGAGAGTGAAGCGTTCTTCTACTTGGATGCCCCGGTTTTACGCGTAACCGGCACTGACGTGCCCATGCCGTATGCACAAAACCTTGAACACGCATGTATTCCGGAGGGGCAAAACGTGATCAAAACGGTTAAAATGATGCTCAATTTGCAGTGAAGATTCATCTCTACCTTCAGATTTCCTTAACCAAAAGGAGGACTGTATCCTCTTTTATACTGTACTCACGTGAATGGCGAGGACGCGCTCGAGATTCATTCATGAACATCGTAATTTTTGTTTTACTCTTGATAACCTCAACGGTTTCCCTCACTTCTTTGTCTTAGTCTGTCCTCGCTATTCCCCCGAGCTTGTCAGTGTTTTTGGAGAAAATACCACCTAGCATTTCCCTTCACTTCATTGTATCTAATAAAAGTAACCAAAGCCGATGTTATTTTGTGAAGTAATGAATTTAAGATAAATAGAAAATCAATTTAATTTTTGA
>MSTRG.8388.1
CTACGAAAATACTTCCATGGGACAATTTTGGGACAAAGAAATGCACCACAGACGACCCGAAAACAACTTGCCTCCAGCATTGCATCTGTGCCCCCAAACATACGAATGATTCGATCTTCATTCTGTACAACAGCAGGCAGGTCTATACCATAAAACTCCTCATCGGGAACCGAGTAACACATTGCCGCGAACTTGGCAGCCGGAGATAAGCCAACGTTCAAGGCCGTTTAGGTCAGCTCAGGTCTCTTCAGTTCAGTTCAGTTCAGTTCAGTTCAGTTCAGTTCAGTTTGCACAGGACAGGTAATGGCCACGGCCAATCGAGCGTCCAGAATTCCTTCGATGGTATGCACACCAGTTATGCACCCACCACTGCCGAGTGTA
>MSTRG.5234.1
ATCGTGATGACGCCATGCGCGATGCCCTGATAACTGGATTACAGCCAAATAACATAAGAACGAGGCTTCTAGAACAACCGAACCTGAATTTTAAGGCTGTTTACGATATGGCTAGATCCTTAGAAGTCGGACAGTAACAGTCACAGTCCTACGGAGCTGACAGAATTCCGCGTGCTGCGGCATCCACCACGACTCTACATGCAACTTTTCTACTGGCCCCAAAATCTGAATCTGAACCAATTACGTCTGCCATACTCAAAGAAGCGTTACTTCTGTGGTTATTCCAAACACC
>MSTRG.13627.1
CAGGAACAGAAACGACAGTACAGATAGCTAGTCAGACGACGAGTTCCATAGACAGGCATAATATCTGATCAATCAATTCAGCTACTTCAATTTGAATTTGAGTGACCGATCGTTATAGAGATAATATGGACACATTCGTTGATGTGTTTTTGCACGTAGACAGGAACCAGAGTGGAACAATTACTCTGAAAGAGTTGGAACAGTATGTGGATGAGAATCAACTGGATCCGGTGATGATCTCGCAATGGATGAATTTATTTGACCCTGAAAACACTGGTCAAATCACACTGGCAAAGTTCTGTGAAGAACTTGGATTGGAACAGACCAAGGTAAAAGAAAAGTGGCCTCAAAATCCGCAGTTGGAAGAAGAAGTCCAGGTGATTCTTGATCAGATGCCCGCGAATAACAGATCAATGTTAGTCCAGGAAGCTAGACGCTTGTCCAAGATGATAACGTCAGAAGACCGCACTTCACTGACACAGCAGCTGAAACTTTTCGCGGACGAACATTTTGGCGGATCATGGCAAGTGGCGATCGTGCAGGGGGCTTATTGGGTCACATTTAACCATCTGCCTGATAACTCGTTTCATTTTCATATGGACGGCTATTCGTATCTGTTCTGGCGTTGTTCGGACTACTAACAAGACAAAGACGAATGTAGTATGATTCACGTGGACCACTATTTTTCTCATTCTGTTTGATTCCCTCGTTTTGCCATTGACCATTCCCACAGGAAGAGTTTTATTTGCTACCTAAACCATGACTGTTTGTCGTGCAATCCTTATAATCCCTTCTGTCTTCGGTTATGATGACAGGAACCTGTCTTTTGTACCGTCCCACTGGAGTTCAATAAACAATTAACCATGGTACGATCAAATCTGTGAATCACCCAAATATCACAATCTTCAAGTTTTATCCAAAAAACATTCACG
>MSTRG.5781.1
TTTGATAGATCGTGCATATAGCAATAACCGCACACGTTTGCATGATCACATCTCATTGTTATTTGCTCATTTTCAGTCCCTCGTGAGTCACGAATTTTGTTCTACCATGAAACCTAGGTTATTTAATGGGGTATTGTTTGCTCAATCAGTTTTAGTGGAACGGAAAATGCAAGTGATGTCGTTAAGTTCAGTTTCCTGTATCGAAATACATCACTTTATTTAAACTACATCCGACAGAAATTATGATAGTTTTTCGTAATTACAGAGGTTTTCCAAGGCAATGTACTTGGTGAGTGGACCAACACCAGATTTATTGTTGCTTGAATCCGTCTATCGTATTCTGCCATCTCCTACTTGGTGTCTTATTTTATATCCGTGATGATAAGGAAGTCACGAAATCTCTGAATTTGTTGTTATGTTACAACCTAGTGTACAAAAAGAAATTTTCCATACCGAATTGTTGAAACGTCAATAAAGCGCCATACAAAATCATCCAGCTCTTAAATAGTGTACCCATTTGCGAAGTGGTAGGTGACAACGACCTGAATGTGCGAGTTTTAATGTATCTGCATATATTGCCCTGTACAATTTATCCACGTTCTTTCATCTATCAGATTGATCAGACGGTTTTGTATATGGGTTGGAAAAGGAGATACACTAACATTGGATGTTCTGAACAATTGCAATTTGCTCGGAGTGGATTAACCAACATTCGTTTCTTCGTAGAGCGCTTGGATACAAATGCTGATGTCAGCTGTCTGAATTATTCTGTAGAAATGTTCAACCGTATGATTAAAAAATGAAAATACATGGAAAGATGGACTTGGTAGCCTTCGAAATAAAAGTAATGAAGCTTAGTTTAATTCACAAGGGTTTATAACTATTGGTTTCAGAAAGCCGCAAACAAACCAATGGACTAGATAATAAGAATATTTTTTTACATGATTGGCATACTGTAGTAGATTATATTTGACATTATAATACTAAAAGGTAGGACTTGCTATGTATCGACTGATAGTGTTCGAGTGAATTTTGGTAATAAATACAGCGATGTCCTGGAACAAGTTATTGGAATTGGAAAGAACACTGGATTTGCATAGAGGCACGCTAATTGCAAGTAAATTGCTGCAGAATCTATTTTCTATCCCCAGATACTGTAATACAAGGTGACACTATCAGTAAGTATAGCACTTCACGTCACCAACAGGAAGGTACGCAAGAAACGTTATTGTGTATGCATGTTTTCAGGGTGACAGTTCCCCTACTTGCACCCTACTTCACAAAATACTTCCTTGAATAATGAATATTTTTCAAGCACATTATTTACAAACATTTCGATCTATTTTACTTTGCCATACTGTTTATTCAAATATGATCACAACGTATGTAATACGCATGGTTATTTTCTATTCTGATGCACAGTTATCAGGTAAGCTTTTAGGTATTCCAAATCGGAATGGGTGGAAATCAAGCGCCTCTCAGAGGAAAGCCATATTTCACGTAAACACCAAACACGATTAAGGGTAAGTGGTGGAGATGTTGCCTTCGGTTACACGTTGATTCAAGGTGCAATGAAATCAATTTTCAGAGGAAATAATATATATTGCGCTTCAAATCAGGTAAACTGGACGTGTCAGAACCGAGATCATTTCGGAATGTATCGAAAAATCGATGCGCCATGAGAAAAGATGTGGTAGAATTTTATTGTTCACTAACAAAGTGTAGTCGAAATCGTTGGTTAGTTGTCGACTTTTTGGTCACCATGGGTAACCTATTACAAGACTGTTATTAAACAGTAAAATTCTACCCTAAGTGAACTTGCTTTGAAACAACACAAACACAGTCGTTGACAATTCCATCCTGGCAAAAAATGTCTCCTATTTGGAATTAAACTTATTTAAAAAACTCATAATTGGGTTTGTCACTTCGACAGTATTCTGTAAATACTATCTGGATATATTTTGATTGGATATTCAATAAACTGTTTTTTATATTCGTTTTTATATTTGCACTGAAGTAGACTACTTTTCCTAAGCTCAAAGAAAATATTATTTAGTAGTGATGATTATGTGTGAGTACACTCACTGATAATGACTGGCATTCGATTGATCAGTGATCAGTGATAGGGAACTTAATGCAAAGTGAAATTACAGGGAACAATTAGAAAAATTAGCAGTTTATTGATCAATGAATTGCAGTTTTTTTATTGTACTCTATCCTTACAGCTGGAGCTTTGCTTGAAGAGGGAACAACGTGAACTGGTTAACGACAGTCGTGTGTACACATAATGGAAAATGGGGGTTTACTGGAAACATTATTTACGTACACCTGTGGAAACATGGACCTTTGCACCAAACAAGAACGCAACAAATGAGAAGCCTTTTCGTGAGCTGTATCAACACCACCAGCGTGACCATAGTTCAAGATATCCGAGATTTAGAGAAGAGAAGAATCTTGGAATTTGAGTGTCCATCAAGTGACAGCCGTGAGCCAAATCCTGACTTTGTTTCATGTTGAAATTTCAATTTTATGTGCTGAGCTTTTATTTCGGTACTTGGTTTGTTTTCACAGGTGACAACGAGGTGAGAAGCACGAATAACACTCTAACAAATACTGGTTTGTTCTAACTGCTTGCAGATAGATTTGCCTGTAGTTACACCCGAAATTCTTTTACTGAAGCATCTCATTCTGTTTCATCTTGAAGTAAAAAGCAATACAACATATATTGTGTTCACCAGCAAGGATCAGCGCCATCTATGTGCAATGGATCTCTTGAGCATTTTAGGTCAGGAAGTCACGATTTCATGTAAGGGCGAGTACGGAAGTACTACCACAATCCCCATCTATTTCACAGAGGTTATGCTAGATTCTTGAGGTATATTGTTTTTTAAGGTATACCGATGAAAATGCTTCAACAAATCAAACCGATGCTTGATCACAATAGATAGTGTATTCACCAGTCACAAACAGAATACGAAACCGACTTAGTTCAGATAATGACAGCATAAATGGTTCACTGGATGACATTATTAATTTTTCCCCTTTTGTAGTTACGCAGCTAAGTGCATCTATTTTAGAAATTACTTCAATGGTTTCCTGCGATACAATTTGGAGTAGAACTATTGAAACTATCGTGAAATTCCGATCTTTTTTTCCTAATTATTCATGTTTTCTTCTTGTGATTGTCCAACATCGGATACCTCGCTTCTCGTTGTATCGATCTATTCAACCATAGGGAAAGTAAATGACTTCCATTTGTTCAGTTTTATGAATCGAATCGGTACCACGGTGAAATAACCCCGGAAAGTGGGAGATTTAGTTATATTTCATTTGTTCAAAGTGAATGCTGGTGGTCGGCAACAAAGCGAC
>MSTRG.11496.1
AGTGTGATAACCCTGCAGATACCCTTCTTGTTGATGCATCCCAGTTGGAAGTGCTCCGATTTCGAACAGACACAACTGATAGCAAAACGGAAAAGTCCACACAGTGAAGCAGCAGAACAGGAGGATGAATTCACCAGATACGAGGAACTAAATCTGCCGGATGTTCTACCTGCGGACTGCTCAAGGGGCCAGAATAGTTAGATGAATATTCACAGAGCGTCGTTGTTAAACAGTATTACATAGGTTTTATGATTATTTAAACAATGTAAAGATTTCTTTCGGCACAAAATAGGGACTCTTTTCTAAAAAAGTAAAATCTTACAGACTCACTGTAATATCGAGGCCATCACTGAGCAAAACAGAGTAACAGGATCGGTCAGATGGTGGTTATGTATTTTGTAATTTGGTTTAATTTTTTTATCATCCACTCTTCCAGTACAGGTCAAATAAGACGATGAGCACATTTTTTACCTATTTTCGTCCTTTATTCTCACTCACAATTTCTCTCACTATGATTGAACTTTTGATTCCTGCTAACCATTCTCTCATACCGCCATGGTAACTGATTTCACGGCGTTTCTCGATCGTGTTATCTCACCGTTCAAGCGAAAAAATCCATCATGCATTTTGTTCTGTAAAATCAATTTTTCTTGATGCTGCAAGACATTTTCCACTTTCTTGAAGCCTGATTACTCAAACAATTGTATTCTTTCAAACACAAAACCAGAAATTGTACGCATTTCTATACATCGCTTGCGTATACGAAGGAAATAATTTATGATATTGGTAATTGTTTGCTGATGGGTTATGGTCCTAA
>MSTRG.15374.3
AAAGTTGTCAACCGAAAAGAACCAATCGAAAGGAAACCTGATCCACCGGAGGAAGAAGAACAAGCAGACTCGGAAGAAAAACTTGAGCGTCTTCGAAAACAGTTGCTTGATCTTGCTGAAGATGAAGAATCAGAACCGGAAACTGTGTGTGATGTAAAAGTCAATCCATTGCTTAAAAAAGGTGCTATTCCAGACGCTGCCACGATACATATGGCCAGAAAACAACGGGAAAAAGCGAAAATCCTGTTAGAGTCGGCTGATACCACTGATATTGTGCATCCATCTGGAAGAAGTGGTAACAAACGCCTAGTTAATGAGGACGATGATGACGATGACGAAGACGATGAAGGAGATGATAATTCTCGGTATATGCAATCGACATCAGGAACTCGCCGTCCTGCGTTTGTTGTCAGCGAGGCCCGTGATACGATAGTCAAACGGCAGGCAATTGGGGCGCGTTTGAGGCACCGTGAAAATGAGCTTGAGTCAATTCGTCAAGACTTTTTAGCCACAGAACATGGAAGTGATCGAGATAGTGATCAGGAAGCCGAGTGGGAACGTCAACAGATTCAAAAGGCACTCATCAATCAGAATCCAGCCGTGATGGAAGCTTTACAACCCACCACGCGTACCGATTCCAGTACGTTTTTGCCCGGCAGTTCGGCAGACCTAAGCTCCACCGAACATCTGCTCCCCGCACTGAATGCAGCTAGTGTGACGTTGG
>MSTRG.9296.3
AGTATTTATGTCAGACGTATCCACTGATTGATCAGGTGGTTCGCGAAGCTATGGGACCAAGCATGCACGAGGAATTCACGAAAAATCCGGAATCGCACTATTTGCAACTAACTCCGTTGCAAGCGGATGTCCTCGTGTCAAACAAAGTGTCCTATCTGGGCGGAATCGATGGCTAGCACAATCGTACAAACCAAGCCAAGCTGCAATTATACATACGACAATGATGATGATAACCAACACATTCTGATCAACGCAAACCCAGATTGCCGTATAACTCCATCTGTTCCACGAGGATCATCTCTTTTTTGATGTCGACGGGCTTATCGGTTCGAAGTTGCACGTGTCTCATAGTAGCTCTGATTGATTCCTGATTTGTTGGCTAAGGGGTCAAATACCTTGAACCCAACTCTATTTTCTGTGCCTCTGCAGGTCGCCCCATGGACATACTTTTTCCATTGACTCTGCTGTTCCACTTTAGGCCTGTCACGAGTGTAAGCCGTGTCTTCCAGCTTGGGAACAAATACACGTGTGATTACAATAAA
>MSTRG.9296.2
GAGCAACGTCCACCAGCTTGCGTGTTCGAATTTTCCCGCGCGCTGGTTGTTTGGATTATAAGTGGGATGTCTTCTTTTTGTATTTTGGTGAGCTTTGTCTTGTAGCCATTACTTGAAATTCAAATAAGTTGAAATTATGGCATCTGCTAAACAAGACAGTGCTACGTACAATATGACATGTCTGCTACGTGAATGGGATAGAGCTCCCAAGGAGAAACGTCGCCAGTTCTTACAGGATTTTATTGATCAACATTGGAATCATTCAGGACCCGAGCTTGAATCTGAGTTGGCTCAAATGGCGAGCCTGTTCCTGGCACGCATTTGTGTGTGGATTAAATTAACGTACATGTCTGGAACATGTTTGACTGAGCAGTTACAAGCGCTCTATATTTTTCTTTCTGCATCAAGCAGCCACACATTTTTGCTGGAATTTCTCGAACATGGCGGTGTTTTGTGTTTACAGGAACTATGCGTTTCGCCACATGGTAAGGAAATAGACAAGCGTTGGGCGCTTCAGGTTCTTGCCTGTGTGGCAAATGCTGGGACGAGATACAAAGAAACAATCTGTGAATGCTACGGCATCCGCGCCGTTGCCGAATGCATGGCAAAATCCACCGCAGAGGAGACACAAGAGGCGGCACGAAATTTACTTGAAATATTAGCCGAAGGCAATCCACGCTTTGCTGACCAAGTCTACAAAGGTTTGATTGGTGTGCTTCCGTGCCATTCCCCGAAAGCTCAACAACTTGCCTTGCAAACAATTCGTGTTTTGCAGGCCACTCGCGAGACTGCTAATCGGGCATTGATCGATCGGATCATCTATTTGCTCGAATCATTACATTTAGAAGTTCAGTCCGCAGTCATCGAATTGGTTCGCGATTTGATGCATTTCGACATTGCCGATGACATCCTCGCTGCTCTGGTGGCACTATTGCGTCCTCAGCGAGAAATTCAACTGGGAAAATTGTTCACCGAGACAGTTTCAAGTTCAGATTTGAGTTCCGACGGTTCAGATAGTGATGCCAGCGAAGGTTCGCACGTGCATAGCGGAAAATCGTCAACTCCGCGTGCGGTTTCAGATGCCGGTCACCCCACTGCGAAAGAGAGCCGAAAACAAAAGCATACAGGTCCGAACGCCACATCCAAGTCTCCCACACCAAAGCGCGGTAAAATTAACGTGCGTGGAGGCTCAGTTACACGACATTCCCTACGCCACTCTATTCATCCGGGTCTGGGAACTCATCCGAATCGCACCGGATCAACACAGCCGCACTCGAGTTCAAGTCAACAACCCCGAAAAAAACATAACCGTAAAAAACGAACTGATTCACAGTCAGATGTGCAGCCGTTACCTGCTTTCGTTCAACAAGCCTCCGCAGCTAAATGTATCAGGATTCTTGCTCAAGATTCGACGGTGCTAACAAAGAAACTTCTTAAGCTAGGTGCTTTATCCAGTCTGCTGTACGCATTAGGGAATCTGGAATTTCCCGATAGTCAGCGTCAAGCCAGTCTAACCGTGGAGTATTTATGTCAGACGTATCCACTGATTGATCAGGTGGTTCGCGAAGCTATGGGACCAAGCATGCACGAGGAATTCACGAAAAATCCGGAATCGCACTATTTGCAACTAACTCCGTTGCAAGCGGATGTCCTCGTGTCAAACAAAGTGTCCTATCTGGGCGAAGGAATCGATGGCTAGCACAATCGTACAAACCAAGCCAAGCTGCAATTATACATACGACAATGATGATGATAACCAACACATTCTGATCAACGCAAACCCAGATTGCCGTATAACTCCATCTGTTCCACGAGGATCATCTCTTTTTTGATGTCGACGGGCTTATCGGTTCGAAGTTGCACGTGTCTCATAGTAGCTCTGATTGATTCCTGATTTGTTGGCTAAGGGGTCAAATACCTTGAACCCAACTCTATTTTCTGTGCCTCTGCAGGTCGCCCCATGGACATACTTTTTCCATTGACTCTGCTGTTCCACTTTAGGCCTGTCACGAGTGTAAGCCGTGTCTTCCAGCTTGGGAACAAATACACGTGTGATTACAATAAATAGTTTTTTGTTTTGTTTTGAATGTCTCTGTT
>MSTRG.15465.3
GTTCGTCCTCCCATTCTTAAAAAATCCGCCTTCATTCATGCAGCATCATACTCTACGCTCTTTCAACAGTGTATAAACAATGGAAGATTTCCAAGTTCATGGAAGCATTCTGTAATTGTTCCAATTTATAAAAAAGGAGATCGACACCTTCCCGGAAGTTATAAGCCAATAAGCCTCACCAAATGTTGACATCCTTGCGCGACAATAGTTTACTGTCTCCAGCGCAACATGGCTTCCTTCCTGGCAGGTCATGCATCACCAATATGCTGAATGTTATGGATAGCCTGACACAGGCCCACAATGATGGCAAGATATCCCATGCCGCACTCATCGGTTCCGCCAGAGCCTTCGATACGGTCCCGCATATTCCGCTTCTGTACAAACTCGGGATGTACGGTATCTCTGGTCGTCTATTGTCCCTGATTGACAGCTTTTTGAAAAACCGAACCTTCTCGGTTCTTGTGTATACGCCTCGGTCTCAACCCGCACCCAACGATGTAGGAGTCCCTGAGGGCTCTGTCCTCGGTCCTCTCCTATTCCTCATTTACGTCAACGGCCTCCCTGATGTGGTTCTGGTTAACATAGCGATGTACGCAGATGACGTCACAATCTGGGACACGGATGCAAATGCTGTGCAAACAGCCATTGATTCGGTCAAACGCTGGTCAGCTGACTGGAGCCTCCCAATAAATGATGAAAAATGTGCAAGCATGTCATTTGGCAGTGCTCCGGCCCATCTCTTCAAGATAAATGGGAACACGCAAATCCAAATAGTGGATCAATACAAGATCCTTGGTATCTGGCTGCGCAGTAATCTCTCATTCTCTTCCCACCAAGGGAAAGCTAGTAAAACTGCCTTTCGGGTCCTAAACCTTATTAGACCGACTTTTCCGATGATCTCCAAGGAGGACTTCCATCTATATGGAACCTGTATTCTACCTATTTTAGAATACGGCAGCCAGATAGTGCACACTGGCCTCGTCCGAGACCGGAACTTCTTGGAGCGGATTCAATGGAAAGCGACCAAAATGGCACATGGCTTACGCTTTACCCCCTACCCGGTTCGTTTAATATCACTTAATCTCTACCCTCTTGATATTCACCGTATTAGGGAAGACCTATTCCTGATGTATGATCTATTCTTAACAGGCCAAGTGGATCAGTTTTTCACTCGTCCAAACTTGGAGACCCTGCGAGGACACACGAGGAAACTCTTCAAACCCCGTCCACGTACCTTCATTAGACAACATTTCTTCTCGTCCCGGATAATATTTCTATGGAATAACCTTCCACGGGAGGTAGTGAATGCCTCCTCAAAAGATGCATTTAAGTCCTGACTAGACAACTGGTTAGGACTGTTGCCAATGCCAGTCAATTCTCCGATCGCCCTCGCGTAGATTATTCTCCCCCATGTTTTCACGTCTCGTCTTCAATCCTATGTACTTGTACATGCACGCAGTTATAAATAGATCCGTTCTCCTTCCTCTTACGAATGTATATGCAAATCACTCTTCTGTGTAACTTTTAAAACAACAAAACTAGTGATATAGTGATGTATTTATATTCATATTGTCGGACTCATGTACCACATGGGAAACATTTATTTTTATTCTCATGTCGCTCTTGCGAAAATGGTTGCCCCCTTGTTGTCGAGTTTTTTTTTCATTCCAGATCCTTGGCACTGGAGAAAAGAAGATACATACAAGAACCGGGAACGTTTGGGCTCAAGCCCCGCACCCGTGAACTACTTCAAGACTTTCAGAGGAGACCGTGTGCAATCATCTTGAAGGGCTAGATATCCATAAGTCTGCCCATGAAGCAATCCCAATGAAATCCCGATTAGGTCCCGCTGGGATTTGATTGGGATTCCGTTGGGATGCTTTGGATTTTGGTTGGGGCTCCCCAGCCCAAAGGTTGGGTTTCGGTTGGGATATGAAACGCATTCCGATTGGGCCCCAATCGCTTCCCGATGGGGACGACCCAATGTTTTCGTAGCCTGAAAATGCTTTTCGAAATTTACCCATTTCTCCCAACCCATTTAATTGAATCTCGGTAAACGATCTTCAGTTTCCAGTCCATGTACTTTCTCTCATATAACGCTGGAAGGAATAAAATCATGTAGCCAAATACGTGAGTAAAATTGTACTGTAACAAAAGTGGTAAACGGTGTAGAGTTCAATGCAGCGCATTTTTTCTTTGTTCTTTTCTTCCAGGAAATTTCAACTGACCTCAAATGGTACAGGAAATAGACCGATAAATCAACCATCACGTACACTCGTGTATAAGGATGATGATCAAACGTGGGTTTATAATGGAGATCCGTAAAAGGAGGTACCAGAGTTACATGACTGATGGATATGCTTCACAATATACCGCATAGAATCACACGCAAAACAACGGTTCATTGGATTTTAAAACACAAGCGTTATATCTGATGAAAGAAGGTTACAGAATACCCAGGTAATTTCTGGACAGGAGCCTCATTCTCTTTATTTATCTCCCGGGCTACTGTATGTCATTCGGAGAATGACTTCACTGTTGGTGTTCCCCGTTATTTAACGAATAATTCCATTATCAAGTACTAATCTAGCAGGAAAGACAATTTTCATAACAGGTGGCAGTAGGGGTATCGGGCGAAGCATTGCTTTACGAGCTGCACGAGATGGGGCGAAGATCGTGATAGCCGCTAAGACTGCGGAACCGCACCCGAAACTTCCGGGAACAATATACACGGTCGCTTCAGAAATCGAGAAAGCTGGTGGTGAAGCGCTGGCATGTGCCGTGGATATTCGGTTCGATGATCAAGTTCAGAAAGCTATTGACCGTGCTGTAAAAACTTTCGGGGGGATAGATATTTTGGTGAACAATGCGTCTGCAATCAGTTTGACGAATACACAATCGACTGAGATGAAAACTTATGATTTGATGATGGATATTAATGCCCGTGGATCTTTCATGTGTTCTAAATTTTGTGTACCTTACTTGAAAAAGTCACCCAATCCGCATATCCTGACACTGAGTCCACCATTGAATATGCTTCCGAAATGGTTCTCCAACCATTTGGCCTACTCAATGTCCAAATATGCCATGTCTATGACTGTGCTTGGGATGGCTAAAGAACTCCAACCACTGGGAATCGCAGTGAATGCGTTGTGGCCGCGTACGGCCATCTATACTTCCGCGACCAAAATGATCGGTGGTGGCGAAGACTTTGCCAGTTTCTGTCGCCAACCGGAAATCATGGCTGATGCGGCGTATGCAATTTTGACCCGTCCAGCGAAGGAGACTAAGAATACAGGAAACTTTTTTGTGGATGATGACGTTCTGCGTGAACAAGGGGTCACAGACTTTGAGAAATATGCAATTAAACCTGGAGGTCGTCTTGCACCAGACTTCTTTTTAGAGCCGGAACCCACAAAATCAGTGAAACCACCGCCAGGCTCCGATTGCGTTCCTCCCAGTGTCGACGAGATTTTCAGAAAAATCGAGGCGTTTCTGTCAGAGGGTTATGCGAAAGGTGTTGGAGCTTCGTTTTTTTTCACTTTATCAGGATCGCAACCGGGGACATGGTTCGTAGATTTGAGATCGGACAAGGGTGCTGCTGGTCGTGCCACAGGAGATCGAGCGGATCCAATGAAATTCGATTGCCGTTTAAATCTGACGAGTGAAAATTTTGGGAAATTGTTTTGTGGACAAATGTCTCCAAGCAGAGCTTTCCTTGCAGGAGATTTAGAAATCGCCGGTGATGTCTTTTTAGCTACGAAACTGGAAAAATTCTTGAAGGACTTAATCAAGAAGATGGGCTGACTTGCAGCTGTAATTCAATGTCGACAGTATTATTATTTCGACCTTCTTTCTGATTTTTATCCATAACCGTTTCACTCCTCAGGGGTTATTGTTGTATTTCTCTTTCTTAATCGATGACTGACGTTATGAAACCCTTCATCCTTGGAAAATAATAAATAAAAACGAATACGATTACGTCTCACACTGCTTCTTTCACCTCTTTTTAATCTTTCCCGTGATGTTGTTAAATGCTTAAAAACAATCATTGAACTGTTAATGCACATTTGCAACGGTGAAATTACCGTTGCCATCTGCATGTTCTATTTCCCCTATTGATATTGCAGATCACCTCATCTCCACACGACTGAATTCACCCGTTTTACGACTCTGGCCAAATCGGGCGGTAGTTAATAGCTTTTATAAATGGATCTATCAGTCGACGTACTGCCTGCATGAGTCGTCCGTACAAATACAAAATTAT
>MSTRG.12815.1
CTTGAAGGAAGGTGTTGGTTAATGAAAGCGAACCACTGGCGGACGGGACTCGCGAGGCGAGGAGCTCAGTCGTGAAACCACAAGAATGCACAATCGGACGATAAAGTTGCCAGGTAGCATTGTAATTTAATGATTCGGTTGACTAAAACGTGATAATAAATAACAATTCTTATTCACAGAATTGTTTCGAAACATTTGGAACAGATTTGTAATGCCAACCAAACCAACGGAAACTGTGTTCCAACGTGTATGAGGTCGAGTATTAGTGGTAGCAATGCTCAATGAATTATTCCATATATTCATTCTATTGGTCGATCAGTGTGGAAAGCTCGAAAGTGAAAACCCACGAAAAATCAAGTGGGATAAGAAGAGAAGAGAACTACAGTACGATCAGCAGGAGAGTGCAGATATTCTGAAACGAAAACAAATAGGGCCGTGGAAAATCAACACACGTGCAAGCAGTCGTGAATGTTCTATCATTTGACCAACAAAGAAGGAGAAAAAATGATCAGCCTTATGTACACTAACAAGATGTTGCAAATGTGAAAACGGAAGGAACGTGGAATAGCGGTTGTATTCGTATGAGTCGGGGATGGGTAGGTCAGTTGACTGATGAGCAGTAGACGACTGGAAGCTCAAAATCGACTACATGCGAGGTAATGGACAAGTCAAGAATAAAAGTGACATGAGTAAAACAGGGCTTGCTTCAGGTGTAGAAAAACACAGAACTTGATGGCTAGGTGTGTATGCATGGGTATTCATGTAGGACTAAACCGACGTGTATACTACTAAACCACATTCGTCGGTGACTCAGATCGGCTGTTTAAGGTATCGGAGTCCAAGTGGTACATAGTACACGGATTACAAATCAGTACAACTGTCCCAGTAGTGGATAGTGTTTCATCACTGGTCTGTAATGCACGATTATCACTGTCAGACGGCACACTGGACCGGCCGGACGCTCGTGAACTCGGTCGGTCAAAATGTTCACGAATAATCTGAATTGGATGTCTGAACGTCTCGTGTTGAACGGTCAAGTCCGGATCAGTTTTCTGGTTCACGGGTTGATCGATTGGAGTCGCGCTGTTCTGTGTATTTGTGGGGTTCGGTGAAGAGTTTGACGTGAGAAAGAGATGTGCCGGCAAGATTTTTGTGCTGGAAATATTGGCCCCACTTCCGTGTAACGTCGATATATCTGAGCTACGACACCCTGGATCGGCGTCAATTGTGAACAAACTTTCGAACTCGGTGATCGGGACAGGCGTCATGCTCAGGGTGACCGATGGCGTTTGCTCAGGCGCATCTGCAGACGCGACTAGGGTGGATTGTATAGGTGAATCAGATGCATGTGGTTTCACTCGCGGAATAATTGGGGATTCGACACGAGAACAAGACAACGGAGGGCTGACTGCAATGGGCAACCCGTCGTGTGTGATGAAAAATTTGGATCAGTGTAGAGCGGGTGCGCGGTGGAATGGATGCAGTTCAGACTGTACGAACGACATAGGAGTAGTGCAGAAGCAGACAAACAGGTTATGTATTGGAAACTGCACCAGG
>MSTRG.15374.4
GTGTATATCTTGGCATAATTTCGTGTGAACTGTACTGCTTTTTATCTAGCCCCTTGCCTCCAATGAGTGACGTGTTTATTAAAAAAGTGCGGCGCAATTATCGCTCAAAGGCTCGTGACTCGGATGAGGAAATTCCCAATGAACAAGAAAGCTTATATGAACAAGGTGCTAAAGTAACCTTTGTTGCTCCCGTGTCCACGGGTGTGAAGAAATCCAAAAGTGTACTCAGTTTCGAGGATGATTTAGATCCAGATGATGGAGACGAGTTTAAAGTGAAGAAAACAAACTTGAGTCGTCGTTTGACTAAGCAGGTGAAAGATCATAAAAAGAAAAAACCAAATGATAATGCTGCTGTGATTAAAGTTGTCAACCGAAAAGAACCAATCGAAAGGAAACCTGATCCACCGGAGGAAGAAGAACAAGCAGACTCGGAAGAAAAACTTGAGCGTCTTCGGAAACAGTTGCTTGATCTTGCTGAAGATGAAGAATCAGAACCGGAAACTGTGTGTGATGTAAAAGTTAATCCGTTGTTTAAAAGTAAATCCACCAAATCAGTTCACGATTTGTATCGTTCTGTTGCCGTTGTAGAAGGTGCTATTCCGGACGCTGCCACGATACATATGGCCAGAAAGCAACGAGAAAAAGCGAAAATCCTGTTAGAGTCGGCTGATACCAATGATACTGTGCATCCACCTGGAAGAAGTGGTAACAAACGCCTAGTTAATGAGGACGATGATGACGATGACGAAGACGATGAAGGAGATGATAATTCTCGGTATGTGCAATCGACATCAGGAACTCGTCGTCCTGCGTTTGTTGTCAGCGAGGCCCGTGATACGATAGTCAAACGGCAGGCAATTGGGGCGCGTTTGAGGCACCGTGAAAATGAGCTTGAGTCAATTCGTCAAGACTTTTTAGCCACAGAACATGGAAGTGATCGGGATAGTGATCAGGAAGCCGAGTGGGAACGTCAACAGATTCAAAAGGCACTCATCAATCAGAATCCAGCCGTGATGGAAGCTTTACAACCCACCACGCGTACCGATTCCAGTACGTTTTTGCCCGGCAGTTCGGCCGACCCAAGCTCCACCGAACATCTGTTCCCCGCACTGAATGCAGCTAGTGTGACGTTGGATAATGTCAAAGCTTGCTTAATGGAAAAATATGAGAAAATGTCCAAGTCTCTAGCGGAACACAGTACGGCCTTGAAACAAGCTCAACTAGATTTAAAACGAGGACGTCAAGTACAAACGGAGTGCCGCAAGCGACTACCTGAATTGGCTCAAAAGTTCGCATATGCGCAAGAATTGAAATCCTACGTGGATGATCTTGTGGAATGTTTCAACGAAAAGGTAAAGCATGTCGTGTATTTTGATCTCATTGCTCCTTCTTCTTC
>MSTRG.3180.1
TTTTATCATTTCCCGGTGATTGTCTTGATTTTTCAAGCATATAAGCACCCAAATGTACCACTACAAATGAGTACCTTTCTTTTTTTCGACAACTCGAGCATGCTTCTTCATGAAACACCGTCACTGACGTTTTTCGCTTTTTTGTTTTACTGAGGTGCACCATTCTGTCACGTGATCCGTCGAAGGTTACACGCTAGCAGTAAGTCGTCCTGTACCGAGTCTTCACTTTCGTCAATAAGGACGTTTTGTGTCACGTTTATGCTATTATTTCAGTCAATGAATATCGCCTACATGTTTAATGTCTACTGCAGTGTCCGTCTATTCCTTATTAGCTCATTAATGACTAATTAACGGAATGGCTGTATTCGTTGTCATGTTTGATGGAAGGTACTAAGTTTTTCACGTGACTAGTAGATTTTTGCAATTATTCACGAGATACGCTTTATGTACTGCTATATGCCCTTTAAATTCGAACCATATCTAGTAGCTATCATTGCACAAAATGAGACGACACCGCCGTAAGCAAGTGTCACTTCCTGGGTGCTCGAGAACTACCATCTGGCGACGTCAAAAGGCTTCAGTCAGAGCCGCTTATGCCACAATGGAATCTTTGAATGCCTCGNNNNNNNNNNTCTTCTAGGGGTAGAAGATTGAGGGGTTTCGTTGATCCTTGGTAAGGTGCTTGAGGAAGAGGGTGACTTTGGGATCTTAATGCCAATGTGATTAGAATTTATAGCTGCACATCGTATCACTTCCCTTTGTAGTGGCGTTCTATCAGCTTGTATCTTGATTGATTTAAACTGTGAAGCAGTTGAGA
>MSTRG.7495.4
CCTCTTCAGTGATTGGACGGTACCGTTGGTCGACTGACTGCCGCGGTGCAAAGTATATAATAAAATGAAACGTGATTTATAAGTTCTGTGGTGAACAGGCTGTTGGCAGATATGTTAGTGTTCGATGAGTATGGAACACGAGCAACTCCGATGGAAGACACTAATCCTTGCATACTACAACCCTGTAGTAACCTAGCCGTGGACCGCCGTATTGTTGTTCAACTGGTGTTAGCGTTGATGCCTGCTGATACACTTACTGAGCCTCGGCTCATGAGGTTTCTCTTCCTTTTGCGCTCTTACAGATTGAACACGTGCACCCCCTCCCCCGAGGGAAGAACACCGGTCCTTGCATGTTACAGCCCTGTAACGTATTGGCGTAGACCGCTATATCGTGCACCCACGGAAGAGCGCTACATTCAGCACATCCAACAACCTTATTTGTTTCTGTGTCCGTGTCTAGCCACCGTCGTTGTCGTTGCTGTAGGTTCCGTCATATCGAGGGTGCGTTCGTAACCGTGTTATAATCCCTCTGTAACGCGCTCAGGCAGATCGCCACGCCAATTTATATCGGTGTAGGGGGTTGATGCTTGCTTACGCACTTATTGACCTCCGATTCACACCGTTTTCTTTCTCTCTTTGTGAATCCTACACGGTCAACCCCAACAGAAAACACTGCATCCCACGTACTACTGTTCCGTCCTACATTGTGCATCATATTGTCCACCTCCTGTTGGTAATGAATCGGAACCCTGCGCGGTGGTGAATGAAGTGATGGTGTATCACCCGTCTCGATCTTGTGTTGTACCACGCGTGTACTACCGATTTTCATGCCTTCCGTTGCGAACATGTTGAAAAATTCGACC
>MSTRG.3673.4
CGGCGCGAGTGATCGTTTGTGCTGTAACGGCCAGATTGGGCGCCGCCATCTTGTTGTTCGTTTAATGTAAGTGTTGGTGCCGTTGATACACTTATTGGGCCTCGGCTCATGGAGTTTTTTTCCTTTTGTGCTTTTGCAGATCACACGTGCTACCCTCGTCGGGAGAGCATTGCCCGTGCGTGTTACAGTGCTCTTCCTTGTAAGACACATTTGATTTGATCAGAGTCACATTAAATTTTGCGGAAAATGCGTGAAGATTTACTAAAAAAGCTAAACTCATTGCACGATCGACGTACACGCGTCTGTAACCGATCAACAAAACTGCGTGAAATTGAACTGAAACGCAGTGCCATTAATGTTGGTATGTTTTTTACATCACTACTCTGTTTTGTGAGCACTGGGAGCCCTTTCTAAGAACGCACCTATTGCACATGAATTGCATAAAATGCGGACCCAGAATGACATTGAAGATTGCAAACTCCGGCCCTGGAAAAAAAAGAAACTAGTTACCATGACAAAAACGTCTTCTGTGATTCAAAAACTCCAAAAACCGTCGTCCGCAACCCGTTCGGCAGTCAGTATTGGGCCATCCGAATTCCATACAAATTCTTTGCGTACTGGTAGTCTAGAGTGGCGCATGGAGAAGGCGATTGAGGAGAGTAATGCAAATTTGGCTGAAAGAATCAGTGACTTTCTTGCTGATCGTCAAGCATCAAAAATGGAAGAGGGAATCTTGAGTCACACTTCACATGAATCTGGAAAAAATAGACCGAAACGACCGATCTGGGTTTTTCAGACCAAGGAACGATGGGAGTTCAAGGGAAATATGTGAAGAAGGCAACAGCTACTGTACGAGACGTCGATCCAACCTGCCAGATAAGACCGTTGCGAAAAAGTCTACCTTGCTTTCATTTTGCATGTACATAGTTCAATATACGGCAGATACACATAA
>MSTRG.3673.5
ACAGCATCCCGCACACATCTGGCGTGGCCGCGTGTTGCATCGTCGTCGTAGTCGTTTTCGTGGTGTAGTAATCGTTTCTCGTGATAATTACAAATGTACCCGGTGGCATACAGTTCTCCCGAGGGAAAGTAAACATTTGATTTGATCAGAGTCACATTAAATTTTGCGGAAAATGCGTGAAGATTTACTAAAAGTCAGTTCATTTGTATTCCAAATACATCTCTTTTCCGTACAGAAGCTAAACTCATTGCACGATCGACGTACACGCGTCTGTAACCGATCAACAAAACTGCGTGAAATTGAACTGAAACGCAGTGCCATTAATGTTGCACTGGGAGCCCTTTCTAAGAACGCACCTATTGCACATGAATTGCATAAAATGCGGACCCAGAATGACATTGAAGATTGCAAACTCCGGCCCTGGAAAAAAAAGAAACTAGTTACCATGACAAAAACGTCTTCTGTGATTCAAAAACTCCAAAAACCGTCGTCCGCAACCCGTTCGGCAGTCAGTATTGGGCCATCCGAATTCCATACAAATTCTTTGCGTACTGGTAGTCTAGAGTGGCGCATGGAGAAGGCGATTGAGGAGAGTAATGCAAATTTGGCTGAAAGAATCAGTGACTTTCTTGCTGATCGTCAAGCATCAAAAATGGAAGAGGGAATCTTGAGTCACACTTCACATGAATCTGGAAAAAATAGACCGAAACGACCGATCTGGGTTTTTCAGACCAAGGAACGATGGGAGTTCAAGGGAAATATGTGAAGAAGGCAACAGCTACTGTACGAGACGTCGATCCAACCTGCCAGATAAGACCGTTGCGAAAAAGTCTACCTTGCTTTCATTTTGCATGTACATAGTTCAATATACGGCAGATACACATAA
>MSTRG.3673.2
CGGCGCGAGTGATCGTTTGTGCTGTAACGGCCAGATTGGGCGCCGCCATCTTGTTGTTCGTTTAATATTCAAAAACTCCAAAAACCGTCGTCCGCAACCCGTTCGGCAGTCAGTATTGGGCCATCCGAATTCCATACAAATTCTTTGCGTACTGGTAGTCTAGAGTGGCGCATGGAGAAGGCGATTGAGGAGAGTAATGCAAATTTGGCTGAAAGAATCAGTGACTTTCTTGCTGATCGTCAAGCATCAAAAATGGAAGAGGGAATCTTGAGTCACACTTCACATGAATCTGGAAAAAATAGACCGAAACGACCGATCTGGGTTTTTCAGACCAAGGAACGATGGGAGTTCAAGGGAAATATGTGAAGAAGGCAACAGCTACTGTACGAGACGTCGATCCAACCTGCCAGATAAGACCGTTGCGAAAAAGTCTACCTTGCTTTCATTTTGCATGTACATAGTTCAATATACGGCAGATACACATAA
>MSTRG.3673.3
CGGCGCGAGTGATCGTTTGTGCTGTAACGGCCAGATTGGGCGCCGCCATCTTGTTGTTCGTTTAATATTTTACATGTGTAGTACCCACGGAAGAGCACAGCATCCCGCACACATCTGGCGTGGCCGCGTGTTGCATCGTCGTCGTAGTCGTTTTCGTGGTGTAGTAATCGTTTCTCGTGATAATTACAAATGTACCCGGTGGCATACAGTTCTCCCGAGGGAAAGTAAAATTCAAAAACTCCAAAAACCGTCGTCCGCAACCCGTTCGGCAGTCAGTATTGGGCCATCCGAATTCCATACAAATTCTTTGCGTACTGGTAGTCTAGAGTGGCGCATGGAGAAGGCGATTGAGGAGAGTAATGCAAATTTGGCTGAAAGAATCAGTGACTTTCTTGCTGATCGTCAAGCATCAAAAATGGAAGAGGGAATCTTGAGTCACACTTCACATGAATCTGGAAAAAATAGACCGAAACGACCGATCTGGGTTTTTCAGACCAAGGAACGATGGGAGTTCAAGGGAAATATGTGAAGAAGGCAACAGCTACTGTACGAGACGTCGATCCAACCTGCCAGATAAGACCGTTGCGAAAAAGTCTACCTTGCTTTCATTTTGCATGTACATAGTTCAATATACGGCAGATACACATAA
>MSTRG.7495.2
GCCGTAGATTGGAGAATAAGCCTGTGGAAAAAACCCAAAGATGCTCAGGTTTATGAGACTCATGCTAGCTGTCTGTTTCATGTTTCACTCAATTATTTCGGCTGTCAATCATGAAGTAGTGCTGCCAACGAAGTGTGAAGCATGTCGTGTTCTTGTACATGAGCTTCTCCTCCGTCTAAATGAGACACATTCTAGTGATACAATTAAATTAGGCTCTCAAGGGAATTCTTTTCGCAAGATTAAGTACGACCGATCAGAATTGCGTTTTATTGAAGTGTTCAGTGAGCCTCCTTTATGTAACCGAATGCTGAACTACAAACTACATAAAGAACGCAAAGGTTGCAGCCGCTTCGATAAAACTGTTCCGGAAACACAAAAGTCGCTAAGCAGTTTGGCGGAGAAAGGCGTCAAAGTTATACTTGATTTTCCACTGGAAATGTGGGACAAACCTGCAGTTGAAGTAGTGTCGTTAGTTAAGCAGTGCAATTCTATTTTATCGGCATTTGAGGAGGATTTAGAAAACTGGTTTTATAATCTTCAAGACAAAGTTGAAATATTGGGTTATCTTTGTCGTGATCGGGTCCTAAAATATTTGCCTCATGATTGCCTAAATGAAGTGTTTGAGCCCCACGATATGGTCAATTCAAAAGGTGAAACGCACAGTGAACTATAAAGTTGTGAGGAATAAAACTGGCCCATCATCAGAAAAGCCGATGTCAAGTGCCCACTCTACTTGCACTTCAGCACTCGGCCAGCCCAGCCGTTGTACATAGATTGGTCAAAGGTGCTCTAATCATTCGCGAAAATCGACAGATTGAAATGTGAATGTGTTCGATGAATTTTCACCAGTACCGATCTGTAAAAAACTCCACTTCCTTTAACCAGCTGTTTATTTATTCTTTTCTCCTTTCACAACACGCACGACTAACTGTAACAAATAACTTGAGCTCATCCCATCATTGCTCACTTACTGACTTGAATTCGCTTACAGTGTCATGTGATGTAAATCGAATGCCAACACTCCTCTGTTATAATCAATAATCTTGGCTTCAAGCGGAACAAGTACAGTGTTAGCAAAGTTTA
>MSTRG.3673.1
CGGCGCGAGTGATCGTTTGTGCTGTAACGGCCAGATTGGGCGCCGCCATCTTGTTGTTCGTTTAATCATTTGATTTGATCAGAGTCACATTAAATTTTGCGGAAAATGCGTGAAGATTTACTAAAAAAGCTAAACTCATTGCACGATCGACGTACACGCGTCTGTAACCGATCAACAAAACTGCGTGAAATTGAACTGAAACGCAGTGCCATTAATGTTGCACTGGGAGCCCTTTCTAAGAACGCACCTATTGCACATGAATTGCATAAAATGCGGACCCAGAATGACATTGAAGATTGCAAACTCCGGCCCTGGAAAAAAAAGAAACTAGTTACCATGACAAAAACGTCTTCTGTGATTCAAAAACTCCAAAAACCGTCGTCCGCAACCCGTTCGGCAGTCAGTATTGGGCCATCCGAATTCCATACAAATTCTTTGCGTACTGGTAGTCTAGAGTGGCGCATGGAGAAGGCGATTGAGGAGAGTAATGCAAATTTGGCTGAAAGAATCAGTGACTTTCTTGCTGATCGTCAAGCATCAAAAATGGAAGAGGGAATCTTGAGTCACACTTCACATGAATCTGGAAAAAATAGACCGAAACGACCGATCTGGGTTTTTCAGACCAAGGAACGATGGGAGTTCAAGGGAAATATGTGAAGAAGGCAACAGCTACTGTACGAGACGTCGATCCAACCTGCCAGATAAGACCGTTGCGAAAAAGTCTACCTTGCTTTCATTTTGCATGTACATAGTTCAATATACGGCAGATACACATAA
>MSTRG.8738.1
TCAACCGTGCGGTTATCATTGTGGAGCTTTCTCATTTCAGACTGTGTACACAGCGTTTAGGTGAACGGTATGGTCGGCTGAGCGAATTCCGTTCGTACCAGTGACAACGACTGACTATTCCTGGCTATTACAGACGCACTGGTTCTCTTCATTCCCCCCAGTTAGGATTTGCTGTTCGTTTTTTCTATGGCAAAAGTGAATCACTAATCACAGAGGTAACTGATGCGCATTTTTGCAGTTCATTTCAATGCCGGCATATTATTAACTGTCCGCATATTTTATTGCACATATATATATATGCTTGCGCGTTTATGCTTGCAGATGTGTAGAGGTGGCCATCTTGGTTCATATTTTTACCACGTTTATTGTTTAACTGAACGCTGACTGCCAAGCGCGGTGTCTATTTGACCATTGCTCCCGCGCATGCTCTCACGAACGCTCCCAAATACACGCTAACCACTATCTCTCCCAATCGCCTTCTCGTTCTCACGGGTCGTGGAGAATACTGTTCTGGTTAACATATTCGTGCAGTGCCGCACATTAGAGTAACGTGCAGGTGGCCCAAGCAGTACAAGGGGTCGAAGCACGCGTTTACTAAGGAAACCGCGAAGTAAGGTCTAACCAACCTTACAGATGTATCCCTGGACGTTGAAATAGTCGTTTCGTAGTGTTGTTGCATGCAATTATGAGTTTCATTCGCTGTGTACCTTTCGTCATTTAAATCTAGATTTAGAGAGACAGAATACGTTTTTCAAGTAAAGAGGCGGCGTGAGAAAGTTGTTGAAGGTACAAGAAGGTCCTCAGTGCAGAGTGCCTCGTTTTTGACCAGGCGACATTATGAGATCACCGGCGTCCGTAACCTGATTCACGGTCAGTAGGTGTTCTTTGGAAAACCAAAGGTTTCCAGGTATTCCTTCAACCCTAATTCACAGTGTATAATTACCCCTGGTGTCCATACTGTTGAAGTATATCCACAAGATTTCAGCCAACAGCAGACTTGGGGTCTATGGATCCTTCGAGCAAGTCTACTCACAACCAGCGCATCGAAGTCGATCATCCAT
>MSTRG.17747.1
GCGACACAGATCCGCGTGTGTCCCGGAAATCGCTTAACGCCAGTTCAAAGATTACCGTGCCATCGTTCTTGCTACTCAGAGATAAATGAACCGTAGAGACCTGTGAAATGCTCTAGACTTCCGTCGTTATTAACCGCATTTGACTTTTTTTCTCGTGCATATGAGTGTACGTGATATCTGCGTATCCTAATTCTCGCACCTGGAAACAAGCGAAAGCGATGCAATCAAGACCCCGGATACAAATCGGAATCTCTTGCAGAAATTTACCTACGAAATTAAGAGGATCGTACGCAAAGTTCTCAGTGGCTCACGGTGGATTTTTGCATGAGAAACAC
>MSTRG.6027.2
CGATTGGCCGTGGCCATTACCTGTCCTGTGCAGACTGAACTGAACTGAACCTGAAAGACGGAACCGGTTGTGCGATTACGTGAAGGGTAGCCAGGCCACAGGGGCGAGTAGACGAGCTGCAACGCATTGGCGGAGACCGCCATTCCCATTTTCTTTGTTGTTTTTTCTTTACTACGTCTTTGCGGCCGGATTTGAATGAGTGTATCATTTCTAGGGTTAAGTTTCTTTTGAATCTTCATCATGTGGTCCTTTTTAAAAAGTGATGTATTTCGTCGGCGACTTGCCCTGGTATCTTTGACCATCCAAAACACCGCGGTGATTATGGTCACACGATACTCACGTGCACGAGGTGGCGACATGTATTTCGCCTCAACCGCTGTGGTTATGAGCGAAGTGGTTAAATTAATCACGTGCTTTCTGTTGGTGTTCATGGAAGAGAATTTTAGTTTTTCAGCTTTCCGGACAAATTTGAAAACAAACATTGTTCAGGACCCCTGGGATTGTTTGCTCGTTTCCGTGCCCGGCGTTGTGTATACGGTGCAAAATAATCTCCTTTTTGTTGGCTACTCTTATTTGCCAGCTGTTTCATTCCAAATATCTTATCAATTGAAAATATTCACCGCGGCCATATTCTTTCGAATCATTCTAAAACGTGAGCTCAGTCGAACCCAGTGGTTTGCTCTGGTTCTTCTCTTCCTTGGCGTCTCTCTGACCCAAGTCAGTGATGTCACAGAATCGTCCGCCGGCCAACAGGAGGTCGCGACTACTTTCTTTCAACAAATGCTCGCTTTGGCCTCAGTTATCGCAGCCTGTATGTGTTCCGGATTTGCTGGGGTCTATTTTGAAAAATTGCTCAAAGGCAGTCACAAAAGTGTAGCTGTTCGTAATATTCAACTCTCATTCTACGGAGTCACAGCCGGGCTGCTCACAGTACTCATCAAAGATGGCAGCGGGGTGCAGCAGCGTGGTTTCTTCTTCGGCTACGATCACGTCGTCTGGGCTTCTGTTTTAATTCAGTCATTGGGTGGCCTGTTAATTGCCGCTACTATTCGATACGCGGACAATATTATGAAAGGATTCGCTCCTTCGGTAGCAATCGTGCTCACTTTCATCTTGTCCATACTATTTTTCCACTTCACTCCCTCTGTGATGTTTGTTTGCGGTGGATTACTGGTCGTGGTAGCTACTGTGTTGTATTCGATTTGTCCGCCACCGAAACTTGTAGCTGGAGCCACGCGTAACGCGTCACAGTCACAATCATCATCAGTATCCGTGAAGGAAGCGCCGGCACGAGCTTAGTTAACCGAACTATCTGAGGACAATTGAACTGCGTGTGCTCACGTGTCGTGGCGTACGGGTGTGGGTCGTATTCACATTAGCCGAATTTATTGATCTGTGTTGCTACTGTTGTGGTTATCTTTCAGTGAAGATGGCAGTAAGTTGCCATCGTCATCTTCATTATGTTGGCTAGTGAACACATTCCCCCTTGTCCTCCGGTTGCCTCAACTTATTAACCTACTCCATTTTCGGTTACTTATACCCTCCCGTTATTATTACTTTATTGTTTACTCATTTCGAATCCTTTTTTGCGAAACCGTTCCACTCTTCAGGGTTCTACTGTGATAGCCATACGTTTTTCATGAATGGTCATATCAATGCACACATTCAGTCACGTTGAAACAGTCTTCTGACATTGTTCATGCCTAATCAATTAGTACAACCACGAATCTCGTATCTACATTCCCCACCGCCCAGCATCGTAAAACGCAGTGAAAAGATGAAGCCTGAAAAAGGTCGGCGAAAAAAAATACAGATAAAAATTTTCCTAAGTGCATTCGTAGCTCCAACTATGGATGGTGTTCGTGGCTCAGTTTGGCGGCTCGCATAAGCTCCTTCCTTATCGGCCACCAACGTATTTCGGGAAGCAAGTTGACCAATAGTTCCTTCCTTCAGATTTCGCTGAACTTGTAGGTCCTCGTTTCTTTTGTTCTTTTCAATGTGGATACTCGTTTTCGCAAAGAACATTGCTAGTGAAAAATGTATTTTTCACAAGCGTCTGTACAGATGTGTCGTGCTCTCGGGGCCAGATATTTCAGTAAGTTTTGCTTTTGTGGAATTCCGGTGAAGCTGCTGAAGTATGTATAGTGATCAGCTCTGATTTACCTACGTTAGACGTTCCAGTGGATGCAGCCATTCTCCTCCATCCGAAGAGTCAACGGTGAGTGATGGCGTAGTATGCTGGGTCATTGATCTTCCGCGGAGGGTCGCACACGTGATTCATCATGCAGTGTGGACGCCGAAATCACCACTGAAAACCATGGAAGCACTATGCAGCTGCTTCATCATAGTTAGGAATCATCATCAGTGCGCATCCACCGAACCCTACTGGGACTCGAACCTAGGGTGAGCAATTGAGTCAAACACCTAACCACCAGTCTATCCGGACTGGCTCTCAACGGCTTACTGAACTTATACACTCTGATACAGCGACCTTCGGTCATTGATTTTAAATTTTGACAGAGCATTTTCCGCACAGTGATCGACTCCAATAGTGTAGGGCTTCTCTGTACGGGTCTTGGTACAACGAATTCATTCTGTTGAACGACCTGCAGAGCTTGACTAATACATGTGTAGTACAAAATTAGATTTTATGTGATATGATTCATCATGCAGTGTGAGCGCTCAACTCACCATAGAAAACCATGCCGGATGCATCACAAATAGGCCAGACCAGTGGATTGATTAAGTTCATGTGGCTCCACCGCGTCATCGATCGCGGACCGAAAGAGGTATCTCAGCATATTACGCACCCACTGACAAGCAACGACTGGCGGATGCATCACAGTCTTTTATCGCATCTCCGGTTTGCCCTTTACCGTAAGGAATCGAGTCGAGTAGTTTTCGGCCATCGTCTACTGTTTTCTGTCCCACAAAATACTCTGCCTACTTTATGAACCGCTAGTGTATGTGCCAAAAACTCGTCAAACCTATGTTCTACCGTCGGTATCTCTAGCTCATTAACGACTGACTGGAACGCTTGAATGATTTCCGTGTGGGTTTCTCCACCATTGCCGATCGTATCGTTAGCGGTGAAACGGTCAGGCGGAAACGTTGCGGTTTCGTTTTCTAGGTGTGTCACGCTTTTTATCTGGGTTGGGATAGCAGATGGTTGAGTCGTCAACTCTACTAACCTGGCAGTCTTTAATGTAGTCAGCTATTCCCAGTCCTTTCCTTAACGTTGTCGGTGGTATGCGGACAATTAAAACGTAACTCAAACGTATTATCATACAGCACAGCTAAATACAATTCCTTTATTTCTTCCCATTATTGATGTATTTTCCGATGTCTTGTCTCCACGGTCTCTAATTATAACCTTCCCTTCGATTGCTTCACGCTTTACCCAAAACCCGCTATTCTTTAGCCACAACCCATCATTATTTAGCCTTGACGTACAACCTTTAGTCATGCCGCTGCAAGCCAGTCAGGACAAAAGTATCGCAATATAATGACATCAAGAGAAAATTGGAGCAATTTTTTTTATTACAAAGATTGATGTTGCAAAACTGACAAAACAAATGAGGAAGTGTGACGATCATATACTGTGCAGCTGACCGCGGCAATAGTATCAAATGCTGCATCGCGAATTGATTGAAGATTTAAACGATATGCCCGTATTACTGTTGTATTTTTCAGTGAAACAGTTTTTAATGTAC
>MSTRG.6027.3
GGTTTTTTCTTTACTACGTCTTTGCGGCCGGATTTGAATGAGTGTATCATTTCTAGGGTTAAGTTTCTTTTGAATCTTCATCATGTGGTCCTTTTTAAAAAGTGATGTATTTCGTCGGCGACTTGCCCTGGTATCTTTGACCATCCAAAACACCGCGGTGATTATGGTCACACGATACTCACGTGCACGAGGTGGCGACATGTATTTCGCCTCAACCGCTGTGGTTATGAGCGAAGTGGTTAAATTAATCACGTGCTTTCTGTTGGTGTTCATGGAAGAGAATTTTAGTTTTTCAGCTTTCCGGACAAATTTGAAAACAAACATTGTTCAGGACCCCTGGGATTGTTTGCTCGTTTCCGTGCCCGGCGTTGTGTATACGGTGCAAAATAATCTCCTTTTTGTTGGCTACTCTTATTTGCCAGCTGTTTCATTCCAAGAGTGGCGGTACACTGCTTTTGGGGTAAACGGTGGCCGTTATTATAATCACCGTACAACGAAGGATAGTGGAGCTTTCCTCACTAATCGTTGAGTTACTCACTGTTGATACAACCGAGAAGTGAATTTTTTCAGATATCTTATCAATTGAAAATATTCACCGCGGCCATATTCTTTCGAATCATTCTAAAACGTGAGCTCAGTCGAACCCAGTGGTTTGCTCTGGTTCTTCTCTTCCTTGGCGTCTCTCTGACCCAAGTCAGTGATGTCACAGAATCGTCCGCCGGCCAACAGGAGGTCGCGACTACTTTCTTTCAACAAATGCTCGCTTTGGCCTCAGTTATCGCAGCCTGTATGTGTTCCGGATTTGCTGGGGTCTATTTTGAAAAATTGCTCAAAGGCAGTCACAAAAGTGTAGCTGTTCGTAATATTCAACTCTCATTCTACGGAGTCACAGCCGGGCTGCTCACAGTACTCATCAAAGATGGCAGCGGGGTGCAGCAGCGTGGTTTCTTCTTCGGCTACGATCACGTCGTCTGGGCTTCTGTTTTAATTCAGTCATTGGGTGGCCTGTTAATTGCCGCTACTATTCGATACGCGGACAATATTATGAAAGGATTCGCTCCTTCGGTAGCAATCGTGCTCACTTTCATCTTGTCCATACTATTTTTCCACTTCACTCCCTCTGTGATGTTTGTTTGCGGTGGATTACTGGTCGTGGTAGCTACTGTGTTGTATTCGATTTGTCCGCCACCGAAACTTGTAGCTGGAGCCACGCGTAACGCGTCACAGTCACAATCATCATCAGTATCCGTGAAGGAAGCGCCGGCACGAGCTTAGTTAACCGAACTATCTGAGGACAATTGAACTGCGTGTGCTCACGTGTCGTGGCGTACGGGTGTGGGTCGTATTCACATTAGCCGAATTTATTGATCTGTGTTGCTACTGTTGTGGTTATCTTTCAGTGAAGATGGCAGTAAGTTGCCATCGTCATCTTCATTATGTTGGCTAGTGAACACATTCCCCCTTGTCCTCCGGTTGCCTCAACTTATTAACCTACTCCATTTTCGGTTACTTATACCCTCCCGTTATTATTACTTTATTGTTTACTCATTTCGAATCCTTTTTTGCGAAACCGTTCCACTCTTCAGGGTTCTACTGTGATAGCCATACGTTTTTCATGAATGGTCATATCAATGCACACATTCAGTCACGTTGAAACAGTCTTCTGACATTGTTCATGCCTAATCAATTAGTACAACCACGAATCTCGTATCTACATTCCCCACCGCCCAGCATCGTAAAACGCAGTGAAAAGATGAAGCCTGAAAAAGGTCGGCGAAAAAAAATACAGATAAAAATTTTCCTAAGTGCATTCGTAGCTCCAACTATGGATGGTGTTCGTGGCTCAGTTTGGCGGCTCGCATAAGCTCCTTCCTTATCGGCCACCAACGTATTTCGGGAAGCAAGTTGACCAATAGTTCCTTCCTTCAGATTTCGCTGAACTTGTAGGTCCTCGTTTCTTTTGTTCTTTTCAATGTGGATACTCGTTTTCGCAAAGAACATTGCTAGTGAAAAATGTATTTTTCACAAGCGTCTGTACAGATGTGTCGTGCTCTCGGGGCCAGATATTTCAGTAAGTTTTGCTTTTGTGGAATTCCGGTGAAGCTGCTGAAGTATGTATAGTGATCAGCTCTGATTTACCTACGTTAGACGTTCCAGTGGATGCAGCCATTCTCCTCCATCCGAAGAGTCAACGGTGAGTGATGGCGTAGTATGCTGGGTCATTGATCTTCCGCGGAGGGTCGCACACGTGATTCATCATGCAGTGTGGACGCCGAAATCACCACTGAAAACCATGGAAGCACTATGCAGCTGCTTCATCATAGTTAGGAATCATCATCAGTGCGCATCCACCGAACCCTACTGGGACTCGAACCTAGGGTGAGCAATTGAGTCAAACACCTAACCACCAGTCTATCCGGACTGGCTCTCAACGGCTTACTGAACTTATACACTCTGATACAGCGACCTTCGGTCATTGATTTTAAATTTTGACAGAGCATTTTCCGCACAGTGATCGACTCCAATAGTGTAGGGCTTCTCTGTACGGGTCTTGGTACAACGAATTCATTCTGTTGAACGACCTGCAGAGCTTGACTAATACATGTGTAGTACAAAATTAGATTTTATGTGATATGATTCATCATGCAGTGTGAGCGCTCAACTCACCATAGAAAACCATGCCGGATGCATCACAAATAGGCCAGACCAGTGGATTGATTAAGTTCATGTGGCTCCACCGCGTCATCGATCGCGGACCGAAAGAGGTATCTCAGCATATTACGCACCCACTGACAAGCAACGACTGGCGGATGCATCACAGTCTTTTATCGCATCTCCGGTTTGCCCTTTACCGTAAGGAATCGAGTCGAGTAGTTTTCGGCCATCGTCTACTGTTTTCTGTCCCACAAAATACTCTGCCTACTTTATGAACCGCTAGTGTATGTGCCAAAAACTCGTCAAACCTATGTTCTACCGTCGGTATCTCTAGCTCATTAACGACTGACTGGAACGCTTGAATGATTTCCGTGTGGGTTTCTCCACCATTGCCGATCGTATCGTTAGCGGTGAAACGGTCAGGCGGAAACGTTGCGGTTTCGTTTTCTAGGTGTGTCACGCTTTTTATCTGGGTTGGGATAGCAGATGGTTGAGTCGTCAACTCTACTAACCTGGCAGTCTTTAATGTAGTCAGCTATTCCCAGTCCTTTCCTTAACGTTGTCGGTGGTATGCGGACAATTAAAAC
>MSTRG.3760.3
CCTTACTCTGCCAGGGCTGATACTGCACAAAATTTCTGCCTTTCAGAAAAAGAAAATAATGCAGTGATGGGAGCTACGGAAACGCGCCGATAACACAACTATCTGGACACACGATTGGCTCTAGCCACACCAAGTCCTGTGCAAACTGAACTGAACTGAACTGAAAAGTTGGCGGTAGGATGAGAGGTTGCGCCACATAGCTCCGAGGTCGCCATTTGGTGTCGCGTATGGGTCCGGTGGTTACTCCCGTCTTGTTGCACATCATACTCATCAATGAGTATGGAAAACACGTTTTCGCTCCTCTTTCCTCAGTCCACTGATTACATTTGGAGCTTTCCATAACTAAATGAGCTCGTTTACTTCTGTTATTCAAGTTGTAAAGAGAGCCACCAAGCATTACGCCGTTTTGTTAGATATTAAATGAAGTTCTTCAGACATCAACTCTAGCAATGTCTAAAAGGTCTGACGGCGATGAAGATTCGTGGGATTCTCGATCTGGTTTTGGACCTAGACAAACAGAATGTGTGAGAGAAAAACAGACCGCATGTGATCTAAATCCAAGGGAAGTCTTGGCTATTCGGAATTTACTCCCTGGTTCTGCCGCCGACTGTGATTCAGGCTATAATAAGCCCCTAAATCTTTCTCATGGCCCGAAGCCGTTAAGTGTTGATCGCAGTGATTACGATCGGAACCCAAATGATGCCAAGTGCAAGAGAAGTCCTACATTTCACTCGTCTACGGATAAGCGCAACGAGGGTGGTACAGTCTCAGCACATTCTACTACCCCTAATTCAAACAAAGCCGTGAGTGTAGAAGGACATTCGTTTATACGGAAAAATTTGCACAAGCCAGCTTGTTGTCATCATTGTGGCGAGCTTATATGGGGCCTTCTAAGCACTGGATTTCAGTGTGAAATATGCAATCTGCTCACACACGAACGATGTCATGCCGCAGTGTACTCCCCGTGCACATCTATTGCTCCGCTCCGAATCAAATCGCCCATGTCTCACTGCTGGTCTGAGTCGGTACATTTCAAGCGAAAATTTTGCAACGTGTGCCGCAAACGTCTCGAGGACAGTTTGTCTGTTCGATGTGAAGTTTGCGAGTATTACTGTCACACGGAGTGTCAAGACTACGCGGTGAACGATTGTAAGAAAGGCGCAACTTACATGCCCGGAAAACCTGTGACTCCGCCACGCCAAACGCATCATTGGAGGGAAGGTAATCTGCCACCGAATTCTAAATGTGCCACTTGTCGCAAAACCTGTTGGTCTTCCGAATGTCTGACCGGCTATCGATGTCAATGGTGTGGTTTGACGGCGCACGCAGCTTGTCTCAGTCAGTTGGCCGAGGAATGCGATTTCGGACCGTTACGTGATATCATGTTACCGGCGTGTTGTATCAGTCTGCCCCGACCAACTATCCCCATCGAGCACATCATTGGGATCACAAGACGGCCACGCTCACGTGCCATCTCCGAGGATTGGTCAAGCAGCGGAGACAGTAAAGAGGACAGCTGGCAAGACCGACGCTCTCCGAAAGAAACAATAGATCGTGCTAGCAGTGACGAATATGTTTGTGTGTTTGACGGGATCGGTGGTTTGAAAAGACGAAGCGGTCGAAGTTTCAGCTTTTCCAAGACCATGTCCACCTATTCGGCTGTGAAACGATGCCTAAAAACGTTCCATTTGGCTGGTACGCCAGATTTTTACAACGTGTATGAAGTGAACGATCGGGACGGTCGTGAGAACAAACTGAACGCAAACGCAAACTTCCGCAGTCAGCTACGATTCGATGTGAAACAACCGTCGATTGTTTTGCGAGCTAAAGAACCAGAGGAGACTGTGTTCTCCGTGAAAATCTATGCCGGTGATCTAGGTTATTTGTTGCCACCAAATGCATCGGACCACGAGACGGTCCTGATAACCACATCGACGACAAGCGCGGACGCGGTGGCTGCAGCTTTGGACAAGTTCGGCTGTGGCCATTTGGGCCCCGAAGACTGCTATTTAAGCACCGTGTGCACCGATCGTGTGGTAACCGAACGTCGCATGTCTAGCCACGAGTTGTTAGTTGCATTGCTCAGCCAATTACGTCATGAATCTTCCCGCACAGCTCAGCTCACCCGATTTGAGATACGTTTCACTGAGGACTCACCCGGCTCGCATACGGTTTCCGTGTTTGTGGGCAATCTCAAAGAGAATCTATCACAACGTCTGTATGAGTGTATTTTATTGGAAAAACTGGGTGAATCATGTCGTTGGGATACGATTGACGCCATCTACTACGAGAGTGGATGTCTTGTACTGACCTATCGATCCAGCGAGAGAGCAGAACGAGCTTACGAGTTATTGAAGGACTCCATGCTGATGGACAAACCGTTGACTGCTCTGCTGCTGCCTCGCATTCATCCGCGAATGTTACCGGAAGGTGTGCAACCTCTGCTTGTGTTTGTCAATTTGAAATCAGGTGGTTGTCAAGGCATGGATTTGATTGTGGCTTTCCGACGATTGCTCAATCCATTCCAGGTATTCAATCTGGATTATGGTGGTCCGCTGCCCGGTCTCTATTGTTTTCGGCACCTTTCCTCCTACAAAATTCTCGTGTGTGGAGGAGATGGCACAGTCGGTTGGGTTCTGTCTTGTCTGGATATTGTGGGTCAGGATGCGGCATGCAATTCTCCGGCTATTGCACCTCTGCCGTTGGGTACGGGGAATGATTTAGCTCGTGTGCTTCGTTGGGGTTCCGGTTACTCGTCAGCCGAAGATCCACTGACCATTCTCAAAGATGTTGTAACCGCGGAAGAAGTTCAACTCGACCGCTGGACGTTCGTTGTTCGACCAGATGAGGAATTCAAAGATGAGACTAAGTTGGCCCTTGAACTACAGACAAACGCGTCGAACACGAATGAGGACAATTCAATCATGATTATCATGAACAACTATTTCGGTATCGGTATAGATGCAGACTTGTCCTTGGACTTTCACAACGCTCGATCAGAGAACCCGTCCAAATTCAACAGTCGGATACACAACAAAGGTGTCTATTTCAAGATTGGTCTCCGGAAAATGATCAACCGCACAGCGTGTAAGGATCTGCACAAACAAATTGTGGTTGTTGCCGACGGGAATATTGTTATGCTTCCACCGATCGAGGGTCTGATCGTGCTGAATATTCTCTCCTGGGGTGGCGGAGCCAATCCGTGGGGCGTGGAGAAAGATGACGTTTTTGCGAAACCGACACATTACGATGGTTTGTTGGAGGTGGTTGGAATCTCCGGTGTAGTACACATGGGTCAAATTTATTCCGGTCTAGGGACAGGAATACGCTTGGCCCAAGCGGGTCATCTAAAAATCCTACTCAAGACCGAACTACCTATTCAGATCGACGGTGAGCCATTCATTCATCCTGCTGGCCAAATTGTGGTCCTCCGATCCGCACTACGGGCAACTATGCTCCGCAAGGTTAAACGAATGAAGCGCCGCACTATGGAAATCACGATCCCCTCAGAACTCAGTCGACTTGTGATCCAACAAAGTACGCAACCAGACTCGATGGAAACGATCAGCGCGGATAGGACATCTCCTCCTCTTCCGATCATGAGCACCGGTGATTTAGCGTCGACCAGTACCACCGGCATGAATAACACGTTGCTCACAGACTACGCGAAATCGACTGAAGAAAATCTATGCGGTCGTGCACATCCTCCGGTCACACAGTCCCGGAGTTACGATTTGGTTACCTTTTCTACTTCCCAGACGGGCAATCACAAATCCGGTCGGGATTCCGTGTTAAGTCACACGGAAAGTTCACCACCAGTGTTTGTTTCGTGCATAACGCGGCCGGAGGCTGGTTCTAGAGCACATGGCGGGGTCACTGGTGTCCCACTAACTCACCTGCCTTCACTGCTACCGCCGTGTTTACTGACTGGCGATGACGGGGTCGAAACACCGATTATCCACACTCTGACAACCGGGCCAAAACCCTCATCCTCGTCCTCGTCCTAGGTCTCAGCAACAACCGTTTGACCAATTTATTTGTCTGGTCTCAATTTGTGGCTCTCACACTTTCAAAAATGTACACGCATCATTCCAGTGCCACGGACTGTTTCATTACCGACCTTCGGTTTTGCCTTTTCTCCATTATCGTTCACCCCTCAACCAGTCGGATTCTCTTGATAGCCCACAACATATGTCCACGTGTTAAATCAGTGAAGAGTTTTTTATAGTCTATCTAATTGTACAGATAATGACTAGGTTTACCTGTTCATGATAGTAATGCCCGTACAGCGCCCTACGTTCCACGACCACTAATTGAACGTAAATCGTGTAGATCGCATCACACATGATCATACATCAGTACATCATCATGAATTAGTTTCCTATCATTTTGTTTAATCATTTTTCTTCTTTCATCAAATTACTTGTCTTTGTCACGTCGTCAGGTGTTAGCTTTTTTCGCGGATTTATTTGTTCTTTCACACATGAATATGTTGAGTATCTGTCAAACAATTCCGTTCTCATCAGCATCTCATGACCTTTATGCAATTGCGAGAAATGAAATGATATAATTAGTCGCCCGACATAAACAGGTACGCATTCAATTAATACTGCTTTCATGCCGTGTATCATAGTTCATTCGTTGGTATACGTGTGTGCGTGCGTGCGTATATGCGCTCCGTGCTCACGTCGATCGGTCACTTTTGCACTCAATTTGGTTTTCCCATTTACACATTCTGATGTTCTCTTACTCCCCCCGGAGCATATGGCATGACACATACGCATACATGCACACATACGCACATACTTACATGCATACACACACACATACATACATACATACATACGTACACATATACACACATACGTACATTCATACATACATACATACACACACACACACACAGTCTGTACGTTCTACCCTGTCCCAAACAGCCCCCGGAGTCCAAGTAATACAGTTATTGATCTTGATGGTAGAGTGGAATCAATTTCATGCAATGTATGCACTACATACATATTGTACTCTGACACATCTTGGACAAGATGTAAATGTCTGTCTTCTAAATTTTGGCATAATACCATGGCTG
>MSTRG.3760.1
GGTAGGATGAGAGGTTGCGCCACATAGCTCCGAGGTCGCCATTTGGTGTCGCGTATGGGTCCGGTGGTTACTCCCGTCTTGTTGCACATCATACTCATCAATGAGTATGGAAAACACGTTTTCGCTCCTCTTTCCTCAGTCCACTGATTACATTTGGAGCTTTCCATAACTAAATGAGCTCGTTTACTTCTGTTATTCAAGTTGTAAAGAGAGCCACCAAGCATTACGCCGTTTTGTTAGATATTAAATGAAGTTCTTCAGACATCAACTCTAGCAATGTCTAAAAGGTCTGACGGCGATGAAGATTCGTGGGATTCTCGATCTGGTTTTGGACCTAGACAAACAGAATGTGTGAGAGAAAAACAGACCGCATGTGATCTAAATCCAAGGGAAGTCTTGGCTATTCGGAATTTACTCCCTGGTTCTGCCGCCGACTGTGATTCAGGCTATAATAAGCCCCTAAATCTTTCTCATGGCCCGAAGCCGTTAAGTGTTGATCGCAGTGATTACGATCGGAACCCAAATGATGCCAAGTGCAAGAGAAGTCCTACATTTCACTCGTCTACGGATAAGCGCAACGAGGGTGGTACAGTCTCAGCACATTCTACTACCCCTAATTCAAACAAAGCCGTGAGTGTAGAAGGACATTCGTTTATACGGAAAAATTTGCACAAGCCAGCTTGTTGTCATCATTGTGGCGAGCTTATATGGGGCCTTCTAAGCACTGGATTTCAGTGTGAAATATGCAATCTGCTCACACACGAACGATGTCATGCCGCAGTGTACTCCCCGTGCACATCTATTGCTCCGCTCCGAATCAAATCGCCCATGTCTCACTGCTGGTCTGAGTCGGTACATTTCAAGCGAAAATTTTGCAACGTGTGCCGCAAACGTCTCGAGGACAGTTTGTCTGTTCGATGTGAAGTTTGCGAGTATTACTGTCACACGGAGTGTCAAGACTACGCGGTGAACGATTGTAAGAAAGGCGCAACTTACATGCCCGGAAAACCTGTGACTCCGCCACGCCAAACGCATCATTGGAGGGAAGGTAATCTGCCACCGAATTCTAAATGTGCCACTTGTCGCAAAACCTGTTGGTCTTCCGAATGTCTGACCGGCTATCGATGTCAATGGTGTGGTTTGACGGCGCACGCAGCTTGTCTCAGTCAGTTGGCCGAGGAATGCGATTTCGGACCGTTACGTGATATCATGTTACCGGCGTGTTGTATCAGTCTGCCCCGACCAACTATCCCCATCGAGCACATCATTGGGATCACAAGACGGCCACGCTCACGTGCCATCTCCGAGGATTGGTCAAGCAGCGGAGACAGTAAAGAGGACAGCTGGCAAGACCGACGCTCTCCGAAAGAAACAATAGATCGTGCTAGCAGTGACGAATATGTTTGTGTGTTTGACGGGATCGGTGGTTTGAAAAGACGAAGCGGTCGAAGTTTCAGCTTTTCCAAGACCATGTCCACCTATTCGGCTGTGAAACGATGCCTAAAAACGTTCCATTTGGCTGGTACGCCAGATTTTTACAACGTGTATGAAGTGAACGATCGGGACGGTCGTGAGAACAAACTGAACGCAAACGCAAACTTCCGCAGTCAGCTACGATTCGATGTGAAACAACCGTCGATTGTTTTGCGAGCTAAAGAACCAGAGGAGACTGTGTTCTCCGTGAAAATCTATGCCGGTGATCTAGGTTATTTGTTGCCACCAAATGCATCGGACCACGAGACGGTCCTGATAACCACATCGACGACAAGCGCGGACGCGGTGGCTGCAGCTTTGGACAAGTTCGGCTGTGGCCATTTGGGCCCCGAAGACTGCTATTTAAGCACCGTGTGCACCGATCGTGTGGTAACCGAACGTCGCATGTCTAGCCACGAGTTGTTAGTTGCATTGCTCAGCCAATTACGTCATGAATCTTCCCGCACAGCTCAGCTCACCCGATTTGAGATACGTTTCACTGAGGACTCACCCGGCTCGCATACGGTTTCCGTGTTTGTGGGCAATCTCAAAGAGAATCTATCACAACGTCTGTATGAGTGTATTTTATTGGAAAAACTGGGTGAATCATGTCGTTGGGATACGATTGACGCCATCTACTACGAGAGTGGATGTCTTGTACTGACCTATCGATCCAGCGAGAGAGCAGAACGAGCTTACGAGTTATTGAAGGACTCCATGCTGATGGACAAACCGTTGACTGCTCTGCTGCTGCCTCGCATTCATCCGCGAATGTTACCGGAAGGTGTGCAACCTCTGCTTGTGTTTGTCAATTTGAAATCAGGTGGTTGTCAAGGCATGGATTTGATTGTGGCTTTCCGACGATTGCTCAATCCATTCCAGGTATTCAATCTGGATTATGGTGGTCCGCTGCCCGGTCTCTATTGTTTTCGGCACCTTTCCTCCTACAAAATTCTCGTGTGTGGAGGAGATGGCACAGTCGGTTGGGTTCTGTCTTGTCTGGATATTGTGGGTCAGGATGCGGCATGCAATTCTCCGGCTATTGCACCTCTGCCGTTGGGTACGGGGAATGATTTAGCTCGTGTGCTTCGTTGGGGTTCCGGTTACTCGTCAGCCGAAGATCCACTGACCATTCTCAAAGATGTTGTAACCGCGGAAGAAGTTCAACTCGACCGCTGGACGTTCGTTGTTCGACCAGATGAGGAATTCAAAGATGAGACTAAGTTGGCCCTTGAACTACAGACAAACGCGTCGAACACGAATGAGGACAATTCAATCATGATTATCATGAACAACTATTTCGGTATCGGTATAGATGCAGACTTGTCCTTGGACTTTCACAACGCTCGATCAGAGAACCCGTCCAAATTCAACAGTCGGATACACAACAAAGGTGTCTATTTCAAGATTGGTCTCCGGAAAATGATCAACCGCACAGCGTGTAAGGATCTGCACAAACAAATTGTGGTTGTTGCCGACGGGAATATTGTTATGCTTCCACCGATCGAGGGTCTGATCGTGCTGAATATTCTCTCCTGGGGTGGCGGAGCCAATCCGTGGGGCGTGGAGAAAGATGACGTTTTTGCGAAACCGACACATTACGATGGTTTGTTGGAGGTGGTTGGAATCTCCGGTGTAGTACACATGGGTCAAATTTATTCCGGTCTAGGGACAGGAATACGCTTGGCCCAAGCGGGTCATGCAACTATGCTCCGCAAGGTTAAACGAATGAAGCGCCGCACTATGGAAATCACGATCCCCTCAGAACTCAGTCGACTTGTGATCCAACAAAGTACGCAACCAGACTCGATGGAAACGATCAGCGCGGATAGGACATCTCCTCCTCTTCCGATCATGAGCACCGGTGATTTAGCGTCGACCAGTACCACCGGCATGAATAACACGTTGCTCACAGACTACGCGAAATCGACTGAAGAAAATCTATGCGGTCGTGCACATCCTCCGGTCACACAGTCCCGGAGTTACGATTTGGTTACCTTTTCTACTTCCCAGACGGGCAATCACAAATCCGGTCGGGATTCCGTGTTAAGTCACACGGAAAGTTCACCACCAGTGTTTGTTTCGTGCATAACGCGGCCGGAGGCTGGTTCTAGAGCACATGGCGGGGTCACTGGTGTCCCACTAACTCACCTGCCTTCACTGCTACCGCCGTGTTTACTGACTGGCGATGACGGGGTCGAAACACCGATTATCCACACTCTGACAACCGGGCCAAAACCCTCATCCTCGTCCTCGTCCTAGGTCTCAGCAACAACCGTTTGACCAATTTATTTGTCTGGTCTCAATTTGTGGCTCTCACACTTTCAAAAATGTACACGCATCATTCCAGTGCCACGGACTGTTTCATTACCGACCTTCGGTTTTGCCTTTTCTCCATTATCGTTCACCCCTCAACCAGTCGGATTCTCTTGATAGCCCACAACATATGTCCACGTGTTAAATCAGTGAAGAGTTTTTTATAGTCTATCTAATTGTACAGATAATGACTAGGTTTACCTGTTCATGATAGTAATGCCCGTACAGCGCCCTACGTTCCACGACCACTAATTGAACGTAAATCGTGTAGATCGCATCACACATGATCATACATCAGTACATCATCATGAATTAGTTTCCTATCATTTTGTTTAATCATTTTTCTTCTTTCATCAAATTACTTGTCTTTGTCACGTCGTCAGGTGTTAGCTTTTTTCGCGGATTTATTTGTTCTTTCACACATGAATATGTTGAGTATCTGTCAAACAATTCCGTTCTCATCAGCATCTCATGACCTTTATGCAATTGCGAGAAATGAAATGATATAATTAGTCGCCCGACATAAACAGGTACGCATTCAATTAATACTGCTTTCATGCCGTGTATCATAGTTCATTCGTTGGTATACGTGTGTGCGTGCGTGCGTATATGCGCTCCGTGCTCACGTCGATCGGTCACTTTTGCACTCAATTTGGTTTTCCCATTTACACATTCTGATGTTCTCTTACTCCCCCCGGAGCATATGGCATGACACATACGCATACATGCACACATACGCACATACTTACATGCATACACACACACATACATACATACATACATACGTACACATATACACACATACGTACATTCATACATACATACATACACACACACACACACAGTCTGTACGTTCTACCCTGTCCCAAACAGCCCCCGGAGTCCAAGTAATACAGTTATTGATCTTGATGGTAGAGTGGAATCAATTTCATGCAATGTATGCACTACATACATATTGTACTCTGACACATCTTGGACAAGATGTAAATGTCTGTCTTCTAAATTTTGGCATAATACCATGGCTGTTAGTTCTCGAT
>MSTRG.5302.1
TAAACTCACCAGACTAAGATGGTTGGACATGTGTTGCTAATGTCCTCTGACAGGATTCCTCAGAGTGCCATGTTTGCCGAGGAAAGTAACGGTTGGAGGATGAGTAAGGGTAGTCAGTCCATGACATGGAAGAATGGTATGGAAAGGCTCACCAGTAGACTTGGCCATGTTTAGTACGTTAGACTTCCTGGGTGGGGTCCAGGAGACCCCGTTGCTGACTCGAAGAGGGCGGACGCCACGTGGCATACCGGCGATTAGAACGTCTGAAGTTCGTACTGGCGACAAACAGGCGGTGATCTGAACATAGAGCCAACAACCGTTCCGCGGTTTTCTGAACGACAGGAATCGAAGCCAAAAGGGTCTCCCAAATGTGCCTCGTTCTAAGACAACCGACCGACGCTA
>MSTRG.15981.1
ATGTTCTCCGGCACCCCATGACCTTGTGGAAGGTGAATTCAACTGGTTTACCACTAACCCTACCCCGGAGGGCCACATACCTTTGAAACTCGCTGCTTGTCGATGTGGCGTTCTACTCAAACTCGAGTCGACGCCAACGAGTGAATTGTGACGAAGCTTATACGGGTGAACCTACTCTGCCTCTATCAATTCACCAGGACTGACGCGCCTGGCAAATGTAGTTTTCGAGTGGCCCGGGTTCTGTCGTCTGGTTTACAGTACGGTGCTGGACAGGAGTCCGCGGAATTTGATATATATGTTTGATTTCTAGTGCTAATTTTGATGAGCTCCAGTATCCAAGTAAGGCTGAGACTTTTGTATTTTCTGTTGTGTTCATAGAAATTGGCAGGGGAAAAAGGGTTGGGAAACAGCGGGGACTCCCCGTGAAGGTATCTGCTAAAATGCTCACTTGTATTATAAAATATATACCTTTTTGGAACCAGAAAATCGGATTATGAAAAATTCTAAAAATACCCATAGTTTCGAAAAAATGAGGAAATTGACCTTCCGATATTTTCGCACATGCCAAAGTGTCTACTTGTATTATGAAACATATACCGTTTTGGAACAAGATAATCCAAGGAATGTCGATTCTATTTTGTATATGTGTAGACTATTTCACATGACGAATGCTGGAAAAATTCTGAAATTAAAGCCCATGCTGGCGACACTCGCTTCAAGTTGAAAATGACGGAATAGTTATTAGTGGGTGTATGTAGTTAAGTCTGTCATCGGTATGAGATCTATTCGGTTTTCCCATCAGGTCTTTAGCTAACTCTAACTGAGTCTACATTGCGACCCGAGTTACGAGGCTTTATCATTATAAGTCGGACAGCCAGATACAACGTACTCAACGGCATTCAGAGCAGATAGCTCAGTTACGGAATTCCCACACGAGGCTGGCCACGGTCATTAGCTCGCCTAACCTTTCATCTCCTATCAGTTTCACAGGACTGTCAATGCATCTACAGAACTCATCAAAAGCCCATGGTCTTTTTTAATTCAATCACGGGACACACCATACAGCAGAGAACACTCGCGGATCTAAGATGGGTTATTTCTCCTGTTCACTTTACATAAACGCTATA
>MSTRG.10504.1
GGAAGAGACCACGTGGAGGTCAACAGATGATGTGGCAGCGAGGAATGAGGAAATGTACAGCAGACTTAGGAAAAGTAGGTGCTTTACGTCTTCGTGGTTGGGGTTCAAAAGATCCGTCTACCAGTTGTCTGGAGACACTGAAGGATATGGCAGCGAACCGCGAACAGTGGCAATCGTGTTGTCAGTTCCTATCGAATCAGAATGACTGATCGATGTGCG
>MSTRG.16084.1
GTTTGAACTGTTTTCGCGCCGGGAGTTTTAGGTGGAAAAATGCATGACCTTGATATTAACTGGCTAGTAAAATACTGAGAAAATCCTTTACTTAGGCGAAATATGCTGCTAAGAGTAGTTTATTAGCACATCGGTCACAACATTTTGATTGAAGTTTGAAAACATTCATTTCCCTCAAGAATTTCCAAGAATTAGCTAGTTTTCTTGTCCCCTAGATTGTGGATGGTAGTTTAATCCTTGACTTTCTTGGCCATCAGTATCAGAACGAAGTACGCGCCACATTTTCGGGTCATCCGCATACAATGGACATGAGGATGTGAAAAACTGTTGGGAGTTCCTTTATGTAAGGGAGAAACAGTAACGGTCGAAGAACAGACCTCTGGCAGACACCAGATGCTGAGTACCACCTGAAAACAGCTTTTGAGACTCTGAACGCAAATCACCATCCCCTTAGGAAACCCACGACCCCCCATGAGAAGAAAGTCTTCCGACACGCATAGTGTGTTCAATCCGCGGATATCATACAAATATCTGGGAGACGTTATTCAAATACGCTCTCCAGGGTGTCTCATAAATATGTACCAGACTGCAAAATTATTTATTAGTGGCATGCAAGTACGCATGTACACGTGCATGTTTCTTATTCGCTGGAAAGTAACAAGCCATTGACGATTCTCATTGTCCCCAGAAAGATCTGTGACTGATATAAGAGAATAGAACGGTTCTAAGGAACTCATCCCGGCAGGCACATTAGATAACCTACACAAAGGCGAAACAACAACTGGTAGTTTCATTCGTCCTTATCGATGGCCAAATCCCACCGAAAGGTCTAGATGCGCCCGTGCGCTGGTCCTCTGCGTGGATGCTGCCCCTAAATCTTGTTGTAAACGTACAATAACACGGTCTGTTAAATCCTTTTAATCAGTGATTCCACTATATTATGTCCGAAGGAACCATCGAAAGTCAACAAGAATTAGTCAATAAACCCAAAGATTCCAGCTTTCATCAGCAACGCCTTCCAGCATGGAGGCCAATATTGACAGCGAGATTCGTTTTCCCCATTTTCTTGGTTATTGGTATCCTATTCATCCCTATTGGCATTGTTCTCTTGGTGACTTCGAACAGAGTATTTGAGAGAGTAATCGAATACACACATTGCGAACGATCGGATGCAAATAACACCTCCTCGTTCCGCGTTCTCTGCTCGGAAGAAGTACGCAAACCTAGTTTCTTTTCACAGTACAGCTCTTGTCCTTGCCAACAAAGTTTTTCATTGGATAGTGACCTGAAGGGTGATGTGTACTTCTATTATGGTCTAAGCAACTTCTACCAGAACCATCGTCGTTATGTGATGTCCAAAGATGATATGCAACTTCACGGGGATTCAAATCCCCTAAGTGCTGCTTGCGATCCCTTCCGGACTAACCCGGAAGGCAAATCGTACGCTCCGTGTGGGGCCATAGCCATGAGTCTGTTCAATGACACATTTCAACTGATGTACAACGGTCAGAATTCCGCACCACTTTCGCCTCCGGTTAACGTGCCTCTAACAAACAGGGGAATTGCTTGGCGAACAGACGTGGAACAAAAATTTGGCAAACCTTCTGCAAGCATCTGGGCAAACACGGTCAAACCAGACAGTTGGCCTAGAACTGCTTTGGAACGATCACCGAACGCCTATAGTGGAGATGAAGAGCTAATAGTTTGGATGCGCGTGGCTGCGTTGCCTACTTTCAGAAAACTGCACCGTATCTTGGTTGCACAAGACCGCTTTTCTGAAGGTCTGCCTGCTGGGAACTATACTGTGAATATTGGTTATGCGTATCCTGTCACTCAGTTCGGCGGTACCAAACGCTTCATCATTTCTACGTCCAGTTGGCTCGGTGGTCGAAACCCAACGCTGGGAATAGCCTATCTAGTCATGGGATCGATTAGCCTGCTTTTGGGTCTGTTATTCCTTGGACTACACTATCGCTTTCCACGCAGAGTTGGTACTACCCTACGGTCGTGACCGTGGTCTGTGCAGAGAGCGACGCATAACTGAACCGTCGTTTTATTGCTCGGTCTCAGTCCACTCTTTCCACATAGCCGTGTTGTTCCTGTCGATTGAATGTGTTTATGTGTTCTTGGCCAAATCACACGCCCGGAGTTGCAGGATTTTACTGACTTCCATCTTAGTTTGACTACTTTACTTCATATAACCCCATCATATCAGTGTCGTTCCTATTTTGAATAAACTTTTCTTTTTTGTCCATATTTAAGCTTAACGTGACTGCATCCAATGAATTCCTTTTAAGAGGCGACTATATTTTCTTTTTATATCCAATATGCTGATAAATGAAACCTACCAATCACGTGTTTTCCCCTATGGCATCTTGTTTCCCTTCACTCAAAATTGATTATTCATTTGCGTGCGAAAAATCGGATGTTACCAATTGAATTATCACCTCTGACACATTCCAGTCCCGAGCAG
>MSTRG.11737.3
CGCTGAAGCGGCTGTGGAACGCTTGGCCCCTTTGATCGCTGACTCGGACCGAGTTGATGAAATCTATTTTCTCTTGCTGGAACAGAGGTTCTTGGAGCATCTTGAAGCAAACGAGGTGATGCCAGCGGTCACGCTACTACGCAATCGCATTACGCCTATGCAACGCAACACAGAACGGGTCCATACGCTGGCGAGCTGTTTGATGTGTCGCACAAGCGCCGAACTTCGAGCCCAAGCTGGTGGATGGACTGGCAAAGATTCGGGGAGCAGAGTGCAGTTGATCAACCGAATTCAAACATATATACCGGCGCAAACTATGCTTCCTCCTCGTCGGTTGGAGGTGTTGATTGATGAGGCTGTACGCGCTCAGTTATCCTCTTGCATATTTCACAACCCACTCCCGGGTGCTCCGATGGATCTCAACAACATTTCATTACTTCAGCATCATTCTTGTGGCATGCGTGATTTTCCGGCTTTTTGTGTTCAAACTCTGGACCAGAGAGATAGTGAATTATGGCTGTGCCAGTTTTCACCGGACGGTTCATATCTGGCTGCCGGCGGGAAAGACGCTAATGTGGACATATGGCGGGCTGATCCTGTACGTCACACGGTATCCTTTTTCCGTGTTCTTAACACACCGGCTTATATCGGTTGTCTGTGCTGGTCACCTGACTCCAAAAAATTGGCAGCTTGTTGCGGTGAGGAACAAAGCTCCGTGCTGGTTTTTGAAGTTTGCACCGGGCACCAGCTGTGCAGTCAGAAAGTGAACGAAGAAGATACATATTCGACCGCGGCGTTCTTCGCCGATAGTCGGAAACTGGCGTTTGGCGGTCTCAAGGGTATTTTCTATGTTATGGACACAGAGGATCAGGGTCGAATTCTTGCAAGTGTTGAGGGCTATCGTGTCCAGAGTATGGCCGCAATCCTTCCACCTACTCGATCTGCTCGCTCCGATACTCAGGCAAGCACCACTCCAAACCCATCCGATATGGTTGCCCCAGGTGCTCCAGATTCAATCACACTAACTGATTGTGCCATGAATGGTGGCAGTGGTGCTGGTGTGGAGGGTACACTTTCCACAGACACCACTGATCATGTGGACCATTTGCTTATCGCTGACAGTCTACATCGGATCCGATTGTTTCGTTTTGGTTTCCTCGTATCCGCTTCCGCGGGAGGACCGAACCAATCTGGTGGATCTGCCCCCGATTCCGGTGATGTGATCACCGGTGGTACCGGAGTAGCTTCAGAACTAGGTACCAATCCCAATCCGAGTTCGACAACCAATCTCGCATCCAGTCTTGGTCCTTCTGTGACTTCAGTTCCAGTGCTGCAACACTCCGGATCAGGTGCGCTCAGTGCAGCTCCCTATGCTGTCGTCTCCTCTGCCAGTGGAAGTAGTCTGACAGGAACTGGTGGTGGTGGCGGCGGTAGCGCCGGTGGTGGAAACAGCGTCACAATCTTGTTTGGAGCACCATTGGAACGTTCAGCGTCTGCAAACTATAGTGCTGAAATGCGTGCTCTGACGGCCGCGGCGACCGCGGCTGCGCTTGCAGGTTCTCACTCACGTTCGTTTGCTGGTTTGGTACATTCACTGTCCAGTATGGTGGCCGCCAGTTCTGCCTCTCCTGCGGATCCCAGCGGCGAAGCAAGTGTTGGCCGTCCGTTGGCTAGTACGGCCGAAGCAAGCATGAGCCCGATCGTTTGCACAACCTCAACAGGCACTACGGGTACGCTGAGTGGAGCCGCCGGAGCAGGACATCTGACCTCTGCTGCTTCTACCGCTAGCGTTGTAACTTCCTCGGTGACTTCAACAGCCGCGTTTACGCCATCCTCATTGGGAGCACAAACTGGTAATAACGCAACGAACAGTAGTTATGGGCTTTTGGACCATCGAACTCTTTTCAAGGAAAGTCACGCGGTACAGTCTATTGTCATGTCTCGCTCGGGACAGCTTGCTCTGATCACCGTTCATAAAATGGGCTTGCACTTGTGGGATGTGGAAGCTTGTGCTATTATTCAGCGATTCATCGGCTACAAACAAGATACTTTCCGATTACATTCCACATTTGGCGGAGCGACCGATGACTTTGTGGCCACAGGTAGTGAAAATGGTCGAGTGCACATTTGGCACACTAAAACCGGCAACCATCCAATTCACTCAACGATGGCTTCATCTCTATCCTCCGGAGCGCTGAGCCCGGATGCGGTTACTTGTGTGCACTGGAATCCTGCTTTGCCAACCATGATGGCTTCCGTCAGCGATGCCGGTGACTTGTGCATCTGGGGTCCACAACGTTACGTTTTGGGATCTGGACAACCTATGGAGCAGTCTACCTGAATCAAAACCTTACATTGTCTACCAGCCACATTTTTTATCTTTTACTTTAAATTTCTTATTTGTTACGTTACCCTAAATTGTTGCTCTTTTCTCCTTGTCTGTCGAACATAGCCCAGTTCCAGCATCCGTATCGATTGTATGCTTCTTGGACTGAATTCTTGTCCACTCTAGGTGACATTTGTCCAATTCAAAACCCGCAGGGATTTGGAACAACGAAAAATAATCCGTCTGGTAATATGAAAATCTCGAATTTTAACCTGCTATTCCGTTGCTTATCGTCCTTAGAGTGGAATTTTCTTCAGCTAGCTACTGCGCATAGTGTGTCAATTGATTGTTTGACGGCAGCGTCTTTCATGTTTTTTCTTTTTTTGTGAACGGGTTTGCCATGATGCATCCTGACCGCATCGGCACGGCGTTGTTTCTGTGGTCTCACTCTCAACCGACTGACTTTTCACCTCCGTGCTTGAAAGTTTCCTCCATCGTGAACCGTGTACGATCTGTTTCCTTGCAATGATTGATACCCCCCCCCCCAACCTGTGCACAACGGGTGTCCTCTGGCCCCGTCTTTCTGTTTGCCTTCACACGTCTCAGCTTATCAAACGCATCAACCCACACATTCAGGGTTTTTCCTCCATACACTTAGAAATCCACCCCCACTGGTTTAGCATATTGTTGGATCTGTAGATGTTGCTGGTGATTTCGTCCTCAAATCCAGTCCGACTACCGACTGCCTGCTGAATGAACCAGTTTTAAACGTGTCTAGCACATCCATTCTACCCCTATCTTCTTGCAGGGGCGCATCGGTCGATTGGTTTCTCATAAGTTACACTGAATGCTTTTCTGTATTTGGGTGCCGTGTACTGATGATACAGTCACCATCTCCCCTATCATTCATTTCCATTAATGAAATGATCATCGCAGTTCAATAAAACATCCGTTTTGTTCCAAAATGCCTCATACAGC
>MSTRG.11063.1
GCCATGGTCGAGACGCACGCGCTAACGCATGATCATGGTGTAACACGTTACTCAATAAGATGAAATATTCACAAATTCTAAGTATGAAAGTCGAGAGTATCAGAGATGGAAAAACGAAGACAGCAACAGTTTAAATGGATCACTCTGATAATGGTTTGCGCGGCAGTTTCGAACCGGTTTCGAATCTGGGCTAGGCAGTGGTGCGCGGTGGAGATATCGAAAAAATCGTTAACGCACTGCTAAGGAGGCATTATGAGCAGGAATGATGCGAGCCAAGGAAACCGGAGACCAACTAAGGTTCTGCAGACGGAGTGAATTTTGAACAAGATAAAAAGGGGGGGGGAGCCTACGCATGCGATGAGGATAGCGATCCATGAAGACAATGCAGACACTGAATGACGGATTTACCGGAGTTCGATAAACGGAATGAGTTTTGAAGCAAAGGGACATGAGGCCAATTTCGTGAAAGTGAACAAGTGGATGTGGGAGAAACAGCAGTCCATAAATAGGTGAGTTTAGATTCACGGCCAATAACATGTACTATTCGGAAATAAGAAGGCGCAACTGGAGGGTCCTCGAGAAGTGGAGAGTCAATTTCCAACCGGCTACGATCCGGAGGAAAGATAACCTGTGGTAACGGATAATAAAGTGGGAAAATCTCCGTATGGACTCCAGTGTTATTATGCTGTTTCACTGACAAATATATATGTATGTACTGACGCATTTCCCTTCAGTGTTATCCAGCGTCATTTCTGGTAACGTACGGCATCGAATGCGTAAGTTTCGTCTGGCAGGGCAAAGTATATGTCGGTCAATCAGCCGAGTGTGGCTGTATATTAGCGGCATGCGTGTGAACTGGAATTCGTGTTGGTTGCGTTAGAAAACGCTGAACGATCTGATAAGCAATTAGGGGTATCTCCTGTTGTGTGGTTTGATTTCAGTCCCAGTTGCTATGGTAGGTTCCACTTGAGTCTCTGTCCG
>MSTRG.1547.1
CGACTGGTTGGTAGTGGTCCGTGAAAATACAAAATATATCGTGAAAATATAGCGCTAGGGATGCGTTATAAGTCATAATAATGCAAGATGTGGGTAACTGAGGCCTATTGCGGGTTCTATGCACGGAATAAGTAATGGACATGGAGAGGTTAAAGAAATGAATGGGAGTACAACCGTGAACTTTGGTGAATATGAAGAGAGCGGCTCTCTATGGAGATGAAGTTGGCTCGGAATGATGGATATTCCCGATTCTAAGAGAGGGAGTTCATCATGAAACGAGGGGACATGAGGAAACTTTGTGGAAATGGACAGGCAACGTTGATGAATGTGGAGGAAACAGCAATCCATATATAAGGTGAGTTTAGGTTCGGGATCAATAACCCTTATCATTCAGAAAAAGAAAAGGCAGCGCAACTTGAAAGCCTTTAACTGGTGAAGAGTCAATTTCAAGCTGGATACCGATCGAAAGAAAAATGAAATCTTGGAAGAGAAAACGGAGCGAAAAATCTCCTTGTAGGCTCGCGCCTTATTGTTCTGTTATGCTGACAAATATATTGACTTATTGATTCTCAGTGATCTTCGGCATCATTGTTGGGAACCAAGGATGTGAG
>MSTRG.8897.2
CGGACGATATGGACCCCACTGGGTTTTGTTTCTTATGAATGCTTTTCGTGTAACTTGCATATCTTTTCTAATGGATGCACATAGAACCTTCAATGTACAATGCGCATGAAAATACCCCAGCCAATTCAACTGTGGTTTAATGAATTTAATGCCAAGTTTAGTCAACTTGATAAAAATGCGCAGACTGAGGAGCAGTCTGGAGTGGAATTGAAGGGGTCTCTATCCACACAAAAAGCTAACCCACTGTTATTAATTGGGCTCAATACGCTCATTTTGGATACCGTATCAGTCTATCCGCTCGATGAAGGTGTTGTGGATGTTCTCCGTGTGATCTGTAACCAGTTGATCACATTCTATTGTACAAAAAACAGTGAAGTCCGGAACTCAACTTTGGAATTATTGCCCTCTATTATTTTCGTTTATCTGTGTTTTTTCCAACGTTCCATTACCCTTCAATTTTGCCCCAACAGGGGTAAGTTGATCAGTCGTGCCCCACCGGTTGTGCTTTTAGAAGAAGCTTTCGTGAGAGACAGTGACTGCGGAAAGCAAGAAACAGACCAGAATGAATCACATGACTCAACTTCAGTTAGCACGAAAGCACAAAAGGCCGAGAAATATCGTGACCACATGACTGATGTGCACAGAGCAGTTGAGTTGTTGGAACAATTTCTTCTGCAAATTTATACGAAATCAGTGAATTCAAAAAGTACTTTGGATGAGTCACAACTTGGCGAAGTGGATCAAACCAGGCTGTGTAAAACGCCAACGGTATTCAATGATCCCATCTGCCTAGGCACAACTATGCAAGAGCGTTTGGGACATGTCAAGAACAAACCAACTTACAACGCAGATGTCAGTTTCTCCCAAATGTACGACATTTGTTGGACGGAACGGAATCAGAAGCAGAAAACAGTGCTATCAATAACCGTGTTCACCGATCAAAACCGTATGTCCGTTCTGACCGCTATTCTGCACGTGATCAACTCTTCCGTGGATCCATTGCCCAAATTCGCTTTGCATTCTATTTGTCGTGTGGCAATGCTTGTCAGTCCGCGACGGGATCATAGACAGAAAGCCCGTATGGAGGATCATTCAAAGGACAACAGCTCTGAGGTGAACAGTACCAGTGTAGAAAGCATCGCTGAGTATGAAATCGATACGGACCAACTTCGACCCAGAGGCGTTCACGATACCGCACGCTACTCTGTTTTGGATACGGAAAACGAAGCAAAGCCGGACCGTTCTGCGGCCTCGGTTGTACCGTCTGTCCGGTCAAAAATCAAACGACAGATTTCACGTATTTCAAATTCAAATGAGTCCAATCACAGAAAACCGTCTACCTCGCCTATTGTGTATACTCGGTTACAGGGCGTGACTGAAGCCTTCGTGTTGGAGCTGTTGAAGAGCCTTCAGTCTTTCACAGTCGATGCTAACTGGAAACCTGCTCAACTTGCTTTTCAATCGATAGAGTCCCGGGCCACAATAGAATTATGGTCTAAGCCACTGCTTGTAATCAACTCAATCCGACAACTGGCGAAAAATCGATTAATCTCGGATTCGCAGTTCCCGATAGAAGCAGATTCATCTTTATGGACAACCACTGCTCTTCCAGAATCCCGACCAAACCAGCTTCCGCTGCTGAATCCAAAACAGATTAGTCTTGCCAGTGCATACTGCAGCCTTTGGGCCGAGCTAGTCGAGAAAAAAGACCATATCATTATGACAAATACAAGTGCTGCAGAAGATATTGAATCGAGTCCAGCCAACATGAAACTTGTCCGGGTGGCCAGAGACAAGTTCATGCGTTCAATTGTGACCAACGCCAACTTTCAGACTGCTAAACCTCCAGACGATATCCCAATGCATACGGACTGCAGAAAACCTAACTGGACAAAGGAGCGACTAAAGCGCAGTTCTTCTATGGATAATTCATTGGCTCAGTCGCGCGTCAATACTGAGCTTCCATCAGCATGGGACGGGGATTTTGAGAATCTGGTGATTGGAGAAACCGGGGTGCCATCAGGATCGAAAAATGGATGGATTAGGAGAACTTTTGTTCCACGAAAAAACAATCAGAATAATAAAACAAC
>MSTRG.11737.2
GTTTCTTTATGCTCGCTCCCAGGTATACGTTCTCATTTACTTAACTTTCACTTGATTCCCTCTAAAGGCGGCTGCGAAAATCGCTGAAGCGGCTGTGGAACGCTTGGCCCCTTTGATCGCTGACTCGGACCGAGTTGATGAAATCTATTTTCTCTTGCTGGAACAGAGGTTCTTGGAGCATCTTGAAGCAAACGAGGTGATGCCAGCGGTCACGCTACTACGCAATCGCATTACGCCTATGCAACGCAACACAGAACGGGTCCATACGCTGGCGAGCTGTTTGATGTGTCGCACAAGCGCCGAACTTCGAGCCCAAGCTGGTGGATGGACTGGCAAAGATTCGGGGAGCAGAGTGCAGTTGATCAACCGAATTCAAACATATATACCGGCGCAAACTATGCTTCCTCCTCGTCGGTTGGAGGTGTTGATTGATGAGGCTGTACGCGCTCAGTTATCCTCTTGCATATTTCACAACCCACTCCCGGGTGCTCCGATGGATCTCAACAACATTTCATTACTTCAGCATCATTCTTGTGGCATGCGTGATTTTCCGGCTTTTTGTGTTCAAACTCTGGACCAGAGAGATAGTGAATTATGGCTGTGCCAGTTTTCACCGGACGGTTCATATCTGGCTGCCGGCGGGAAAGACGCTAATGTGGACATATGGCGGGCTGATCCTGTACGTCACACGGTATCCTTTTTCCGTGTTCTTAACACACCGGCTTATATCGGTTGTCTGTGCTGGTCACCTGACTCCAAAAAATTGGCAGCTTGTTGCGGTGAGGAACAAAGCTCCGTGCTGGTTTTTGAAGTTTGCACCGGGCACCAGCTGTGCAGTCAGAAAGTGAACGAAGAAGATACATATTCGACCGCGGCGTTCTTCGCCGATAGTCGGAAACTGGCGTTTGGCGGTCTCAAGGGTATTTTCTATGTTATGGACACAGAGGATCAGGGTCGAATTCTTGCAAGTGTTGAGGGCTATCGTGTCCAGAGTATGGCCGCAATCCTTCCACCTACTCGATCTGCTCGCTCCGATACTCAGGCAAGCACCACTCCAAACCCATCCGATATGGTTGCCCCAGGTGCTCCAGATTCAATCACACTAACTGATTGTGCCATGAATGGTGGCAGTGGTGCTGGTGTGGAGGGTACACTTTCCACAGACACCACTGATCATGTGGACCATTTGCTTATCGCTGACAGTCTACATCGGATCCGATTGTTTCGTTTTGGTTTCCTCGTATCCGCTTCCGCGGGAGGACCGAACCAATCTGGTGGATCTGCCCCCGATTCCGGTGATGTGATCACCGGTGGTACCGGAGTAGCTTCAGAACTAGGTACCAATCCCAATCCGAGTTCGACAACCAATCTCGCATCCAGTCTTGGTCCTTCTGTGACTTCAGTTCCAGCTGGAATTCTTTTGGATATGCCGATACTTCCTGTCGGCCTTAGTCGACTTAGCTCGACACAATCTCAAAGTTCTCAGACTCCTCCCTCACTCCGACCAGTGCTGCAACACTCCGGATCAGGTGCGCTCAGTGCAGCTCCCTATGCTGTCGTCTCCTCTGCCAGTGGAAGTAGTCTGACAGGAACTGGTGGTGGTGGCGGCGGTAGCGCCGGTGGTGGAAACAGCGTCACAATCTTGTTTGGAGCACCATTGGAACGTTCAGCGTCTGCAAACTATAGTGCTGAAATGCGTGCTCTGACGGCCGCGGCGACCGCGGCTGCGCTTGCAGGTTCTCACTCACGTTCGTTTGCTGGTTTGGTACATTCACTGTCCAGTATGGTGGCCGCCAGTTCTGCCTCTCCTGCGGATCCCAGCGGCGAAGCAAGTGTTGGCCGTCCGTTGGCTAGTACGGCCGAAGCAAGCATGAGCCCGATCGTTTGCACAACCTCAACAGGCACTACGGGTACGCTGAGTGGAGCCGCCGGAGCAGGACATCTGACCTCTGCTGCTTCTACCGCTAGCGTTGTAACTTCCTCGGTGACTTCAACAGCCGCGTTTACGCCATCCTCATTGGGAGCACAAACTGGTAATAACGCAACGAACAGTAGTTATGGGCTTTTGGACCATCGAACTCTTTTCAAGGAAAGTCACGCGGTACAGTCTATTGTCATGTCTCGCTCGGGACAGCTTGCTCTGATCACCGTTCATAAAATGGGCTTGCACTTGTGGGATGTGGAAGCTTGTGCTATTATTCAGCGATTCATCGGCTACAAACAAGATACTTTCCGATTACATTCCACATTTGGCGGAGCGACCGATGACTTTGTGGCCACAGGTAGTGAAAATGGTCGAGTGCACATTTGGCACACTAAAACCGGCAACCATCCAATTCACTCAACGATGGCTTCATCTCTATCCTCCGGAGCGCTGAGCCCGGATGCGGTTACTTGTGTGCACTGGAATCCTGCTTTGCCAACCATGATGGCTTCCGTCAGCGATGCCGGTGACTTGTGCATCTGGGGTCCACAACGTTACGTTTTGGGATCTGGACAACCTATGGAGCAGTCTACCTGAATCAAAACCTTACATTGTCTACCAGCCACATTTTTTATCTTTTACTTTAAATTTCTTATTTGTTACGTTACCCTAAATTGTTGCTCTTTTCTCCTTGTCTGTCGAACATAGCCCAGTTCCAGCATCCGTATCGATTGTATGCTTCTTGGACTGAATTCTTGTCCACTCTAGGTGACATTTGTCCAATTCAAAACCCGCAGGGATTTGGAACAACGAAAAATAATCCGTCTGGTAATATGAAAATCTCGAATTTTAACCTGCTATTCCGTTGCTTATCGTCCTTAGAGTGGAATTTTCTTCAGCTAGCTACTGCGCATAGTGTGTCAATTGATTGTTTGACGGCAGCGTCTTTCATGTTTTTTCTTTTTTTGTGAACGGGTTTGCCATGATGCATCCTGACCGCATCGGCACGGCGTTGTTTCTGTGGTCTCACTCTCAACCGACTGACTTTTCACCTCCGTGCTTGAAAGTTTCCTCCATCGTGAACCGTGTACGATCTGTTTCCTTGCAATGATTGATACCCCCCCCCCCAACCTGTGCACAACGGGTGTCCTCTGGCCCCGTCTTTCTGTTTGCCTTCACACGTCTCAGCTTATCAAACGCATCAACCCACACATTCAGGGTTTTTCCTCCATACACTTAGAAATCCACCCCCACTGGTTTAGCATATTGTTGGATCTGTAGATGTTGCTGGTGATTTCGTCCTCAAATCCAGTCCGACTACCGACTGCCTGCTGAATGAACCAGTTTTAAACGTGTCTAGCACATCCATTCTACCCCTATCTTCTTGCAGGGGCGCATCGGTCGATTGGTTTCTCATAAGTTACACTGAATGCTTTTCTGTATTTGGGTGCCGTGTACTGATGATACAGTCACCATCTCCCCTATCATTCATTTCCATTAATGAAATGATCATCGCAGTTCAATAAAACATCCGTTTTGTTCCAAAATGCCTCATACAGC
>MSTRG.3476.1
CCTGCACTAGAGTGTTCCTTATGTCACTCGAAGCCGTCGCAATAAAATCTGTTTTTGGAGTTCAGCAACTCTAGAGCTAGATGGTGTCCACTATTGGAGAGCTCACGAATGGAGTATTACCCTTCAGCACCACACAGAACAACTAGATAACGTTCGGTGCGACGATCGAGTCAGCTCGATGTGGATGTTGTGCTCAATAACGGTTACAAACATCACGAATTTGCTATTGTTTGATTGTGCACGCTCGTGTGCGTTTGTTTGACCTCATGTGCGTTTTTGCGTAGGCGCGCGTGCGCACATGGTCTACTCAACCAATTCGAACCAAGCTGCATCCACACCTAGAATTCCAT
>MSTRG.13191.2
AAGGACTAATATTGTTCGGAGGGGTTGTACTTTGGGATTCTTATTTAAGGTGTGGATGAGTATTCATGCCTCGGTCTGAAGACTGAACGAAATGGTGAATCACTCTTGCGGCAGTATAGCACAGAACTTTTTGGCCGAGTGGAAGAAGGAATTTCCCAAGTTCCCAGAATGTGAAAGTTACATCCTGCCAGCTGTGCTAGTTTTCTTTTGTGTTTTCTTCTGCATTCCACATATTTTGGAAGTAATTTTGGGAAAGTCAGACAACCGGAGGCCTGTATCTGCACTTCTGTTCACAGAATTCTTATTCTTGTTGCTGGTATTTGTCAACAATTCTGTACAATTTGGATTCTTGTATGGCAGCGACAGTTATATTTCCGAGAAGCCACCGTACACTCCTTTGGCATTCGCCTTCGTATCCATCACCTACTTTTGCATACTAAATGTTGAACGATTCCGTGATACAGCGAATTCAGGATTTTCCTTTTTCCTGATGATTTTGGCCACACTGGTAGCTTCTGTTCGATGTTGGAATCTGGGAGTTGATCGTTTTTTTCATGACACGGACCCTGCCTCCAACAGTTCAACTCCTGGCTCTCTGCCATTCCCAAGCACGCTTGTTTTCGCTACTGATGAGGTTTCAGTCAAGCGCGTTCTCCAGGTTACAGATACCATAAACCTCATTGGGAGTGCAGTTTTGTTGGTGATGGCATGCTTCTCAGAAAAAATGACTCAGTTTAAGAAGACATACTGGAGAAAATCCCCAAAGTCAAAAATTTGCTTTTTGAGAAGATTTATCAATAAAGTTCACTATAAATCTCCTGCGGAACCAGAACAAGTATCCATAAACGTTGTGAGCGAAAATTCCACCACAAAAGGAAGTGATAATAACGACTTAAGGATTCCGTCCCCGGAAACCTATGCTTCATTTCTGTCCAGGATTGTTTATGCTTGGTTTCTGAGAATGATAATCAAGGGCTATCGAAAACCATTGGAACTGAAGGATCTGTGGTTGCTAGATAAGCAGCACAGCGCTCAGAGAATTTCCGAATTATTCTTTCTTAATGTGGACCGTTATTTGATCCCAGAGAAAACGGCCAATTTGTATCTGGAAAGAAGACGGATATCCTTGATCAATTCCATCGCTTATGGTACAAATGACAACTTCCATCAAGCATCCCAGACCGATCGGCGCCGTTCTACGCAGAATGCATTGGATGTGGATGACCAAATGTACAAGTCCGGTCCCACAAAGGAAGGTGCACCCGGCCCGAGCAAAGGTCGACGGGTCAGCGAGAAAACATCACTCAGAAAAAATTCATCCGATGATGTGATGGTTACATCCACCCATTTCACCAAAGAAAACCAAATTACGAACATATTGGAGCATGCGGAAGCCGAGCACGATTCAGATAACGATAACCACCAAGCACCAAATGATACGTTGCGCACGAGATCAGTGCCCATATCAGGGAGCACCGTCAATGATGAGTCGTCCATTCACCATAAGGATACAGCTAACAAACAGTTACCGGAGATGAATCCGACGAATGCGAATGCCGTAACCCCGGGTGAAATCATCGGTTTGCAAAGATGCTCCTCTGCAAGGCGTTCGGTGCGCATTAGGATTGGAAGCAAGCCTGTGTTTTGTCCCGGTCAATCAGAAAGCCGAAGTGACTCTGTGATAACCCAACCGAATGAAGAACAGAGTGGGCGGTTGATCGATTCCAAGGATAAAAAGGTGCAAACTACCACCGTTGCAGTTCATCGGGCCTCATTTGAAAAGCAGGATAATTTGCAAGCCACTGAGGAACGAGACGTAATAGTTGATATTCGTGGTTCAAAGTACGATCGTTTTGACTCAGAGCGTGGAGCTAGCAGGAGCTGTTTGTGTTGTCGAAGGAAGTCAGCTCAGTCGGGTCTTCTGCGAGTTCTGCTGTTAACATTCTGGCGTCCACTGCTTTGGTCCGGATTTTTAAAACTGATTCATGATATTCTTCTTTTTGTGAGCCCAGTTCTGCTGAAGTTTCTACTGAAATTTCTTCAAGAGGGCTCTGATGAACCTATTTGGCACGGCTATGTTTACACGGCTTTGATACTTCTGACGCAATGCGTAGAGGTGTTGTTGCTCCAGCGATATTTTCGTCTGGTAAATATTTTGGGCATGCACATACGAACGGCCATCACGTGTGCGGTCTATCGAAAAAGTCTACGGTTAAGTAACAAGGCTCGCCGGGAATCTACAACAGGACAGATAATGAACTTGATATCTTCTGACGCACAGCATTTTGTTCAGTTGATGCCGTTCCTTCATATAATTTGGTCAGGCCCATTCCAAATTGTTGTTGCGATAGTGCTTCTATGGAATGAACTTGGACCCTCCGTATTTGCTGGTGTTTGTGTCTTACTGCTTTTACTGCCTTTGAATGTTATCACTGCTCGCATCTCCAAATCGTTTCAGGAGAAAATGTTTGAAACGGCAGATTCCCGAATCAAAATGATCAGCGAAATACTTGGCGGTATTCGCGTTATCAAGCTGTATGCATGGGAACCATCATTCATCAAGGAAGTCACCAGACTGCGCACTCAAGAAATTCATTATCTGCGTTCTTTTACATTCTGCCAAGCGATATCCTTCTTATGGACCTGTGCCCCATTTCTGGTTGCTATAACAAGCTTCGGGGTCTACGTTTCTATTTCCAATGAAAATATTCTGGACGCGCAAAAAGCTTTCGTTTCTCTTGCTCTGTTCAACATACTTCGCTTTCCTTTATTCATGTTTCCCTCGATTGCCAGCAGTTTAGTACAGACTTTCGTGTCAGTTCGACGAATAAACCTCTTCCTCAGGCATACGGAGCTTAATGCGAATTCTTTCTCGCGCGAGAATACCCCGGGTATCGCTGCAGTTATTGAATGTGGTGTATTCGGATGGGACCCCGAAGATGAACCAGTGTTGAAAAACATTTCAATCCAGTTTCCGGAAGGTCAACTGACTTCGGTTATGGGAACAGTCGGTTCTGGAAAATCCAGTCTACTACATGCGCTTCTTGGGGATATGGAGCTGTTTAGCGGTCGAGTCAACATCAATGGAACCGTAGCCTACGTACCTCAGGAACCTTGGATTTTCAATGCAACCCTCCGGGATAATATTTTGTTTTCACACCCTTATGACCCTGTACGGTACGAGCAAGTAATTAGTGCATGTGGTCTTCAACCGGATTTGCTCATTTTACCACAAGGAGACTTGACAGAGATCGGAGACAAGGGTATCAACCTATCTGGTGGCCAAAAACAACGCGTCAGTCTAGCGAGAGCATGTTATGCGGACGCCGATATTTACTTGTTGGATGATCCACTGTCTGCTGTGGATGCGCACGTCGGCTTACATCTGTTGGAACATGTTCTTAGTCGTACGACTGGTTTATTAGCTTCAAAAACATGTATCCTGACAACTCACAGCTCGAAGGCTTTACCGTATTCAGATCGCGTGGCTCTGCTCATCAATGGCCAGTTAAGCGAGCTTGGTACCTATCGTCAGTTGTTACAGTCCCACACCAGTCGTCTCTCCGCATTTTTGGTCGACTTCGTCACGGCGAATCAGGGTCAGGGATCTGTTGTCGATGCCGGATTACATAATCAGCAAAATAATGCCGTCGAATTGGAAAAATCCGAACAGTTGGTCAATCTAGAAATGTCACTTAACGATTCTTTGAACAACACATTCGGTTCTCATCAAGCTATCAATCGCAAGCATTCCTCTGTGAAATTGGCACTCAGCCGATCTCATTCCATCAGAAGTAACCTGTCGTCCAATCCTTCCGAAATGCTGACCGGTCCAGAGGCGCATGTACTGTTTGACTCCTTGATATCGTTACATGAGGGCGATACCAACGAGAACGCGTTAGAGGATAAGAAACCTGTGAATCAACCAACAAATCCGAATCAGCTGATGCAACCGGAAAAATCAAGCGTTGGACGAGTAAAGTGGCATGTTTTCAAAATTTATCTGCGCAATGTGGGTCTGTTCTACTGTCTGCTGATTCTAATTCTTTATCCGATGACAAGTATTGCTCAATTCGGTACGAGTTTATGGTTAGCCGATTGGTCCGAGGATGCCAAGAATCAGGAGAATATAACCAACATCATTCGAAATCAACCAGATATACTTCATAATCTGAGCGCTTATCCCGACCTACAGGAAGACCTGAACGCTTTGTACAGTCAGCGCAACTATAGGCTCGGAGTTTATGGCGCTCTAGGTTTTATCCAGGTGATAACTTCTTTGGCGTCTATTCTCGTCTTCGCTCTTGGTCATTTGGACTGTGCGCGAAAGTTGCATGCATTATTGCTCAACGGGATTCTCCACGCACCTGCGGGCTTCTTCGATTCAGTTCCTGCTGGTCGTATTATCAATCGATTCTCACAGGACGTGGCCACAGTCGATGTGCCACTAGTGACCTCGATGCGAAGTGCCCTCATGACTCTGCTTCAAAGTTCCCTCACTTTGTGCATGGCGTGTGCAGTCAATCCATGGAGTATTATTCCAATATTCTGTTTGACTGTACTCTATCTGCTTCTCCAGAACATTTACGTGTCTAATTCGAGACAGCTAAGAAGAATTGAGTCCGTATCGCGATCACCCGTATTTTCTCACTTCTCGGAAACACTCAATGGAGTGAATTGTATTCGTGCTTATGGTCTGACAGAAAAGTATGCACAGATTATTGACCACCGTTTGGACACCAATAACTCAGCCATTTACGCCAGTAACCTCGCACAACGGTGGCTTGCCGTTCTGCTCGAATCAATCGGTAATTTTGTGGTTCTCTTCGTCGCACTGTTTGCGGTTTCTTCACGAGGTCGACTTTCGGCCGGCTTCACTGGTCTGGTCATCAGTTACGCACTCAGTCTTAACCAGTCTCTTAATTGGCTGGTCCGGATGACGGCCGATTTGGAAAACGATATTGTCTGTGTGGAACGCATTGATGAATATTCACGAATTGAACCTGAGGCCGCATGGGAGATACCAGGAAAAAAACCGGGAAACAGATGGCCACAAGGGAAAATTGAATTTATCAACTATGGCACTCGCTATCGACCGGATCTGGATTTAGTTTTGCAATCTATCTCGGTCACAGTGAATTGTGGCGAACGGATTGGAATTGTTGGACGCACTGGGTCTGGCAAATCCTCACTCGTCATGGGTTTATTTCGGATGATTGAAGCCAGTGAAGGACAGATACAGATTGATGGCGTTGATATCGCCCAGTTAGGACTGCATGACTTGCGCAGCCGACTAACACTCATACCCCAAGACCCAGTTTTGTTCTCGGGCACACTGCGGTTCAATCTCGATCCATTCAATGAACACAGTGACAGCGAACTCTGGGAAGGGCTAGAACTGTCACATTTGAAGAGCTTCGTTCGCGAAGCAAGTGGAGGTCGGGGATTGGATATGGTTATTTCCGAAAGTGGATCAAATATCAGTATGGGTCAGCGTCAGTTGATCTGTTTGGCACGTGCGCTCTTACGTCGTACCCGGATCCTTGTATTAGACGAGGCCACCGCCGCCATGGACCCTATCACGGACGGTCTTATCCAAACAACCATTCGGACATCATTCTCACATTGCACTGTGGTAACAATCGCGCATCGTTTGAATACCATACTAGATTACGATCGAATCATCGTGTTACATGCTGGTCGGATTGTCGAAGTGGGTAACCCCCGGGAATTGCTACAAAATATTGATGGCAGCTTTTATGCGCTTGCGAAAGATGCACACTTGATTGAATGAACGCATCAGCTCACTTACCAGTAAAACGCGCAAATCCTTGAGATACATCCCATGTTTTGCCGTTTTCCTCATCAACCAAGTTACCCGCCGATCCGTTGTTTTCCTGATGATTTGTTCTACATGTACACGTGGATTGTAACAATGCGTCACATTATCACTCAGTATCCTGCGCCAGTTTCTATTCTCCTTCCCTCCTTATCCAAAGCCATGGTTTTGTTATTGAATGTGCTTTTTGTGCAACACGACTGTGTCGATACGAGGTGGAAGAAGCACGAACAAATTATATCAAAACCGTTTATTTCTATTGTTTCTCGTTCATTCTTAATAATTGGCACTCAGTATCAATTCCTTGAAGTCACTTCAGTATAATGTGTGATGATCTGAGTTCTTATTTGTTTCCCTGTCACGCACCACTCCGTATCCTGTTCTAAGGTTGGGCGACTGTTTTATACGAG
>MSTRG.14645.1
ATTCGAGTTCATGAAATACGTTACGATGGTTTCGACATGCATTACACGCCATTAGTCTCTCTTGCGGTACCTTTACCTCCACGACGGGGTGTGGTTGGAAAGTGATTCGAAGCGGGCAGTCTGTGGTTTAACAAAAAGCTTTGGCCAGTCGAATGGCCCATGTAAGACGTTGGGTTTCCACGTTGAGGTCGACAGAACCCTCCCACCGGGCGATAAGAGGCAC
>MSTRG.174.2
AAGGTGGCAAAATGTGCCTGTTTTGGACAAACTGGCTGTCCACTGAGTGTACCCCCAGGGGTCATTCAATGGTACGGTTACAGCGACACTCAGGAGACGGATGCATCAAATTTAGAACCTGTCATCAATGTTTTGGAGTTCTCTTGCGGCCCAATCACGTATCAATGAGCTCCTTGACCAGCCGGACTTGACGATCGAAGAGTTGCTTAACGATGATGAAGTTTTGCAAAAGTGTTGTGAACGAGATCAGAGACTGGTTGATTTTTTATGCCGTGCGGAAAATATAGATTTCATGGTTAATGTGATCAGCAACCCACCGAATTCGGATGATTTTGATAAATCGCTATATCGACATTCCAGTCTGGTCTGTGAGATTCTAACGTGTATTATCCCACGCATGCTGGACCTGATTGTTGGTTCCACGGAATCATCGTCGCCAGCTTCGTCATCTTCGCAAAAGGCGCAAGATGGAAGTCGACTGGAAGATGCCTGGAACGGGAGCAGTATGGATGTGGAGGATTCAATCAATAAGTCTACGACTAAACTTCACGGTGCGGAGCTCGGCCTATCCAACAATGATGTGAGCTTCGGATCTCCAACTGATACGACAGATGCAACTGCTGTGACCGATGAGTCGAACAAACCAGGAAAGACGATAAATCTGGTCTTGGAAAACGAGATTAGTATCGTTGATTCCCGACCACGCTTAAGTCGTCTACTCCACGCAGTCCAACCGGATGTGGGACTGAATCCGCTAACTGCAAGTTTCCTATCACGTGTACTTGTGCACTTGGCCGTAAATAGAAGTCAAATTGTAATCCCTTACATGCGGAAATTTCCCAATCTGCTCGAGAACATTGTGGCACGTTTACATCTGACTGCAATGGCTGACTTGTTAATCCAACTGGCACAACAGGAGCATTGCGCACGCACACTGTTCGAGTGGTTTGCGGATGGCAACCTGGTACCTCGGCTAATCGACTGCTTTGTACCGTCCAACTCGTGGGAGGTTCACGAATCTGCCGCGCATTGTCTCATCCAATTGATACTGATTCTACGCACTTATCTTGTGAACAATGCTCATTCTGGCCCGAGTGCAGATCCGACGCCGGCCGATTTTGGTTCCGGTCTACCGGCCAACAATCCTTATGCGATACTTATGAACGAAGATGAAGCTTCGCTTGCCGCAGCCACTCGTCTGTTAGACATTCTAGAAAGTGAGGAGACAATGTCCGCTCTGTTGGCTCGATTGACCGAAAATGATCAGGCAACAACCTCGATTGTGGTCAATTGCATCGAGGTTTTCGTCACAGTGCTGGACAAACGAAGACCTGAGACTGGTTTTTCTCTGCCCGATGGTGGTCCGATGGCCGGTATGGAATTGGAGATGTGGCTCGGGGACAACTTGTGTAATCCGGCCAACATATTTCGCACGAGTCCAGTCGGTGGCCCTTCTGCTGCTGGTAGTGGCGGCGGCGGCGGTGTTGGTGGTAACGCATCACCCCTTAATCCTGCCTCGTCCGCTGGGGATTCCCGACTCGGGCCGAATGGGACTGGTCGGTCCGAGTCGATTGACAAAATTCGAATCGCTCGGGCTTCAGTTAATCTGGCTCGTGCATGTCGATCCCGGTTGAGCCAACTACATGCCTTACTTCAGCATGCACACGAGCAAAATTACAATCGAATGAACACTACGGCCGGTCTTCTCGATCCTCCACTCGGTCGTTGTCGATTGAGCGTTGCTCAGTTCTTTGCTCTGTTAGCCGCACTCCCTGTGCATACTGGGATTCAAGAGGCTATGGTTGCTGATGGTGTGATCAAAACACTCATGAGTCTGTTTGAAATGTATCCATTGAATACGCTGCTCCATCAAGCGGTGCGCGATTTCATCGTCGCCCTATTCACTCATGCTCGTGTGATTGAAAAAACTTCGGGGTCAAATCAAACAGCAGACAGGGCTAAAATTACCACGGAGAATAACACCGGTACGGTACAGAACTTGAACTCCGTCCCCACGGTCACAACAGATGCCACCACGACCATCGTCACCCCAACGACCGCAACTGCGGCTAGTTCGACCAGGAGTTCCATGGCGGGCAGGAACTCCGTCGACTCTGAACCGATGGAAGTAGACGCGCCAGAGGCCAGGAGTTCAGAAACTGTCAATTTGGAACCAATCTGTACTGTGCTAGATGAATCAGTCCGTACGATTTTACGGGATCATCTGATCATTGAATGGTGCCTTCGGTTGTCCCCGATACCCAAGAACTGTTCCCAGTCGGATCCGAACACTGACACAGCCCCAGTTCACGCATCCAATCGACATCCGAAGCCGGGCTACTCGGGCCATTTGTGGCAATTGGCCAATCTCATTCAGGACGCTCGAACTGGCCCACGCGGTGAATGGGTCAATGGACTGCTGCAAAGTCTTGATCCAGCCTCACTGAAATCCTGGGACGATTTTGTGCAAGGGGATCTGGCTATAATCAATAGAGAACAAACTCCGGATTCGTCGTTCGGAGGTTTGAACTCTGGAAAGTTGTCATTGTTTTTAGCTCTTCTTGCGTCCCAACAATCTCAGCAACCAGATGACAGTGGTAGTCCGGATGCGGATCAATTTGTTCTCAAACTTTCCACTCGAATGAACAATGATGTGGGTGCCGCGAATGGGGATGATGATGACGACGACGATGATGATGACGATGTGGCGGATGAGGACGAAGAGGACGATGACAATCAGAATGAGAAGGGATGCAATAACAAAGCTGACGTTGGGAAATCATTCGGTATCCGACGTAAGAAACGTGGGGGAACGTCGAAATCGATACCCCAATTCCTCCCATCAAGCATGTGGGTTGGTGCATCTGAGGAAACAAAGCCGACCAGTGAGAATTGTCGATCCGGGTCCCAAGTACTAGATTCAACCGAACCTGTGGACCAGAATTTGTTGAGCCCAGGTCGAACCACTTGTGTCCTAGGCTCGTCCAAATTCTCCCGTATTCGGGGTACCATTTTGGACAGTGATGATGACGATGATGATTCCTATCCCGATGATTTGAATCCAGGTCAGCTGAGTGGTAGACAGACCGACTCGCCCGCGGTTGGTAAGAAAGACAATGACAAAGACATCATTGATGACGACGATGATGATGATGATGATGATGAAGAGGAGGGGGAGGAGAACTTAAAATCGCCAATAGTCATCCGGCAACAACGATCCACTGCGGGAAAAACTGCATCCATCATACATTTCCCTAAAATTGTCGGTGGAGTTGCTGAGCACGGAATTCTATCCACAACCATGAAACCCTCAGTTACTGCCGTCCCGGTGGCCAGTTTCGCTTCAGTAGATGTGGAATCTGATCCGTGGGCCTCCGCTTCCCCTGTTCAAGGGACCACATCCGGTCCGGACGGGTGGGCTTGTTTTGATAATGCTCCCATTAGAACGACCAAGAACAAACCGAGTGCTTTCGGTGAAGCCAATCAATCCGAATCTTGGCCACCCGACTCCACTAATGAAGGCTCCACAACTGAGGGCAAATCCAGCCCGTCCACGGTGAACGGAGTGTCTAAAACGAAAGATAAATCACCAACGGTAGGCGAATCAGCTCCCAGTCCCTCTTCCTCTTCGGTTCCAACACCGACCGTCGTTCCGGGCAGCCTTCCAAAGCCTGCTTCGTCCTAACCACGGTTATTCGGTGTGATTTGCAATCGCGTTCCATCCTGCTCATTCACTCATCCACCCAGTCATCTACGAAATATCGTTCCCCTACCCAGAATGGATGTGCTCCTGTGTATGTGGGCCACATTATCATTATCTTCACGCACGCTTCAGGTCACATTTGTTTAGCTTCTACTGATCACTCGTATCTCCCCTCCCTCCTTTGCTTTCCCTCTCAGTTACTGTATCCCACCACACAACTTCGGCATCCGCACATGACGACCACTGTTAACCTAAAGTCAAATGAATGGGTGCCTGACGGCGTGCCCCGTGCTCACTTTGATGGTGTCCTTGTTTCTGCAACTCTTTCTTGCCACCTGTCACCAATCCTCTACGGATGATCGTATGTCCTAGTGTTTCTCTCTCTCCCTTCGTCCTTTTACCACGGTGATCCGTAACGGCATATATACATATTGAAATTTGCCTCATTTACAGCGTGTTCGCTCACACTCCTCTTTCCCCGACGGTTGCCGCTTCTTTAGTCCCCAAATGAACTGAATTGATTGGCCGTTGCTGTTGTTCTTCCACTCGTTATGTCCGCTGCTTTTTTGCTGCAATCACCTCTCCGAATCGCATTCCAAGTCAGGTACAAACCGCCACCCTACCCCTCTGAATTACGCCGCTCAGTCTTCCGGGCGTCTCTTTTTCTCTGGTTGCGGCGAAGGACTCCATGCGCGTACACAAGCCCTAGTTAATCCTAACCCTTTTGACTCCAATATCCTCCCCTCAGTTCTTTTAATTCCTAATTCACCAGTCTGCACAGTTCCTCTCTCCCGGTTCAGTGTCTATCTGACCTTGCCTTTCATTCAAGAAATCGTAAGTGAAACTACACCCATTTTCCTGATTCGACTTGCGTTAGCTATTCTCAATGTTGTTCTTATTCCTGTTCGACGTTGTACTGGATATCCCATGTCGTCCCCGTTTCTCGATGATCTCTCCTGTGGAATGAGTATGAATCCCGTTTCAGCTCATTCTTCTCTCTCTCACCATCCTCGAGAACAACTTGTATTCAAGCAACTCATATCAAACTCTTTCGAATCCATTTGGTTGCTAACTTTGTATCGTGGATCTGTTGGTCTCTCAATGGCTCAAAACTAAATTTTGCATGTAAACTTGTGTATGAACTGTATTGATTGTACCGCCTGTAGAACTGCTTTCCACAGAACCGCTTGAGTTTTATTTCCTCCTTCCGTTTACTGCCGAGGCGAAACATTTTTGTGACTGCTCCATCCTGCTCGATCTTCTCTTTGATTCTCAATATGTCATTCATTCGTTTATTAAGATATTGACCTGGCATTCAAAAGGACCACGAAATTACCTGTGTGGTAATGAGGTGATAAGACATAAATTGGAGGTGTTTCCCATGTCATTCTACCAGTCTCAGATCATTTATACCCGCTAAATGATCCGGTTAGCGGCTTACTTCTACTATCTACTTCCTACCTGTCTACCTTCTCTCAAACACGCTCTATATACTGTTGCATCAGGTGCCCTCGGCTCCACCATCTCTCTATCATCCCTATCTTCTCATCTTGCGGTTCTTTTCCAGTAATATTCCCTCCTACCCCACATCCAGCCTCGAGTCCAATGCCAATTGATGAATCGAACCAGTCACATCTACTAGGGTAGGAATTCTGTCGCTATTTATGCAGTGAAATTTGTCATTCAGGACGCTACCTCCATCTGTGCATGTTTTCTCTCTCTCCGTTGATTCATTCTAATGCTCCTGGATCAATTTGGTAGGTCACTTACGCGCGCGTCTGTTTTGTGTTGTTCGAGTCAAGTCGGGCGTGGAAGAACAAGTGATCATTGATAGACTACAGACTAAGTACTCCACTCTGATGAATCCAAATGGGTTGACAGGTGCGTTGCTCACATCTTCGGACGGATTGGCTCTACGTGTCTGAGGTCTGTAATTCAAAAAAAGATGACTAGTTCATAATGTGAACTGGAACTGAGATCATGGTCTTGTTTAGTCTTTTGAACAATCTGGATGAGGTTCACGAGACACCGGCTGTATGGTTGGAG
>MSTRG.16703.2
TTTTAACCGACACATTTCGTTGTGAATGGATTTGATCGAGACGAATAGCAATTATATTGTGACAAGTGGATCCAAGTCGTTATATTTCGACCGTCTCACGGGAAAATGTAGTGTTAAATGTTCCTCCACCGTATTGAATGAATGGAATCCGGTCTGTCTTGGCACCGTGGACGGTATTATCGGGAAGATACGTTACGACCCAGATAGTTTTTGGCGTTTATTCCTGATCCGGAATAGTGAATTTATTGGCCAACTACCAGATGGAATGGAAATTCGTCGTGTCACTCGTGTGATCGCTTTACCGTTGAGCACACAGCCTACACGTGATTTCCAATTGAAACCGTGCACCAAAAGTCATCCCGAACAGATTAAACGTGCTACCACCGGGTCCTCGTCAAATCTTCAGAATCCCCTGATTGGTCAAGTTCGACGACATTTGCGCAATGCAGCCGGCACGGTCGATGCGAATCTGACCCACGAACGCCAGCGGGAAAAATATGAGCGTCGCATTCATGAAGAATTGAGCCGACTGTTGCACATGGAGGAGGAAGCATTTTTCTACTTTTCTCCCGGTGGTGGTGATGTGACCAGCTGGACACAACGAAAGCACTCCTCGACCTATTGGACCGGTTTGAGAAATCCGGTTGAATCGATGGATTCAGAAAGCTCAGACACTGATTGGGTTCCACAGCGGCGGCCCACTTGGCGCCAACCTGTGTGGCGTCGTGCAGACGCACGATTTTTCTGGAATTCACATATTCTGGCTGAGGCGATTCAGGACGCAGATCGAATTCTTCGATCACAAGGATTTCCGGACTATGGTGGGAAGCCATCTCCGGAAATAGAAAGTGGAGTCTTCGATCGCGAAATCAGTGACCTAGATAGCTTAATCATGCCCATCATTCAAGGCTATGTGGAAATGGAAAAATTATCCCTATTCCCTACCCCCAACAATATCACGGTTTTTCCTCAGAAGCAGCCCGCTCCCCTTAACGAAGTCAACTCAATGACAAGCACAACTCAGACAACTGGACAGCGTGGAGTAACCGTATACTATTCACCCTCGTCTCAAAAGACAAATATGAATAATGATCACGGGACCGTAGTGTTCCACGGTCTGGGTGAATCCCCATCCGAGCTGAACCACGATCTCAGCACGAACCTTCAGTTGTCCAGAGATCTGGAAACTCCATCCCATAAGGATGGTGTGCCGGAATGGTTCACGACTCCCGTCGAGACAGTAAATGAAACTGCACAATTGAACTCGTCAACGACCAAAAATAGAAAAGCACCGGCGAAAAAGCAGTCCTTCACTCTGGGCGAGATCACTGTGGTGCTAATCTCGCGCCGAAGTCGCTTTCGGGCAGGTACACGGTATCGAAGACGCGGTATCGATAACGATGGATACGTGGCGAACTATGTGGAAACGGAGCAGATCTTACAAACCCACACTGTGGACAGCCCACAAACGGTTGCCTTCCTTCAAATTCGCGGTTCTGTGCCCCTATTCTGGACCCAAACCGGTCTCAAATATCGTCCACCTATCAATTTGGAAAAAACTGACGCCGAGAATCAGGCTGCATTTGCTCGTCACTGGCAGGATCTCCTCAGTCGATTCCGTCAGGTGGTGATCGTTTCCCTGTTGGACTCGGGACAAAATCGTTCGGAGAACATATTGTCTGAGGCCTGTCTGCATCATCTTCTCTTATACAACAGTCCCAAACTGACCTGTGTCCTATTCGATTTTCATGACTACTGTCGTAATCTACGTTTCGAAAATGCGTCTGTTCTCCTGGCCGGAATCATGCATTTATTGAACGGGATGAAATTTTGCTGG
>MSTRG.1868.1
ACACGACCCAGGGGACGGAAGGTAATCAATTTATCCAAACAATCCACGATAACTTGGTCTCCGGTGTCCCATGAACCGTCAGCAAACGCTGTATCCGAATCGAAGGCCGATGGAGTGACAAAATCAACGATCTTTACTGCGGACGAAGTCAAGGTTAGCTTTATAAACCAATCAAAATTTTCCCGTCGCGCCTGATTCTCGTACGGACGTCTGTGAATTTCGCTCTTTTGCATCATTCCTTTAGTTAATCAC
>MSTRG.4588.1
TTACGGTTCCGGTTATTCCGTATATTTGAATTGAAAACAAATTTATTAACAGCAAACGAACCAGTGGAAGATAATAGGGACGGTGTAGAAAATGGAGAACGAGAAACTTGAATTAAAAATGAAATCGGAAGGCTGGAAAACCGAATGATCTACGCTCAGCGGCAGAACAAAACGATGACCAAGAGATGATATCGGCAATTAGATCTCTGTGTGCAAATATTTGCCAAGAGCGAGAAACAGATGAGAGTAATGAGAAAGACAATGGGAACGGAGGCTGGACAAGCTGGCCACCTGTTTCGATACTTACATGTTCACGGGCGAAAATCGCGCATATTGTTTGTTGTCGGTATGAGAAAGACCAAGGCATGAATAAAAGTTTTCAGCGCGCAACAAAGAATAGCACTGTCAACTATAAAGTGCATTAGTATCACTCCGTCTCGCCAGCTGCACGTTTTGTATTGACACAAGCCAATTGAAGGATCGGAACAAGCAAGTGGGCTGTATTTTGAAGGTAGGCTTGTGCGTTTCCGCATTCTAGGAGCAAACTGCCCGCCAGCTGACTGACAGACTTGACCGGTTTCCCATCCCCTTCTATTTTATGAGCCTGAACAACATAGAGGAGAACAATGTTGGTGACGATAAGGATCGACACTTTGAACGGTAAAAAAACAACGACGGATACGGATTGCGTGGAGTTTGCTCAAATTAAGAGTCTACGAGACCGTTGCAGATCACGGCGTGCAAATATTGTACATGTCTAGTGTGTAACGGTAACTAACGAATCAAAGAAATCTTCGACACATTCTGTTTTTATGCGATAACTACGACTACTAATGAACCAGCTGAATTACTTTCATTGCCATACTGATGACTTCAGTTTAAATCACACTGCATGCATGAGTTTCAATAGGCAACTGAATGGGTTGGTTTTACACTGGCTCTGAAACAATCTATCCCAGAAGCAAAAACCAGATTGGAA
>MSTRG.16803.2
AACCACGACCCAGTGTACGGCCTTGTGTCACGATTACGACTTGGTTGTCATGGGAGACTCGCTTTTCAAAGAGTATCAGGGTAACGATGACGAATACGATTATCTGATCAAACTTCTTGCTCTGGGAGATTCTGCTGTTGGAAAAACCTGCTTCCTTAACAAATATGCCAATAATCAGTTCAGTCCGCGCTTTGCTACAACTGTCGGTGTGGACTTTCAACAGAAACGAGTAGTGCGGGAGAGCCGAGATGCCGAAGGACTTCTTGGACCGAAACAACGATTACACCTCCAACTGTGGGACACAGCGGGACAAGAAAGATATCGCAGTTTGTGTACTGTGCTACTTCGTGATGCCATGGGATTTTTGCTGCTATTCGATTTGACTAACGAACAGAGTTTGTATAACTGTCGGGAATGGATGCAATTATTACGTGAGCATGCCTATTGCGAAAGACCAGATGTGATCCTTGTGGGAAATAAATCCGACCTGACATCTGAACGACAAGTTCCCCTATCCACTGCTACGGCGATGGCACGTGAATTAGATATTCCATACATTGAAACCAGTGCAGCAACCGGGAGCAATGTGACTGCCGCAGTTGACCGCTTATTGGATGCAGTGATGAAAAAAGTTGAAGCATCTGTGACGCGACCACGTGTGTATGGCCCCGGTGTGGACACGGTTAATTTGAACAAAGAGACTAGCAAATCTAAATGTGCATGTTGAATGGGAAAAAGAATTTGGATGCCCACTCTTCACAAAATTTGACCGGAGACCAGTTCTGTCTAAGTGAATCTTGACCAAGTGATGCTTTCTGTGAGACAAACCTCAGTGTAATGTGAGAATTCTTTATCTCACGATTTTTACACCGGCACCGCAGTATTTCATCTAAATGAGTGACTTATTATTCAAATCCCGTTTATTTATGCTACTGTCTCTAGTAATAACTTTTACGTCCAATTGAAACCATTCCATCACTCTCTAATCATCTGAATAAATCAGAAAATCCAATTACTATTTTTGCTAACATTCAAAGGACCTCACCAATTTTCCCCTTTTTCCTTCGAACAACATGCTTATTATTGAATTTGACTATACCAATTGTTCGCTTCTTCTCTCGACTTATGTGACCGACTTATCTCTGAAGCTTTTATCTGATTTAGGGGCTGTTTCGGAAAACAAATTTACTGTTCGTTTCTCTGAATTCTTTTGTTCCACACTTAAACAAATGAACAACTGTGATTTTCAACACAATCACCGTCCTTTGGCATGGTTTTTTTCGTACTTTCTAGTACTCTAAAGAATACCTTTTTATGTTCATACCCGAGATCACTTCACACAATAAACTTGAAGTTTTTGC
>MSTRG.6923.2
GTACGATATTTGCACCAAACTGAAAACACCATAGCTTATACATCAATGATTTGATACCCTACTCTCTCATTGATTGCTCCAGGAGTTTCATTCAAATGGTTTTGAGCAACACGATAAAGACTCAAGAGTTGCACCATGGGTCATTGAGCGCAAAGAAAAACTTTCGGGGCAAGAATTCATTCACTGCCGACTCCACTATCATGGAAATATGGCCCGAGTTCGGCGAAAACGCCACAGTGGCCAATATAACTGTACTGATGGACAGTGACCCACAGATTCTTGACGGCACATCCTTGTTTGGCCAGTTTCACGAGTTATGGAGTAATATCTCAACCAGTCCGATTGATCTGCCTCTCCAGTACAGTGCGACGTGTACAAATGTGGCCAAGCGCCTTCCAGTAGTTGCGAATCACTTGCTACCTCGTGATGGTTTACCGAACGTTCGGCGTTTACAAGATATGTTGCATTTAGAAAAAGACACATGGACACTCATTTCCGCCTTGTATTTGGATCGTTTAGAGACGGAAAACCAGGTAGAAAACATGCCTCATGAAAGCTATCAGTCGGTTCAACATTCAGAACGTGAAATAATGAAGCTTCTGTACGAGAAAGATAATCGACTGCGGGAAATGCAGATGTTGATCGATTGGCTGGAGAGACGAGTACGGGAGCATATTGAAGAAGTAGCCGAACGATACGAGTGTTTGTTCAATCAGACCACCGTCTGGGAAAATACGGCTCACTTTTTGAGTTGCCTTCCCCCAGCCGAGGTGCACTCACGAAATTTAGTTACAGAATTGCATCCGGACTCCGTGAGCTGTACTGGAGGTCAAGTCGCAGCTGAAGATCAGAGGGATAATGAACGGTTCTTGAACTATCTGTTTTTGTGTATTCGTGGTGGAGATCTGATGCGGGCCCACCGCTTGTGCATGCAGCGGGGTGAATTTTGGCGAGCGGCATCATTAGAAGGCTGGCGTCTGTTTCACTTTTCCGGATTTATGCCTAACTCTTCAGTCGTTCGTCTTGATCCTACTGACACCGATGTTGAAGATCAGATGGAACAGGACTCCGAAGATGGGACCGTGGAGTTGACGGAGCCAATGCGAATTGTGTGGAACAAGACTAGCGTAACACGGCTACCTGTCACGGACATCACAGCCCTCGATCCGGAAGGGAATCCCACTCGGATTCTGTATAAATCAGTTTGTTGGTGGAATGCGGAAGATGTTCGACTTCATCCATACGACCGGGCAATTTATGCCTACTTGTCTGGTAACTTGGGTGTTCTGCAACGTGCATTACCAGCCTCATGGACTGATCTGTTATGGGCCCATTGTCGTGCAGCTGTGGAAGCTCGAGTGGATTCCAGTTTGCGCCATCTGCTACACACTGGTCCTCGGGCCAACACATTGGCAGTAACAGGCAAAACCAATTCCTTGTGGCCACTAGATGGTGGGTTAACCCTGCCACCGATTGCGTGGTTGCCTAAGGACTGGACCGTTGGAGATGCGTTCGACCGGGTGGAGTCCACTCTGGGCTGGTCCGCCTTGGGTTACATGCAGAATACATCCGCACTTGCGTTGGATACAGTTCGCCGTTCGGCTCTAAACGATTTCCTCCTAGGTGATGGTTCGCAGCGGTCTACCATTCCAATGTTTGATAGAGCAGCATCTGGTCAAGAAACCTCGGTGTCCGTATTGCTCTATTGCATTTTCTACGCCACCCAACAGGCTGTTATGCTTCGCGATTATGAGGGTTATTTGACCACCTTGGCAGATCTTATGCCCAAACTGGTTTCTACCAGTGTCGGACTCACTGTGCCCCCCGATCTGAGCCCGATGAATACACTGGAGCCTCCTCAGGAAGTACACACCGGAACCAGAGATCCCGCTGTGTGTCAGATGCTGCGATTTTTGGTCCATTTCGTTCTATTCCTACGTGCAGTTGAACCATGCATTCAGGATGAGCCTTGTGCAGAAATCATCAAGGCATATTTGTACTTACTAATGGCAGACGAACGCAGTGAACTGGTGGCGAACTATGCTTCCACGTTGCCTACGGCTACACTACGAATCCAGTGGTACTCAGCGTTTCTTGCCGGCATTACCCAAGCAAGTGAACGTGAGCACTGCCTGCAGTTAGCCGTCGTGCACGGTTTCGATGTGCAACGTCTTTCCCGTGCTGTGGTTCGATTGATACGTCAACGGCAACCACTGGTCCCATTTCGATCTTCGCTATCTTCTTCGAGCGAGTGGACTTCACGGGCTGGAATAGCACGTCATTCGGCTCTGTTAGGTACAGCCCAAGACGCAGAATTAGCTACCATTCTGCAAGAGGAGAAATTGGGCAAACTCACCGAGGCAGATCGGTTGCGAATCATCGCAATAGACTGGCTATTTTTCGATCCGAAGCAACGAGGCGAAGCACTAGTCGTCGCCAACAGTCTGTTGCGAGTATTTGTGGCTATGAACTGTTTGAAGGCGGCTCAACAAGTTCTGGCCAAACTTCCGCCCGGAACACTGGGGCAAGCAGAATTGATTTGTGAGAATCTTGGATCGCCTCAATGGTTGGTGAATGCTATACGCGAGCACCAATGTCTAGTCATGTATTTGGATAGCCAGGATGCGTTTGCTGATTGGTTCAGACAAGTTCATGCAAACCGGCCAGTTCCTCCGCCGGATGTCAACTCGACAAGCCACGGTGCACGGGGATTCGCTCAGCGACTGCAAGCAGACGAAGCTAAAAAGGCGTACGAAGCAAGGGTAGAACGTTGGCGTCACGAGCTACGTCTAGATACTCAGGTTGCAGCAGAAAAACTTCTCCAGCTGTTAACCTATCCTTGGCCGGGCTGGCTGGTTGACACGGATGACGACGCCGACACTGAGGGCGCTCTCAACAAACCAGCCACCAGCACGCGCGGTAATGGCGAGCTGACCAGTACACATTATGAGATCCGGGGTGACAAAATAATCGAGGAAGACGAGGAAGAGGATATGAATGCGGTAGGTGCCACCGGGGATGTAGAAGATCACCCGAATGCGCCGAATAATCTCGGTTTGAACGATTCTTCTGGCGCCCTAGTTGACCTGGGCGAGAATACCGAGGCCAGGCGGTTGCAAATGCAAGTCTTACGAGAAACGTGTTTGACTGAAACATGTTTCCTACTAGTACGCCTGTATCAGACGGCCGGTATGCACGACCAGTGCGTGGAACTTACCAATCTTGTGGCGTCTGAACGACACGGTTTGTACAAGCTGTTTTCTAAGGCACAACTCCAAAAGCTAATGGATCAAATCACCGAATCCATGGAATACGTTATGGCGAACGATGGTGATCCACTGGGATATCCAACAAATCAGAGCGATAATCTGGCACTGTAAATTACTCCTTTTTCGTTACTAACCCTCCTGGATCCCTTTCACGTTCAATCCTGTTACTGTCACTATCCGTCACCCGCTCTGTCCGCATTTGCGAAATCAGCTTGAGAAAGCAGTGTATAAATACAGATTATATTCTCTACCGTCGATGTTTGTTCTCTAATGCTTTGTGTGTGTGTGTGTGTGTGTGTGTGTGTGTGTGTGTGTGTGTGAGAGAGAGAGAGAGAGAGAGAGGGTAAGAAAGAGAGGAGGTTCGCTTAATTGGAAATGAATCCGTATAATCAGTTATGATGACAAGATCCAATTTCACTTCGTTTCAGTGTTCCAGTGAAGATATCATCCGATTGGGTTGGAGTGTTTCTCCAAAGTTTCTGCCCACTTTGGTGCAGAAGACGGCACATGGGAAGCCCGAGGAAGTGATACCTCTTTTGTTGGATTGTGACTTGCGGGAATCTGGTGTTCCTTGGATTTCGGATCACCGTAAAGCGGATCAGCTCGAGGCCAATGGGCTAGTGGTACAGCTCGTTCGACTGCGCAACATTGCCATTCCCCAGGCGGACGAAGACTTCGGTACGGGTCAGGGACAGGGGACACCACGTCTGTTTCGATTGGCGCTAACCGACGGAAAAAATACGATTTCCGCCTTGGATGTGGACAACCACGACCGACTGAGTTCAGATACACCGCCGGGGACGAAAATACGACTTCTGGGCACAGTTCCCATCAGTATGGGATTTCTCATTTTGCACAAAGATCGATTCCAGGTATTAGGTGGCAGTGTGATCAACCTGATTCACGAATGGACAATGACTAAACAATCCAAAGTCACAGAAGGTCGATTGAAAACGGGCGAAGGAGGCCCTCCTCCATTCGTTCCATTTGGTAGCAAAGAAGCCAGCGCTTTGGTCCAATCAGAAAGTCGCTTTTTTCTCTCTCTGCGAAGAAATCGAGGTCAGGGCGATGCTGCGTTTGACTCTTTCAAACTGGCCACTTCCGGTTCGGCGACTAAAGAGAATGAGCTTGATGCCAGTTTTCTCGAGCGCCGGCAAGGTGTGATCGCCGAGGTGAAAGGTTCTGGTCGCAACGCAAATCAAACGCTACCAAGCGCCAACATGAGGTTCCATGCTGGCGGTTCGAAGTTTGCAAACCTTCAAGCGGAAAAGTCACAAGCGTTTGACGAGGCCGTAGCGAAATTAGTTGGCCTGGGCTATCCTGTCTCTTTGGCCGCGTGCACCTTAAAAATTTGCAAAGGGGATTTTCAAGCCTCACTGGATCGTTTACTTGCCTCAGCTGCCTCGGGGATTGCAATAAATGGCCCAGAGACTGTTTCATCTCGCGGTGGGTCGAACATAGGTCCACGTGGTCGGGGGAGCCGAAGAGGTGGTGGACGACGTGGACTTGGAGGTTATGATCCGGACGAAGAAGACGATCCACGATTCGACCCAGCTGCTGCGGCTGCTGCTGCAGGTCTCCCTTCACGTCCTTCCACCGGTCTGACCCGATTGGAGGATCTGATGCCTGACAATGTGGCCAGACTGTCAACCGCCCAGACCCAATTACAATCTGGACCAAGCACAGCTGGTTTGGCTCAAAAACGGACACGTCTACCTGTGGGATGTCCAATTCTTGCTCAAAACATGACAGGGGTATACGAGGAAGCGGTGATGCTCGGCCAGCTGTCCACAAACGGATCGGATAAAGTGGTTCTGGTTGTCTACAAACGGCAGCACGAGGGCCGTATGGAAGAAGAAGAAGAGCTGGTTCCTCTAAGTCTTATACGAACGTTGAACAAAGAAAAGATTACTTTGGACATGATACCACCTGCACCTGCCGAACGCGCCCGTGTGTACAACATTGGTACTACTGGCTCTAGATATTCGGACTCGTCACCGTTTAGTAATGGTTCTGGGGATTTCGGTCGTGGATTCGATTCTCAAAGTGGCTATCGAGGAAGCCGTGGACGTTCCGGACACCGCGGATTCCGCTCCCGTGGAAGTAGCGGCGCCAGCGGTGGTGGTCGAAGCCGAGGCCCGAGACGTTTTCGGGGCTCCCCTCGGAGTTAGGCACAATAATGTTATTTCCTTTGATTCTTTCGCCTTACTTGCTTCCTGATGTCGTATTGATGCTTGTACAGACTTCATTTTTGAAAGACAGTGCATACTGGCTGTAATTCCGT
>MSTRG.14790.1
CTGCCTCCATGTGGCTTTCTATATAATATCGGAATTACCTATACAGAAAGACCAATCTGGATATCCCATTCGACTCACTTGCATTTGTATCACAGGCAACCCCCCCAATGAGTTATCCAATGGAGGGTCAATCTTCTCTATTTCCTGCAGGCATCTCCAACTGCAATTTGACAACACCATGTTAACTCTATTTTTAATCTTCTTTTGGTAACAACCAATTTCTCAGTATTGATTCCTCAAATATCCAGTTGGTGCCACACTGCGACTCCTTTTACACTTCCCGACTCTTCTTTGAATCTCTTTCACTCCACCGCTCTCTCCCTATCTTCATCGACTGCACACAAAATTCCATAGATCGCCGTGATCCATTCTGGACTACCGGACCCGTCGCAGACAGTTATCGGCATCCATAAGGCAAGTTGTGTTTTATTCTTGCATCAACTCCCTGTTCATGTAGTGCTGTCCGACACCAGTTGCTTTATGGGTTCTTG
>MSTRG.14430.1
GTAGGTACCTGTACATTTCCGACTTTTTCCATGATTTTCAACGTCCCTTGGTGCGACACTCCTTTGTTGTACCGACGTTTTAATGTAAAAACACACACCTTTTGGTCGTCACCACCGCGCAATACAAAAAGGCTGTAAATAAATCTTTTACTCTGGCTCGATCTCATCTTCTGGTTTTGAGTGTCTTGGAATCATATCGGTCGGAACTAACTGTGTGAAACAAAACATTTTAGAAACTTCAACGGCGTCTCTTGGCACTTCGCTCAATACCATCCTGTTCTGTCCAACGGATGGCTGTCAGACCGAACTGAACTGAAGACATTGTCGGACATTGGCTCTTTGACGCTCATTTCCTGATCACAAGAACACTGAACAACTGTGAGTTTGAGTCACACCTATTGTTTCATTTTTATTCTTGATGTACATACCCTTTTGGCCTTTTTATCACCGCACGCTCCTCCGCCCGTCTTAGTTTGCTAGTGTCGCCTTAGATATTGTTGACAATAATTTAGTGTACCACATAGACAGAGTAGTACGCTACAAAATTGGTGAGCCCAGGTTGTTTTTCCATCATTTGACACTAGCTTCATTCTCTCGGTCCAAGTTTCACACCATTCACCATGTCTGACAGCGAATCTATTGACAT
>MSTRG.17331.3
GTTGTGATAGAACATTCTCTGAACTCAGTTCAGTTCAGTTTATTCAACCATTAACCTCGCACTTCTGTGCTCTTGTTTCGGTTGCTACCTTCCAGCATCGTCGAGCAAAGAGCAAAAGGAATAGGAGCATTGTGATAAACACTCAAAAAAGTCAAAGTATCAGGCGGAAATCGGGAAGAAAAGAAAAGAGTCTGATTGCAACTGCTTCACTGACCGCGACACCTAGCCATATCACATAATTTCTCCAACCACTCAGAAGGCGGATCACGTGGACTCCAACCTGGAAGTCTAACACGTCCTACGTGGCTGCCGAGTATCATCCAATCCCCTGTTCTGGCTCATTCTTTGCACAATAAATGGTCTCGCTCTGGGTATGAGTTGGCCTTCCGTAGCCAAAATTTTGCGCACGTCTGTTCCTCCCCGTGAATTGGCCACTTGGTGGGGTATAATATCGGCCGCAGTCAATTTGGCCGGCGGTTTGGGACCTTGGATTGCATTGTCCTTGTTCACCGTTCTGTCAATCAGTTTTGGAGAACAACGAGCTTGGAAATTTGTGCTGATAATG
>MSTRG.6928.2
GGCGTACGTGCTCAAGCTTGTGTCAGTGTGTGCTTCTTGTTCAAGCAGTTGGAATTAAAACTTCATTACATATCACCCTCGAATCAGGCACAAGTTAACGGGCGTGGTAAATCTAAGTTTCGCAACAAAAGCGTTGCCGGAATTTCGTCGTGAGTTGCTAAAACGGCGCAAGCATGTCGGATCCACTGTACAGCCGAAAGTTTTGCAGCCCATCTGTCCAAAATGTGAAAAACCGACATCTAGTCACAAGTTGATTGATATGTTTTTGGTCAAACGATTCATGAACCAGACTCCATGGGATCGATTGCCTAACTTAAGTCGGATTCGATGGCCGGAATCGACTCTCGCCGCGTTGCCTGCTGGTCGCCTGCTCTCCAGGAAAAACAAAACGCGTGCACCAAATCCTCCGCTGTTTGAACCAATTTTGAGTCGGGGGCAGCGTCGTTTGTACGATAAACTGTTGCTGAGATTCACAGAGCTTATGGATCGACATGGTTATACAGATCGGTATTTTCTTTCCAGTGGCACCTTGATTGGCTCATACCGACATCATGATTTTATCCCTTGGGATGAAGATGTGGATATCACAGTTGACGTGGAACTTCGCCCTTGGATTCAGAAGGCTTTGAGCAACATGCAACCAGAATATTCCTTTGCAAAATCGCACAGAGATAAACTGTTCACGAAACTTCTTCCTTTGGACCAAGACAACGAAACTGATGTGGAGCAGAGCCGTCAGTCGACAGGTGTATCGTGGGGATGGCCATTCTTAGATATTACCTATTTTGATGTGAATGAAACTCATGTCTTTGAAGTGCTACCCTCGTTAAATCCATATGAGTCATGGCCGAAAGACGTGGTCTTCCCATTGCTTTATCGACCATTTGGTCAACACTGGTTCCCTGCGCCGAGAAATTCCTTACAATCTCTAATCTACTCATACGGTCGAACAGACGAATGTAAGACACAAAGTTATTCACATATTTTCGAGCGGTCAATCGCTTCAAATCTAACCAAATGTCGGCTACTCGGCTCCCGTTATGCATTTGTGCAACGTCATCCCTGTCTGGTAAATGGTCAACTGGTTCATTCGGGAGGAAATATGCTTGTTGAAGAGCGATTGGTCCGTCAACTGCCCAACGACTCCGTAGAAATCATTCATTCACTTTGCCTCGCCTCGGATGTGACCAATGTCAGGGCGGAAACTTACGCCTTAGATTTGATCAAGTGAGCTGGTGGCAACGAATTACGATAATATTAGAGATGGGTACTTGTATTTTATTGGCTAGTGAGAAGACTGTTCTATTATGCTTACTGTTACCCAAATGTTACGCATCACCGTCACTGAAATATTAGCAGTCCGACATTGAATCACGATGGGTAGTTCGCTGTCCAATAGTAAGAACTTATCTGGTAAACTTCAATCAACTTCGTCATTTTTACTCCCTCTTGTTCTGGTACGTAAATCAACTCCACGTAGCTCACTTCTTTTACTCACAGAAACTCAAAACCCTACTCTGATTATCATATTCGTTCCTCATTTCTCACACACAAAAGGTTCCGGTTTTGAAACCGCCACCGCAAGGTCGTAGATATTTTTTCAAAATCTAATGACTTCACAATGCATGTACAGCTAAGTTAGAAAATTTATGAAATCGTGTTCCAGAAGTCATGCTGAGACCATGTACATTTAAAACCCGGAGAAAATTATGGAAGAAGACGTTTTGATGTACGTCAGAAAAACTGAATTGTGACGAGTTCTTTTTCTGTTGGTTATCAA
>MSTRG.1848.2
TTTTAAGAAACTGCTGTCGGTTTTCGTGATGATCTTCGAAACAGTAGCTTCGCTAAACTCGACGGGATAAAGAGAAATAATATGCACACAAGATCAGTTCATTTGGCTGAACTGGAGGTGAAAGCACGAAAAATGGCTCTAAAAAGAATTGTGGACTTATTTCAGAGGCCGGATCATTTGGAGAAAGTTGCCCAAATCCGCGACCAATTTAGTGAGCAAAAGGTTGCTACTGAAGCCCAACTCAAAGTGGCTCTCTACAGTCAACTTGATGGAGCTCGGGTAGGGATGAATAAGCTTGACGAGGCCAATAATGAGATTCATGATATCAAAATAAGGTCTCGCTTCCGCTATTAGAGTTTACCTGCCCGCCTCTTTCCATATAGATTGTACGAAATCACATCAATTTTGAAAAGCTTGCGTGGGGTATCAAAAGAACTGAAGGAAGCAAAAGACTTGGCCATAAAATATGCGCAGGTATGAGATGAGTTATAGGATTAAAATTCCAACCATCTCATACTGAAGCTTGGAGCAGCCATGGACAATATGTCCTGTTTGGTGAAAGCTCCGGAACTGCTCAACAGTGCCTACGATCTGATACAAAATGACAATTTTTTGGATGGGCATAAAATCGTTCAAGATATAGAAGGCATACGAGATGTTCTGATGAATGAAGTATACTTGGATAAAACTACAGGAGATACTGAGACTCTGGTGGAATATTTCAAAGACATACACAAACTGAACAACATTTTTGTGGAAAAGATCAAAATGTTGGGTTCCCGTTTGATGCACGCGGTGATCGCGGAACCAAAAATGGTAATCGACTGTATTCGTGTGGTTGATCGGGAAGAGCGGGCAGATCTCATCTGGAAAAAACGTGCAGAGAAGACCGGATTCAAGGTGATCGGTAGACCGAAGAAATGGAAGCAAGTTCTGTTCGAAGCGATCGCCAAAAACATCCACGATAAAGTATTTGGAAGTGCTTTGGATAACGATGACGACAAGAACAAAATGGTTCGACACAACGAAGCGATTCGTCAACACGCGATGAATGATCTGAAGGTTGCCAAGAACATATGCCCAATATTTTTTCCTCCGGACTACAACATATATGATCGCATTGTGGAAATGTACCATAATGCCATTGGGGAACACGTCAGCACTTTGGTCTCAACATCTTTGGATGAGAAAAGGATTGCACAACTACTTATTTGGATCAATTCCTATCGGACCGAGGAGTTCATGGGAGATCCTTTTCTGAACATAGACTTTTCTCGACTCAACCTGAAGTATCCGGTTTCTTTGCTACCACCCGATCAAGTGAAAAAGTTCAGCGATCGGTATGTCAACGGAACAATGCGGGAATTTTCATCATGGGCTCGAAACTCCTTGGCCAGACACTCACAAGATTGGCGAAGATTTACTTTACCGGAAATGGATGGTCTATCATATTACTATACTGGACTACCCCAGCTGGTGATGACACCACTCAGTGAAATGACCGGAAAAGGTAATCTGCTGCGCGCTTTGGGAGATTCTGTGCGGGAACAATTTTTTATCAACTTTGTCGACCACATGGAATATTTTGTTAACGAATACAGCGGAGCACTACGGGTATACAGAGAAGAATATTTGGAAGACCGCTCACGATTCCAATATTATATTGAGTATATG
>MSTRG.1848.3
TGACGGGATAAAGAGAAATAATATGCACACAAGATCAGTTCATTTGGCTGAACTGGAGGTGAAAGCACGAAAAATGGCTCTAAAAAGAATTGTGGACTTATTTCAGAGGCCGGATCATTTGGAGAAAGTTGCCCAAATCCGCGACCAATTTAGTGAGCAAAAGGTAATCGATAAAGTTCGAATCTAACGACCCTACTTTGTTCTCAATCAAGGTTGCTACTGAAGCCCAACTCAAAGTGGCTCTCTACAGTCAACTTGATGGAGCTCGGGTAGGGATGAATAAGCTTGACGAGGCCAATAATGAGATTCATGATATCAAAATAAGGTCTCGCTTCCGCTATTAGAGTTTACCTGCCCGCCTCTTTCCATATAGATTGTACGAAATCACATCAATTTTGAAAAGCTTGCGTGGGGTATCAAAAGAACTGAAGGAAGCAAAAGACTTGGCCATAAAATATGCGCAGCTTGGAGCAGCCATGGACAATATGTCCTGTTTGGTGAAAGCTCCGGAACTGCTCAACAGTGCCTACGATCTGATACAAAATGACAATTTTTTGGATGGGCATAAAATCGTTCAAGATATAGAAGGCATACGAGATGTTCTGATGAATGAAGTATACTTGGATAAAACTACAGGAGATACTGAGACTCTGGTGGAATATTTCAAAGACATACACAAACTGAACAACATTTTTGTGGAAAAGATCAAAATGTTGGGTTCCCGTTTGATGCACGCGGTGATCGCGGAACCAAAAATGGTAATCGACTGTATTCGTGTGGTTGATCGGGAAGAGCGGGCAGATCTCATCTGGAAAAAACGTGCAGAGAAGACCGGATTCAAGGTGATCGGTAGACCGAAGAAATGGAAGCAAGTTCTGTTCGAAGCGATCGCCAAAAACATCCACGATAAAGTATTTGGAAGTGCTTTGGATAACGATGACGACAAGAACAAAATGGTTCGACACAACGAAGCGATTCGTCAACACGCGATGAATGATCTGAAGGTTGCCAAGAACATATGCCCAATATTTTTTCCTCCGGACTACAACATATATGATCGCATTGTGGAAATGTACCATAATGCCATTGGGGAACACGTCAGCACTTTGGTCTCAACATCTTTGGATGAGAAAAGGATTGCACAACTACTTATTTGGATCAATTCCTATCGGACCGAGGAGTTCATGGGAGATCCTTTTCTGAACATAGACTTTTCTCGACTCAACCTGAAGTATCCGGTTTCTTTGCTACCACCCGATCAAGTGAAAAAGTTCAGCGATCGGTATGTCAACGGAACAATGCGGGAATTTTCATCATGGGCTCGAAACTCCTTGGCCAGACACTCACAAGATTGGCGAAGATTTACTTTACCGGAAATGGATGGTCTATCATATTACTATACTGGACTACCCCAGCTGGTGATGACACCACTCAGTGAAATGACCGGAAAAGGTAATCTGCTGCGCGCTTTGGGAGATTCTGTGCGGGAACAATTTTTTATCAACTTTGTCGACCACATGGAATATTTTGTTAACGAATACAGCGGAGCACTACGGGTATACAGAGAAGAATATTTGGAAGACCGCTCACGATTCCAATATTATATTGAGTATATGTTGGCCAATGCAAACGACGCTCATGTATTTTGCGAGAGTATAGCCACTGTGCTAATGCGTGAACTATCAGACATTCCGCATTTGAAAGCGAAACTGGTTTCCAAGATCAACGTGATCAAACAAGGATTCTCAAGACTTACGGAAAACTGCCGGATGGCTTCAGAAGAAGTGGTCCTAATGGATCTGAATTCTGTTCTGAATAACGTTTTCACATCAAAATGGTTGGAACCGGATGATATCACAGCAAACTATTTACAAGGAACTTTGGTTGATTATGATGAAACACTGAAGCACGCACGACCAAAAATCTATGTCGATTTGGTGAACAGTATCGGGGAGAAATTACTCTTGGACTATTTGAAAGTGGTTATTACTCGACGATCTCCAATGAAGTCAGATGAAATGAGACGGCGGGCTGGAGAAAAAATGTTGAAGGATTCTCACATGGTACAAACTTACCTTCGGGATGGAATGAAGGTTCGCGAAGAGATTGTAGCGGCATATGGAGCGCTTTCGGACATTGCCCGCTTTTACACTGAGGACGATACGTCTATGATTTACTTAGACATAGCGAATCTACTGAAACGTTTTCCAGACGTTCAAGAAAACCAGCTAGTTGCTTTTTTGACGGCTCGCGATGACATGCGTTCGAGTCAAGCCAAAGAATTGGTGGCCAACAGCGTACATCCCGGAGAGCAACGGATCGGTGTGACTTCATTGAACATATTCACCAAATTGGCGGCAGTCATGCACGGGTGATGTGATATATTCTACTGCTATTTTCGTCAAATGGCAGGGAACACCAACCGAAGCCAATGGTGATACTAGCTACTTCATACCTCCACGCTATGTTATGGCGATTCGTCACCACTCA
>MSTRG.1848.4
TGACGGGATAAAGAGAAATAATATGCACACAAGATCAGTTCATTTGGCTGAACTGGAGGTGAAAGCACGAAAAATGGCTCTAAAAAGAATTGTGGACTTATTTCAGAGGCCGGATCATTTGGAGAAAGTTGCCCAAATCCGCGACCAATTTAGTGAGCAAAAGGTTGCTACTGAAGCCCAACTCAAAGTGGCTCTCTACAGTCAACTTGATGGAGCTCGGGTAGGGATGAATAAGCTTGACGAGGCCAATAATGAGATTCATGATATCAAAATAAGATTGTACGAAATCACATCAATTTTGAAAAGCTTGCGTGGGGTATCAAAAGAACTGAAGGAAGCAAAAGACTTGGCCATAAAATATGCGCAGCTTGGAGCAGCCATGGACAATATGTCCTGTTTGGTGAAAGCTCCGGAACTGCTCAACAGTGCCTACGATCTGATACAAAATGACAATTTTTTGGATGGGCATAAAATCGTTCAAGATATAGAAGGCATACGAGATGTTCTGATGAATGAAGTATACTTGGATAAAACTACAGGAGATACTGAGACTCTGGTGGAATATTTCAAAGACATACACAAACTGAACAACATTTTTGTGGAAAAGATCAAAATGTTGGGTTCCCGTTTGATGCACGCGGTGATCGCGGAACCAAAAATGGTAATCGACTGTATTCGTGTGGTTGATCGGGAAGAGCGGGCAGATCTCATCTGGAAAAAACGTGCAGAGAAGACCGGATTCAAGGTGATCGGTAGACCGAAGAAATGGAAGCAAGTTCTGTTCGAAGCGATCGCCAAAAACATCCACGATAAAGTATTTGGAAGTGCTTTGGATAACGATGACGACAAGAACAAAATGGTTCGACACAACGAAGCGATTCGTCAACACGCGATGAATGATCTGAAGGTTGCCAAGAACATATGCCCAATATTTTTTCCTCCGGACTACAACATATATGATCGCATTGTGGAAATGTACCATAATGCCATTGGGGAACACGTCAGCACTTTGGTCTCAACATCTTTGGATGAGAAAAGGATTGCACAACTACTTATTTGGATCAATTCCTATCGGACCGAGGAGTTCATGGGAGATCCTTTTCTGAACATAGACTTTTCTCGACTCAACCTGAAGTATCCGGTTTCTTTGCTACCACCCGATCAAGTGAAAAAGTTCAGCGATCGGTATGTCAACGGAACAATGCGGGAATTTTCATCATGGGCTCGAAACTCCTTGGCCAGACACTCACAAGATTGGCGAAGATTTACTTTACCGGAAATGGATGGTCTATCATATTACTATACTGGACTACCCCAGCTGGTGATGACACCACTCAGTGAAATGACCGGAAAAGGTAATCTGCTGCGCGCTTTGGGAGATTCTGTGCGGGAACAATTTTTTATCAACTTTGTCGACCACATGGAATATTTTGTTAACGAATACAGCGGAGCACTACGGGTATACAGAGAAGAATATTTGGAAGACCGCTCACGATTCCAATATTATATTGAGTATATGTTGGCCAATGCAAACGACGCTCATGTATTTTGCGAGAGTATAGCCACTGTGCTAATGCGTGAACTATCAGACATTCCGCATTTGAAAGCGAAACTGGTTTCCAAGATCAACGTGATCAAACAAGGATTCTCAAGACTTACGGAAAACTGCCGGATGGCTTCAGAAGAAGTGGTCCTAATGGATCTGAATTCTGTTCTGAATAACGTTTTCACATCAAAATGGTTGGAACCGGATGATATCACAGCAAACTATTTACAAGGAACTTTGGTTGATTATGATGAAACACTGAAGCACGCACGACCAAAAATCTATGTCGATTTGGTGAACAGTATCGGGGAGAAATTACTCTTGGACTATTTGAAAGTGGTTATTACTCGACGATCTCCAATGAAGTCAGATGAAATGAGACGGCGGGCTGGAGAAAAAATGTTGAAGGATTCTCACATGGTACAAACTTACCTTCGGGATGGAATGAAGGTTCGCGAAGAGATTGTAGCGGCATATGGAGCGCTTTCGGACATTGCCCGCTTTTACACTGAGGACGATACGTCTATGATTTACTTAGACATAGCGAATCTACTGAAACGTTTTCCAGACGTTCAAGAAAACCAGCTAGTTGCTTTTTTGACGGCTCGCGATGACATGCGTTCGAGTCAAGCCAAAGAATTGGTGGCCAACAGCGTACATCCCGGAGAGCAACGGATCGGTGTGACTTCATTGAACATATTCACCAAATTGGCGGCAGTCATGCACGGGTGATGTGATATATTCTACTGCTATTTTCGTCAAATGGTGTGTTCAGAAAGTAAATCTTACAAAAGAACGAGTTATTCGAAAGATTATTTAACATTATCTAACGCGCGATATTTAAACCGACTTCTTTGTGATTGGTCTAATCACAATCAGCTTTCATGCGATCCTATTAACCTTGAAATTTCGAGTTCCCAACAGAAATCAAGCAAAACGGAGCAGATTTTTTTATGAACCACATGTAAATTGACTTACTTACATATAATATTA
>MSTRG.154.1
GTGTAAAGTCCAGCCACCGGAACGTTCGAGCGACGCGTAGCAACCAATTTCGACACAATTCAAAACAAAGTCGATTCCAAATAGCTACGCGTTGCTCGAACGTTCCGGTGGCTGGACTTTACAGTACTCAATAGTGTTCCTTCTGGGCTCTTTCGCTCCAAATTGGAAAACAAATCAACAACTGCAGCAAATACAGTCACAACGAAGTTCAAACTGAGCGACTCTCGCTCGAGGCAACGGTAGGAGTCCGGTTTGTAACAAAGGCTTAGAGAAATAAAACAAAC
>MSTRG.16230.1
CATTTTTAGAGAATGCACATTATTATCATGTTCGAAATAGACCGTACGAATATCAGGTAAAGGCAATTTAGGTTCAAAATTATGCAATGCTGTACGAGGTGAACGAGTATTCAAGGCGTAAATGTTATCAGAAGGCTGATTTGTGGAACATAGATCACTAGAATTCATGTCACATACGTGAGAAACAGTACGTTTACGACAAACACGAGCAAAATGGCCACACTTACCGCAAATGCNGTTGCTGAATAAGAAGCACCTCTTCAAATTTCTTTGTTGGCACGGAGTTGTAGTCGCAGCGGCGTATCGCACACAGAAGCCGAGATATGAAATCATCAATTTTCTCTCCGGGCTGCTGCTTCATGAGTGAAAATTTGTAACGTGCCACATAGGCATTTATACGGGGTCCCCAATGTTTGTCTAGTGTTTCCAGTGCATCCTTCAACGACGTTTTCATGCACAAACCTAATGCGTCAAAAAGCCTTCGTCCTTCATCTCCCAGATGTAGTCGAAGAAGTTTCAGCTTATGTTCTTCTGAAAGCTTGATGCCAGTATTAAAGACGGACAAAATCTCCACATAATCAATGAAAGTAGTCATCCACGAATTCCACGAATCTGAGGATGGTTTAACAGCAGCATCGATCCAAAACTGATCTGGAGCACGAATTGTAGCTGTCATTCCGCAGGTTTGAAGCCGCGACGCCAAATGTTGTGTTCACAATTCGGTAAAAGAAGCAAGGCGCACGTGTATGGATAAACGTATATTCCCGCAGCAACGTACAGTAAGCGCCAGTACAAGCAAGCACGTGAAAACGCAGCCGAGTCTGCAAGTGCGTGAGTCAGTTTTTATGTCATCGGAAACGTAAGACAGCGGTACAATCGGACCACGTCGTGCAAGGTCGCGCAACACGTGATACAATCTGATTGGTCAATGCCGTCCGGGACGAAGCACGGCGAACGTCAGCTATGTACGTGCGTGTGTGTGCATGCAAGATCGTCTGTCTGAGCACATGCCTGTTCAGGCCAAACACAAC
>MSTRG.15700.2
CCACTCTAAGCGCAGCCATCAATTGGCTAAGAGGCCTCCCACCTACGGGGGTCAAGGGGCTATCATAGAAGGTTTTGGAAAATAACAACCCTGGTTCGTTCCACACAACAGCCACACACTTCCACACTTGGAATCCTTTCACTGGCCGCGGTCCTCTTCCCAATTTGTTCTACCTTTTTGTATAGAAATGAGAGTAAAAACAGATCTTGTTTGACTTTTTACTTCCAGTTAAACGTACTGGGAGCATACTGTCCTGCAATGTCAAAGCCCTTTTGATGCCGATTTTTTTAAATCTCCTTAAATTCCTGTGCAATGTCCGCAGTTGCTTCAGCAGAGTGGTGCATTTCTCAGTTCCAGCAGTTCCCAGTCCTGACCACTGAACATCATGCAGCTTGTGATGGTTTTTTTCAAGTCATTCGATTGATAAAGGTGTGAACGTGAAAATCTTGTTTAACCCAGACAGCGCCTGCAGGAACCTTCGTACTGCTTCTGTACGCTCAAGCAGCTCAACCATCAGCTGAGCGTCAACTGAACGTAACCTGATTGTCCTCTTTGAAAGAAAAAGGACACTCAGGGGTGGATCAAGAGATGTTCAGCGGACATTCAGGTGACGGTCACCGAGGATGATAGAAAACGGACCCCGTTACCATCAATTTGTTTTAAACACTAATTTGGACTTGGTACTCCTAAATAGACGTACCCCTCCCAACTAATATACTATTATTCTAAGTTATAATGAAAATTCGTCAATGGCGTAACAACCCATTCAGCAAAATAGTCTCAAATTAGTCAAAAATATTCAACATTAGTGCCGATTCAGTCCCAAATTCGCCCCAAATTAGTCTCGTATGAAACACACTAGGGGCATTTTTGGGACTATTTTTGAACACACCAAGAATGCAGAGGCCTACGTGCTTTACTTGAAAATTCCGAACGGTTTCCCATGAACCGTAGAGAAATACCGGCATTTGCAAGAAAAAGGTGCTATGAACTGAAAGATGTGCTTGGAAGAGGCGCTTTCGGCTTCGTTCGGAGATGTATAAAAACTGACACTGGTGTGGAATACGCTGCTAAGCTGATAAATATCAAGGGCATATCTAGGTCAGAACTTCGTACTGTGGAACACGAGGCAGAGATATGCCGGAGTTTGAGACACAAAAACATAGTCCAACTTCACGACAGTTTCTACTCTGGAGAATATTTCATCATGATCTTAGATCTAATCACTGGCGGTGAATTGTTCGAGGACATAGTACGTCGTGCATTCTACAGTGAATCATCCGCAAGAGATTGTATCTATCACGTCCTGAAAGCAATGGCTTATATTCATGATCAAAATGTTATTCATCGTGATTTAAAACCCGAAAATTTGTTACTAACGAGTAGAAAAACTAATTCTGACATAAAGATAGCCGATTTTGGCTTGGCTATTCGAGTTGCTGATGATCTACCACATTGGAACGGACTTGCTGGTACCTATCCTTACATGGCTCCGGAGATGATCAAAGGAATGGCATATACGAAGGCCGTGGATATATGGTCGATTGGCGTAATCCTCTATTTACTTCTCTCCGGCCATCCACCTTTCTGGGACAAAAGTGATTCGGTTTTGCAGGCTAAAATCGTTCGTGGGGAATATCATTATGATGCATCCAGTTGGTCCAGTGTGTCGTTCGAGGCAAGGGATTTGATCGATCGTATGCTCACTCGCCATCCAACCCAGAGAATTACGGCCAAACAGGCACTGAGACACCAGTGGATACAGCACACTGAACTAAAGATCTCTAAGGTACACTTGGAGCAAACAGTTTCACAACTCCGTAAATTCAACGCCCGCAGGAAATTCAAGGCCGCCATACTGACTACAATAGCCATGAATCGGCTACTTCCACATGCGCGTTCTCAACCTTATCTGCCTATTGGTTTTGCTTTCCCACACTCCACATCCGACGAGGAGCTAAATATTCTCAATTCATCCGTTCGGCGCTCCACTTCTTTCAATGACCTGTCGTCATCAGAACCAGGCAAGCTAGTAATAACTCCAAAGTTATCTTTACTAGGTCAGCTTAAATTTCCATTACCTCAGTTATATTTCTTTGAGTGGGAAATAGTTCTGTCTTCGTTATTCATTGTAGAGGCAGAGATACAGCGTCCCTTGTGAACCTTGTCACCTCAACTTTTCGGTGCATGAAATCAGAAAACACTGTTCTGCTATCGCCTCTTTCAAATGCCGTGCGCTTTGATGGCCCTGTCACAAAACGCTATAAGATTTTAACTTTGTCTATTTGTTCCACTCCTCCTATGTGTTCACTGTTTCTGATGGATCCGGTTTCGCACTACTCGGCACAATACTTCAAAAATTCTGAAATTTAGTAAGCTTTCTGCTTGGCAAACGCATTTTTTTCATATCAGTTCATTTACCGATTATTTCAACCTGAGTATTATGGAAGGGTTAGGACATCAAATTGCACGGCCTTGTCGAGCCATCTAGTAGATCTCACTCTTCAGTCTTGGAATAGGGAACCGGGCGATGTAGAGACTATTTGCCGAGAAAGATAATCGTCGTTTTGTTTCACGTTCAGTCGTGTGGTTGTTCGACTTAATGACCTTGGTGGCTACTGCTATCCCTCGAGCATGA
>MSTRG.11187.2
TCGGTTGTCGAATACTCGAAGACGTTCACTGTCCTTTGAGGAATGGTGCAACCAACTCTCCTTTGATCTGAAGAACACAAGAACCCAGGTGGACTATCTGTCGCGATACATTGTCCATCTTCGTGAAAAAATAAATTCCTTAGAACAAAGGATCGAAAATCATCAATGCTCCCCAAGTTTCCCAGCTCAACAGTTGGTTCCCTCACATGCGATGTACGCCCCAGCCGTCAATGCAAATCAACAAGCATTCTGTCTTCCCCATACGTCTCCAAATCCCGCTCCTGTGGTTGTTTTGGGCCGAAGCCCGTGTGTGCCCGGACGATCTTACGGGGTACAACATTCGCCACAACAAATCCAGCCTGACTTGCCGGGATCGACCTCATCTGACAAAGAGAACAGTTTTGCGGATTCGTCCCGGTCGCCCTCACTTGAGGAGGAGCAGACGTCTCGTCGGGGTCGTTCTAGAACAAATCGCGAACCCAGTCCAGTGGTAGCCCACCCCCCTCAGCCTAGCTCCTCTCACAAGAAACGGCGCAGGTCGTTCATTGTTCCACTGGCTCTTCGCCGAAACAAAAATCGCGTCACCGCGGCGAGCAACGCTTCAGTATCCGACGCTGGATCATTTCACCTACCGAAAACAAAGAGTTATACCAGGCGGTAACTCGTACCGGTGGTAATGTTTTGCGG
>MSTRG.9311.1
TTGTGTCAGATGCAACCTGTGTCATTCGGAACGCGTCGCCGAATAGTAGTAACCCATCATTCGTTGTTCACTTCAATAAGCTGAAGCTCTTCGAACAGGTAGCTCAGGGAATCAACCCAACCAGTGGGATTTCGCCGACCGAAGACCAAGGCGCAGTGCCACCAGTACAGTTAGAGCTAGAGGTGCCGATCGAAGGGGGAAGAGCTGTGGCCCCGGGGACGGAGCCTTCTGGAGGGGAGAGCTGTGTAATAGAAACTTCGGGAAGGTCGCACGAGTATGGCGAATTGAAGTAATGAATTTTCTCTTCCGTTTCAGTTGGTCGTATCAACCTTGTACAAACAAAGGGGAAACTGGAAGAAGGTGAAGAAACCACCAATCTGGAAGACGGGGCAACAATTCAAGAGGACTGATTCGTAATGTGTTN
>MSTRG.2020.2
CCTTGGAACGCCCTTGAGTGCTGTGTCAGTTTACCGTTCGGTCATGTCTGAGGGCAAAGGGGCTGATGGTGTGGAAAGTGGCAAGCTGCGAGAGATAGACGCTAGTATTACTGAGGGGAAGCTCATGCTTCAGGTCCTCAGATCACTCCCAAAATCGGAGAATAATGATGCGTTTATTTCACGTTTCGAGGAGCTGGTTTCTCGCCTTGAGGAGTTTAAAAACCAGAGTCGGCCAACTGATGACTCGGGTGAAATACAAAATCAGTTGAACGCTCTAAGAGAGAAACAAGAAAAAATTCGGCGCATTCTTGATCAGACCGCTCACGAATTTCACAATTCATTGTTAAACGCTGATCGCGCTGGTTCATCACACAGCACTACTACCCCTGAAAATGTATCGACTACGGACATGTTGTCCCAATTCAAAAATCTCTTTTCGCCTGCGCCTGCTGCTGATGGCGATCATGTGTCCACGGCAAAAGCAGAGGCGGAACTGAATTCGCTAGCGGCCTTGAAAAAATCTGAGGAGATGAACTCCACGAACGCGGGAACGATTGAAAATACCAGTAAGGCCGAACCAAAGACACCTCATTCTGACGCGCTGACCTCGTTGGTTTGGCTTTCACAGTTCAGTACGCAATGCGCAAAACTGGAAGACCTCATTGAAGATACTGGACGTTTCCAGAGCATGGTTGACCGTTTGACTGATATAACACGACGAGCACACTTATCACAAGCAACCGGATTTCTGATAGACATTTCAACTCGTTTTGGTGAACTGCAGAAGAGCTTCGACTCGTTGAAGGAAAGCTATCAGGATATCCGATCCGAGAAGGAAATGCCAGACGAACTGCGTGCTGCTCAGTTGACTGGCCTTCAGGATTTCCTTGTCACTTTGGATCGAAACTTGGAATCAACAAAAGAATGCTTTTTCACTATCTACCACTTGGTGAAATCCACCGTTGAACAAGGCGTGGCGGATGGTTCGTTACGTGAAGCTCTAAGCGACACGGAGGACGAGCCACAGCGCGCTGCTACGAATAGGGCTGATTCACAACTGGATGCGGGACAAGAACAGGAACGGGAGCAGAGTCGAACAGCAGAAAAGATTGGTTCCGAAAACCCTATCAAACCTGATTTGTCTGGGTTGAGTGCCAATGATACGTTGGATGCACAAAAAGCATATCTAGCCGCGTTACAAGACAAAACAGCTTCCGAACAGGAAGAGATTGCTCGACTGTTACGTCAACGGGATGAATTAGCCTCACGGTCCCTTCACACTTCTTCTCCCGAACCGGATCTAGAACCAATAATGCTAGCCCATTTAAAAGCGAAGAAGCTTGAACTGGCCCAACTCAAGGCTCAACTGGAGTTGTTTCATAAAGCCGAAGAACGGATGGCCGCCTTGCAATTAGACGATCAGACAGCACCGGAGGTAGAAATACCTAAGTCGTGTGTAGTGAAAGCTGGTTCACGTGGTCGTCAGTTGCGCTCACACCGACCGTCCCCACCGGTGGGAAACACTTCTTTCAAGGCACGCTTCTTGGACTCGCCTACGAACGATAATGATGTTTCCACCAGTGAAGCAGCTGAATCGGAAGTCCAAACGCTGGACAAGCTGGATAGTGTAACCTTCCAGCAACCCGAGGTTACGTGTGTCAGTGACAACACAGAACGTCTGTACGAAAATATGCGTGAAGCTCGGATACGCCTTGAGGAGCAGCGAAGCCATAGAACTGTTGGTACTAGTGCTCCATGCACCGAAATCGCTGCGGTGCTCGCAGGTACCGGAAAAGCAATACTGTCTGGCGGTGCTGCGTCTGTGGCTACCAGTCAGGATAGAACCACTTTGGCTACATGGGGTGGGTCTTCTTCGACCGGATCAAGTTCAGCTTCAAACTCGATTGACGGACCGGATGAAGAAGCCACTGCAGTCACCATCACCTCAACCCCGCAAGTCCTGACGGGCTTAACAAATGGAATCGGCCCGAGCCCGGAAACAATCACTGACAATAGGACCTCAGAGCGTCGGAGCAACAGCCGTCGGGCCCTCAGTGATAGACAGTCGCGTTCGTCCAAGACCGATCCATATGTATCCGGTGTAGGAGACTTGCTCGATCCGAGCTCATTGCCCCAGCTCGGTCGTAGTCCATCTCCACCAGGTGCCACAATAATTAGAGCCTCGAAGACGACCGCTGATTTCGTGGGCGGATCGCAACAAACGGAAACATCTCTAGATGGGGACAGTCCAACAAAGGCCGGTGTAAGTGCGACCACAATTGGTACGGACAAGGAGTTTGACTATTCGACCTATTATTCCGCACTGGCAGAACGTACTCGACGTCTTGAGGCAAGCTTATCCTACCTGTATCACGTATGTCGAAATTTGATGCTCCAAAACTCCCAGCTGCATGTGGCAGTTGGTCAGTTGCTGTCGGATGCGCGTATTGCTAGCATGGCTGTCCAACCTCAGTCAAATCCACTCGCATCTCTGATGCTCCCTCATAGTACGGTTTTCCCGACAAGTCGCACTGTCCTGCAGTCCCCTGTTTCACAATCCGTTGTACTTCCAAATGATGCGGCTAGCACTGTGTCCAGTGTGCAAGCAACAAATCGGTTTGTCCCTCCGTCCATAGTTAGTGCCGAATCACGACCCAAACCACTCTCTACGGACGACATGGATATGATGCAACAACAGTTGGCACTTCATCAATTGTTGCAACAGCAAACACAGAAGATGGTCGAAATGGAACAGCTATTGCAGCACTTCAGTCAACACAAATCAGTCCTACCTGGTAACCGTGGGTCTGTCCCTGCTCCTATGGGTTCGTCCTTATCCAGTCAGTTAATCTCACCGGCCGCGGAGAGCGCTGTCCATCCGTCCACCTCGCTGTTAGCGCAACAACAGCAGCAAGCTTATTCCCTCGATGCGTCCTGCGCATTTGGTTTAACTCAGCCCGCGACTGTGCTAACTGCTCAACAGTTGCCTTATCGTACTGCCTCAGTGCCATCTGCAGGCACTGGGTTGCTTCAGACCAGCATTGCCACTTGGCCAAACGAATTCTATGCGGGTTTGAAACCGACTCCGCTACTAAATGCTGGATTTGGTGTGCCTTCCGTGCCCAACTTACCCTTTAATCCGTGTGCCAGTCTTCTTTCACCGCAATCATTGTGTGTCGCGACTAGCCGTGCAGCTCCGGTAATGAACCCTGGTTCTGGGCACGTGGATTTGTTTAATCAAGTTTGGATCTCACCTGGTTCAACCGTGAGCGGGCACGGTCCCGTGTAAACAAGAGATGAATTGTCACTTGTTGCCTGCTTGAACTACACATTCGCACACCTACGAATGTTCCGTAGTTGCATCCTGACTTCCCTGGAACGTAGTTGACAGCATTTATGTTCCCGTGTGACCTTTTATCTGCGAAACAATAACTGTTCTCAACGTGCCCACTCTGAATTCCTTTCGATTGTTAACTTTCGTTCTTTTGTCTTGAAGTTATCTCATGTTTCGACCTTAGCTTTGCGTTTGTTATCTTCCCCAAAGGACGCGTTTCCCACCTGCAGACATCCCCCACCGTTTGTCCGTTGTCATTCGCATGATCTCACTCTTTTCCCGCCTACCTCGCCTAAGTGGTTTTTTTGTGTCCGCACTCCTTTGGTGGTAAGGAGTGGTACCCCCTTGCGTGCGTTCCAAGTTATATCACTCCCATGAAACTCATGCAGCACATTACAACATACAGTTCTGACGTGCAA
>MSTRG.2020.1
GCTGCCGCGGCTGCCACACAAAACGTAAATTCCACTTCGTTTAGTGATACGGCAACAGAAGAAAAGCAGAAGGCATCGGAAGCGGAGTCCCTTCACACTTCTTCTCCCGAACCGGATCTAGAACCAATAATGCTAGCCCATTTAAAAGCGAAGAAGCTTGAACTGGCCCAACTCAAGGCTCAACTGGAGTTGTTTCATAAAGCCGAAGAACGGATGGCCGCCTTGCAATTAGACGATCAGACAGCACCGGAGGTAGAAATACCTAAGTCGTGTGTAGTGAAAGCTGGTTCACGTGGTCGTCAGTTGCGCTCACACCGACCGTCCCCACCGGTGGGAAACACTTCTTTCAAGGCACGCTTCTTGGACTCGCCTACGAACGATAATGATGTTTCCACCAGTGAAGCAGCTGAATCGGAAGTCCAAACGCTGGACAAGCTGGATAGTGTAACCTTCCAGCAACCCGAGGTTACGTGTGTCAGTGACAACACAGAACGTCTGTACGAAAATATGCGTGAAGCTCGGATACGCCTTGAGGAGCAGCGAAGCCATAGAACTGTTGGTACTAGTGCTCCATGCACCGAAATCGCTGCGGTGCTCGCAGGTACCGGAAAAGCAATACTGTCTGGCGGTGCTGCGTCTGTGGCTACCAGTCAGGATAGAACCACTTTGGCTACATGGGGTGGGTCTTCTTCGACCGGATCAAGTTCAGCTTCAAACTCGATTGACGGACCGGATGAAGAAGCCACTGCAGTCACCATCACCTCAACCCCGCAAGTCCTGACGGGCTTAACAAATGGAATCGGCCCGAGCCCGGAAACAATCACTGACAATAGGACCTCAGAGCGTCGGAGCAACAGCCGTCGGGCCCTCAGTGATAGACAGTCGCGTTCGTCCAAGACCGATCCATATGTATCCGGTGTAGGAGACTTGCTCGATCCGAGCTCATTGCCCCAGCTCGGTCGTAGTCCATCTCCACCAGGTGCCACAATAATTAGAGCCTCGAAGACGACCGCTGATTTCGTGGGCGGATCGCAACAAACGGAAACATCTCTAGATGGGGACAGTCCAACAAAGGCCGGTGTAAGTGCGACCACAATTGGTACGGACAAGGAGTTTGACTATTCGACCTATTATTCCGCACTGGCAGAACGTACTCGACGTCTTGAGGCAAGCTTATCCTACCTGTATCACGTATGTCGAAATTTGATGCTCCAAAACTCCCAGCTGCATGTGGCAGTTGGTCAGTTGCTGTCGGATGCGCGTATTGCTAGCATGGCTGTCCAACCTCAGTCAAATCCACTCGCATCTCTGATGCTCCCTCATAGTACGGTTTTCCCGACAAGTCGCACTGTCCTGCAGTCCCCTGTTTCACAATCCGTTGTACTTCCAAATGATGCGGCTAGCACTGTGTCCAGTGTGCAAGCAACAAATCGGTTTGTCCCTCCGTCCATAGTTAGTGCCGAATCACGACCCAAACCACTCTCTACGGACGACATGGATATGATGCAACAACAGTTGGCACTTCATCAATTGTTGCAACAGCAAACACAGAAGATGGTCGAAATGGAACAGCTATTGCAGCACTTCAGTCAACACAAATCAGTCCTACCTGGTAACCGTGGGTCTGTCCCTGCTCCTATGGGTTCGTCCTTATCCAGTCAGTTAATCTCACCGGCCGCGGAGAGCGCTGTCCATCCGTCCACCTCGCTGTTAGCGCAACAACAGCAGCAAGCTTATTCCCTCGATGCGTCCTGCGCATTTGGTTTAACTCAGCCCGCGACTGTGCTAACTGCTCAACAGTTGCCTTATCGTACTGCCTCAGTGCCATCTGCAGGCACTGGGTTGCTTCAGACCAGCATTGCCACTTGGCCAAACGAATTCTATGCGGGTTTGAAACCGACTCCGCTACTAAATGCTGGATTTGGTGTGCCTTCCGTGCCCAACTTACCCTTTAATCCGTGTGCCAGTCTTCTTTCACCGCAATCATTGTGTGTCGCGACTAGCCGTGCAGCTCCGGTAATGAACCCTGGTTCTGGGCACGTGGATTTGTTTAATCAAGTTTGGATCTCACCTGGTTCAACCGTGAGCGGGCACGGTCCCGTGTAAACAAGAGATGAATTGTCACTTGTTGCCTGCTTGAACTACACATTCGCACACCTACGAATGTTCCGTAGTTGCATCCTGACTTCCCTGGAACGTAGTTGACAGCATTTATGTTCCCGTGTGACCTTTTATCTGCGAAACAATAACTGTTCTCAACGTGCCCACTCTGAATTCCTTTCGATTGTTAACTTTCGTTCTTTTGTCTTGAAGTTATCTCATGTTTCGACCTTAGCTTTGCGTTTGTTATCTTCCCCAAAGGACGCGTTTCCCACCTGCAGACATCCCCCACCGTTTGTCCGTTGTCATTCGCATGATCTCACTCTTTTCCCGCCTACCTCGCCTAAGTGGTTTTTTTGTGTCCGCACTCCTTTGGTGGTAAGGAGTGGTACCCCCTTGCGTGCGTTCCAAGTTATATCACTCCCATGAAACTCATGCAGCACATTACAACATACAGTTCTGACGTGCAATC
>MSTRG.1322.1
CCGTTTAGGCGCGCTTGATTGAATTTCTTCACTTTGACATTCAGAGCATTGGGCAGAAATCACATTGCGTCAAACCCGATCAGTGGACATCGCAATGCTTAGTTTCAATTAGACTGTCGGATTCATCTGGTCCGTGCTAGTTCTGAGTTAGCCGTTGAACGCTAGACGAAGAGAGCAAGACCGCATTGCGCACACAGTTACCCATGCACACCGCTTGCCAAGCAACAGAGTAAGTTGTTATGAAGCAAGTAAACGGGATAAAATGCATAGAATCATCCAAGGAAACATTGACGAATATGGAAAGAAAAAGCAGTCAATGAAGAGGTGAGGTAATTACCGGGATTAACAACAACGTTCATACAAAAGATGAGAACAAGCCACTGGCGAAAGAAAGATTGAATCTCGGTCAATGAAGAATCATCACCACGTAGGATACAGTGTGTAAGATAAACAAAATCTTGCAATGAAGACAGAGTTGAAAATTTTTCACATGGGTTCAGGTTTTGTGTAAAAATTGACCAACTAAGTTTCCAAAGACTTAGTTGTGCACAGAGAAAAGACCATCTCACATAAGTCTTAGAACTAAAGGTTAGGGATTCAGTTCAATCAGACAAGCTGCGTAGCACTATAATCGTTGTGCTCAGTTGAACTCGTTCCTTTTGCTCTCGGTCACTGACAAGGAGCGTATGCACCACTTGACAGCCTCATTTTAATGAGACGTAAGTACGTTCTATAATAATGTGGAAGTCCCTTTTTGAGATATGAGAGGAATGTAGTGACATTCGTCTTCGTTCTCGCTTTTACCGCGTTCATTGTTTAACTGAACGCTGACTGCCAGGTGCGGTTGCCATTTGACCGTTGCTCCTGCGCACGCCGTCGAATTCACGTTAATCACCATCTCTCCCAAATGCCTTCTCGTTCTCGTCGGTCGTGGAGAATGCCGTTCCGGCAAAGTATTTGTACAGTGCCGAGAATCACAGTAATGTGCAGGTGGTCCACGTGATACGAAGGACCAAAGAACACGTTTAATAGGGAAACTGCGAGGTAATGTTTAGCGTCCCTAAAGAAGCAACGCCTAATAATATACAGGGTACTTGGCAAAACAACTTAACTCAAGGCTCTAGCCGAAGATCGATTTGACCCCCCTTTTCCTCACCCTCCCACCCACGATTTGCGCCACACCTGCTCGCTTGCTGAACCACACAAAGACATTTGTCTCAAGCGGGCGCTGACTGATGAGTGCATTGATTTCGACACTTGAGATTTGGCTCTTGTTATTCACAGACATTTCTTTGACTTGTGCTGCTCAACCTCCAGCGATCCCGAATATACTAGCATTTGGCCAACTGTAACTCACGAAGCAGCTACTGTTGAGATTAGTGAAGTTTCTATGTAATATGCATGACAGTTCATAAAGAAACATACTGAATACCAAGACTGGAAGCGTAGCTTTCTTCTAGATTGTTTTTCGCGTATCTCATCAACTACCAAAGAAGTCCGTTACATTGAAATTCCGGAAGCCAGGTTTGCCGGTCTTCCTTTGATGGGAAGATCAGGAAATTTTATTAGAAATTATGAATCCCAGGATGTTTCGCCGGTCTTTATTTCGGATTTCAATGCTAATATTGATCCAGAATGGATGGCGGGGAATTCTGTCGATTGTCATTGAGACACGTTTTTCGTCAATGATTGGTAAGCCCCTTTCAGGTAATCAGCGTTTTGCAGCAAACATGACTGACTGCTTTTATACTGGTCCTGATCCCCACGTTGTCACATCACCCAAAACTGTTGCTTTGCTAACTAGGATAACGTCGGAGAAGCAAGCACTGAAGAGGATATACATCAAATTCTGCTTTAATTTTCCACTAACACAAACGTACTCATAGCTAAACACCCCATCTTTTTATCCAAGTCTATAGAAGTTCGAACGCGGCTAGTGGTCTTGTTTTCTATTTGGTCTCAGCGAAATACCAACGTAATCCCCTCTATCAGACGAATAAATTAAACGCAAGCTGGTTGGCAGATGCGAAGCTGTATTCTACATATCATGGCACCGAAACAGTACCGATACAAGGAATTCATCGGTTGAAAATTAACGCAACGGCTGGACAGGAAGCAAACGGCGAGCGCGTACAATCGGTGAAGAACCGAAAGTAAAAGAGGTTCAAGATGAGGGAAAGTCAGTCCAGTTCAAAGTAAGCAACCTAACAAGATAGTAAGGTCAATATCAAACGACGGAAAAGGTCGTAGAGAAGATATATCCAAAATGGTGTCCAGAAGACGTTCATTTTCCCAGAACGATCGATGTCAATACAGCAGTCCCCCGCTAGAAAGCGTGGAAAGCTTTCGAAAAATGTCGAGGAGGTGAAGGCATACAAACGATATTCTTGCGAGTGAGTGTATGCCAAATACGTGCATGTAGTTGTGCTGTAGGATGCTGACGGGCAGAGTTTGAGGTATGCAGTAACTGTAGAATGATGACCAAGCATAAACCAGAGTCGCTGCCAATTACATCGGTTGCGCGAGTCATCATCCTTGTATGCCACACCAATAACGTCCAGCTACAGATAACCGTTAAGCAATATGATATCCAGGAGCCAAACCGGTAGGCTTGTCAGTAGCGAGAAACGACAGCGATAGGGCCGATCGAGAATGCAAACGTTGGTACCGAATTACTCCAGAGTTCGTGGAACTAGCGAAGAGTACCATATGGCGAGGTCCCATGAAACGAAAAGTGACGAAAAAAGGTGTAGCAACTGCAATGAACTTGGCTAGAATACAGTAATAACTAACTCCTCCAGGTATCTCATCGAGGTATATTCTGCGCACCTCAGGAGACGAAGCAGCTAGAGCTGTGGGTCAACGTGGTGTAAGAATTGTCTTGACTGACAAGGCTAAGGCTGCCCTATTAGACTGGATCCCTGTTAACAGTCGTTTATGTGCTGTGAGATTCCAAGGGTCAGTCGGCGTTCGAAAAGATAGTTGTGTTAAGCACAATTTGTTTGTGGTCTTGGCTTACGCCCCAACGGACTGCAGCTCAGACTTGCAG
>MSTRG.12056.1
CATAAATAGAACATAGAGTTAAGCTCATTCGTGGATCAGATACAAACACACGGGCTTTGCTTATTTCGAAACAAAATTCATAAAAATCCGACCAGTGAGCGATACTGGGTATGAGATCGGCTCTTTCAACGGCACAAACGGCTATCGGTTTGAAACAACTTGGTGCGAAATATCGCCTACAAAATTACGTCAAGTTTAGCTTGTTCACTCTTCTACTCTTGACAATATGTGCTTATTTTTCACATTCAATAGCCAGAAGAAACACACAGTCCGTGGTGGAAATTCTACACACTTTATGTGAACTTTACCAGGGATGGAAGACCCCATGTTGCCCACCTGGACAGTATCATTCAGTCAAATCTTGGTTTGATTGCATTCTGTACAATTCAACGCATCAGATGAAATCTGGTCAGCCGCCATCAACAACAACAACAAGAGTGGCACAATTGTCTACAATTTACCGTCACTGGGCTGACAAAAAACCACCAGTTTATCACATACCTCCATACTACTACGAAATAAGAGCGGATTATATTGGTGGAAATCGCAGCTGCCCGGTAAACGAAGACAGGCGAGAGGTGGCTTATCATCTACTCCGGTATTGGATTGAATTGACAAATAAACACAATATTGTTTGGTGGATTACTTTCGGCACTTTACTTGGTGCTATCAGAGAAAATGATTTCATACCGTACGATACCGACGTGGATGTCGAGGTGCTGGGGGACTATGAACACATTGTTCGCTCATTGGCTGTGAAGAGGGGCGAAATAAATCCGGATCGTATAAATCTCATCACTCGCATTGGTTCAGCTTGTCAACATGATGGTGGATTGAAATATGACTGTGAAGGACACTGGCAAACGCAGCAGACTGATCGTTGTGCCATTTGTTATCCGCTCGGTCGATTGTTTCACGGAGAGAAAGGTTATATCGATATATACTCGTCTGTGATTCGGGCGGTACCTTTCGCAAATCCACTGAACCCCAACCACATTGAGTTCAACGTAGAGCAACAAGGAAGTGGGCATCGGGATGAAAAGCCTTGGTTGGTTCGAATGCGTGAAATCTTTCCATTGTCAACCTGCGTATATATGGGTCTGAAAGTACCGTGCCCTCGGGATGCGCACAGTGTGCTGACGAAATTCTACGGAAAAGATTACCGAAAACCTTCAAGGTTCTGCAATTCTGTAACCGGGGGATGGTCTTGATCGACAAGACAACTGTGGAAAACCTATCGTTATCGGTTTTTCTTCGGCTTCCAATCAGTCGCGTTGGTTCCTTTCTCAGAGTTATCTGCAGGCCTTTTAATGCTCACAAGAAAACAGAGCTTTAATAATATTACCGTTTTGCCATCTTCAGAATTTTATTTCATCTTCTTTAAAACCATGAATACATCCTCAGTGGTTTTACGAATGAAGTTTTTCGTGGCCCAGTGTGACAAAGTTCGTGTCCTGTGAATGAGCATTCGATCAGCATGCGAATATGAACTGATGCGACTTTCCAAGGTCCGTTTGGGTTCTTTTCGTACTTTACCTATTTTAGGCCAGAGCTGGTCCTTTTATCCAAATCCTTTATATCAACCCTTGAGTAATTCACAGTTGCAAACTGACTGTGTGTAGTGAGCATTGGTAATGTGATACTACTAGTTTTTTGATGGTAAGTCAATGTGTACATCTAGATTCTGACCGAGTATCACTCCGTCTCTCGGTCCTACCCCATTCCACTGTTCATCTAAGCTATATAAATCGTGCTCGTGAGATAATTACAAATCTATAATCAAGCGCCGGCCCGACTTGATTCTGGCTTTCAATAGAAGAGTAGCAAGTTTTGGGACGAAATTATTGCGGTCTGTGTGAGATGAATTCTACACCGAGGTTGATGGTTTTCATAGGTTCCTGATCACTGAGCTTGGGGCTTTTGGATCGCAAACATTTCATCAACAGCCAACGTGATGCAATCAGTGAGCAATTGATGGGTCTTGCACACATTTATGTTGATCGGCACTGTGTTCTTAGAATAAACCTTGACCCATCCGATGAACCGTATCACAAACGGCTTTTGATTTGGGG
>MSTRG.17104.1
TCCACCTCGTCAGAAGTGATTGAAGTCTCCAGCATGAATGTATCCGGTATACTTCCTTCAATGTCCTTCGGGCTAAGCTCATTTTGGTCTCGAATTTCGACTTCAGTCTGAGTTTCCTCATATCTTGCAGCTTCAGTGACTGTGATATTAGACGACATGTCTTCGGTTTCCTCGGCACAATGTTCATGTTCAAGGCAACCTGGGTAGCAATCTTCCGCATTTTCACGGATTTGGTTCGATTTTTCACAGTTCGCCAGCTCATCGGTAATGGTTGAGTTCTCAAGCAATGATACTTCTGGTGCAACCTTTTCGATGTTCTGCTGATATTCAGGATATTCGTCCAAAACAGGTTCCACATTTCCACAGCAGAAACACCCGGCTTCTTCCAACTGTCTGGCTTCCGCTGTTCTGTCCTCCGTGTTCAAAATTTCTGGACCGTACGCCTTCTCCACACGATCCCTGTTCCTCCATGAATCCCCGACATGGGCCGTATTGACTACAGGCACGTCAAGCATGGCCAGTTCTCGAGCCACGTCCGCGAGCTGGACCAAATTCAGTGAACGGCCGGCACGGACGACGCGTACCATCCCACGCAAGGGCTCCGGCAGACTATCCACAAATCGGTCTGCCCGTGACGCCTCATCCAGTGTTGGCAACGCACGTTCCAGGAGTGAGCGGAGCGCGACGGCGTGCACCAGCGGGTCCGTACCAACCCCCAGCTGGGCGGCCTTGAACCGGCGCATAGCGTCTTGACGGTCGGCCGGGGTGTCCAGTCCTGCAATCAGGGCGTCCTTGGCGGCGGCCCACTTCAGCTCCTTCGGGCCCCTTCGCGCCGCATCCAGCACCGCCCGCGGCCTGCCCCTGAGAAGCGCTCGAAGGGCCGTCAACTTACCCCGGTCCGACTGGATCCCCGAGAGCTCCGCCAGATCCTCGAAATCCTCCAGGAAGGTCCGTATGTCGCCATCCTCAAACGGCTCCGGCCATGGTAGATCCATCCTGGTCACGGCACCAAATGTTATAATCCAGGAGGCGTGCCTTGGTCAACCATCAACGTGTTCGGACATTGACAAAACAACACAAACGTTACAAACATCCTCATTTGCCAAATGGCTGTCCTGTTCACTTGAAAACAGTCATCGTCCAACGGAGGAGCGGTCAGGCGGTTTGCAGATTGTCGCTTACCTTATTGCGCCTGGATTGCTGAACTTAGCTGTGTTCGTTAATCCACAATTGTCCATAGTTCTGTCTTCAGCAATCAACTACTTAATAAGTAGTATATACACTCACAAC
>MSTRG.10891.2
GGAAAATGTTTTTCGATTAGGATACTGTACTTTTGCTACAAACGCTTACTTGCCCTGGCAACCGGTGATTTACCTTGTTCGAACAGAAGACAGCTTATGATAATCTCACAAGAGTTGGAAAACTCAAAATCCACAGTGGAGTCCGGTGATTTGCGAACAAATCCATGTTTCGAATCGTTGAATAACCGATTTCTGCTAATAGGACCTAATGGTGTTGACGAGCTGAAAAAATCGACACCAGAAGCGGCGAAAGTAATCACTGCTGTACTGACAACGCAGTACTCCAAACACACTGACAGCATTGCAGAAAGATGGAAAACAACACTGAACAACCGTCCAGAGGGCTGGGATCTCTTGGATCGCGAAGAACACGATGCACCAGTAATCTCAAAGCTCTTATTTGATTGGTTAGCTCATTTGAAGTCTCCCGTCATACGTGCACAAGATTTTCATACGATTGATATTTCTACTACCTCAGGCGTAATCAAAGCTATGGAACCCCTAGAAACGGCAGTTGCATGTGTTCTCATCCTATCTGCGCGATTCATGGTTGGCCTGGGGGCCAGATCAGATATCGTTATGATGGCACTGATCAAGCGGTTCGTGTACGCCTTCTGTCAAATAGACCATAAATTTGAACCGGGAGTTCAACTAGTTGCTTCCATGCCCTGCATTCCCCGAGTGTCCCCAATATCACACGACTGCTCTAATGCGGCTGTGAAACTGATGTCAATATTGATAGATTTCATTCGTGCAAAACAATACCTGTCATAAAACTTATCGAGTGGGACCAACAAACACCGAGAACTTTTGCATAGTCTTATCATTCCACCCCAAATTCGTTTGTGA
>MSTRG.6205.2
CTTAGTAGTTGTTTTCTTTTGTGATAAGTCGGTGGCCATGGTCCACAGTAACTGGCTGGTGGATGACAAAAGGGTACGTTGGCCCAAGTCGTCCACCTTCCAGGTTTATCAGAGATTACTGCTGGAAGGTTCAAAACTGGTTGATAGTGTTCCAGATTACGAATTCCATGAGGTATATCACTCAGACAACCTGAAAGATGCAATGGACTTCGAGAGGAAGTTTATCGGTGAAACCGGCAGGTCGTCGTCGTCGGATGATGCATTACCGATGACGCCCTTTGCTGAGCGCTATTCCGTTCGCCGCAGGTGAGTTATCACTTCATTCCCTATTCTCAAAGGGTACCCATTACTTTCACATCACATGAGAGTTCTGAGGAACTCCCTCTATCTCAGCGAATTCGTACGGAATCTCCCGTACAATCACCAATGTCTCCAGGACCAGTGTTGGACTTAGCTCGCCCATCACCAAGGGAAAGTAAATGCAGCTTTCCTCATCACGCCTCTACGTAGTCCGCCAAGATTGATAGATGAAGGGAACTGCGGAAGTATGGAGACAAGCCGCATTTAAC
>MSTRG.11286.2
CAGTCACCGTTCGAGTTATGCCAGAAGTGATTTCTAATTTCACAGTAACAGCGGGTGTGGCGTTTAAAAAAACAATCAACCCGGAGAAAGCAACTCTGTTAAGAAGAATTCAGTTCATGGAGCTCGTGGACACACGTGGAGCGAAGCTGGGTGACACGGACTGGCTGGGTCTGACAAGTGACAATTCGCGTCTGTTCGGATTACCATTGAAACACCATATTCGCAAGCAACCCTATATGTTCAGTCTGCAGATTTACTCCGTCGATCAGAAGACTCCGATATCCGTGGGATTCACGGTTGAGGTCCAGGATTGGTTTGGTGCGGACACGGACGCGGAGACAAGACCGGGCTACCTCGTCTCTGGTCGTCTACCGAATCATCGAGTGCGTTTGCGCATTATGCCCACAACCACTGGCTCCACCTGGGCCATCGAACCGATTAATTCGTTGGACTATCGATGGCATTTGTCCACCGCGATTGACAGATTTCTTCGACCCCACTGTCCTCCCCCTTGCAATCCGGATGTTGGAATCTGGGAAATGAACAAGCACGAAAGCAATGCAATTTTTGTCGTTTGGGCCCAACTGTCTCTGTTGATGGAGAATACCAAGCTGGACCCTAGGATCAAAGATGGCGATTCACTCACCTCGGATACCTCATCAAATGTACAGTCTATTTGTCCTTGGGAGAAACTAAACCGATTACAAAATCTGCTCACTTTTGCCCCGTCTGTGGTCTCCGTGGAGAAGAACAAAGGCCTAGTCACCGGGTATGCAGCGAACAGGCAAATATTTCTGGCTCCCTGGGCGGCACCATCAGCTCCGTTTCGGAATCACTTGGCCACATCCGGTCTGGGCACGGTCGAGGCTGCGGTCGTTGATCGAATAGGTGTATGTGCCAGAGGCAATGAAAACAAATCTGAGGCTTTTACATCGAACCTGAAGATGGGGCAGGTACTGAACACTTCTGGTTCCTCTGTCCATACTTTTACCATATACACAG
>MSTRG.15220.2
CCAAGTGAAGCATAAATAGCCTCTCCTTACCTCATTCTACCTCAGTCAACAACATACACGGCAGAAAATGCTGCGCAAAATTAGTAGAAGTCTGATTTCCGTCAGATGGATCTGCCTTGTCACACTGCTCATCTCGTTCGTTTGCTACTCAGAGACTATGGTTTTGTCTACTATTTCTGATGAAGATCGGAGTTCTTTCGCATTTGGTCGTTCGCCTCATCGAATTCGGCGCTCTGAAGTCGTAAACGAGGATCCAAAAGGGTTAGACCGTCCAGAGGATCAAGACTGTGGGCTTCATCCAGTGGACATATTTCTTACACGACTGTTTGATGAAATTGAACGGAAACAGCCTGTCGCTGCGATGTCTCCCTATGAACCCGGTAAGGCCAAGGACAGTTATGGTCGTCTGCTTTACGCGTTCACTTTGCTGCACAAAACGAGTCCAAAAGCGTACAAGCAGCTCATAAACGCTGTGGGTCTGTGGGACGCGTGCAAATTCCGAGAAAAAAAGCTGTTGAATATTAGGATGGAAGCACCACTCACCTGGTTGTTTAATGTTCCCCAAAAACAAATAAACCCTGGTTACTAACTACACAGTTGGGTTCTACACATTCAATGAATTGTCAAATACTGCAAACGATCGAGCACATTTCTTTGCATACACTCGCCCCATTTACTCTGCAACATTCCAGTCCACTTCGGTGTGTTTAAACAAGCAGAGATTACATGTTCATCTACTCAGTCATCATCTGCCCCACTCCTTCGTATGAACTTTTTCTCTGTATTCGTTATGATTCATTCTGAAGATGTCCACTTACCTGTTTCCGCTCAACCACTTTGGTTTATCTCTGGTTAACTTCAAAGCTGGAAGTCTTATTCAACTGTAGACCATACTATTTCGAGAATACATTTCCGGCTAAAACTTCACCTATTGTCAGCACGGAAATGATGAATTGCAAGTCAGCTTACAGTTGGTTGTATCAGTAGTCCCAGGTTTTCCGCAACAATAATTTTTGTTTTATTCAGTGCATACGAGTTAGATAAGAAAAAGAGAAAATGGTGGTCAACAGCAATTTACATTCGAACGGTTTTCCCCGGAAAGATGGCGGGAAATAACCCAGTGGACAACTCGGTTGGAAATTTGAATTTTTCTGTGATTTCGTTGTGGATGAACGACGACGAATATATCTCAAATTCCTGGAAGTGAATCGCGGTAGACAATGAAATCCGGAATATCTGATTCTGTGTTCCTATTTTAATCCTTTCACCTGCACTTTAACCACCGTTCTATGTTCACATAATCTGTCTTAGTGACCGCATAAACCACTTTCAATTCCGTTGGAACCACACTGATTCCAATTTTATCCTTTGTTCCAGTTTTCCATCTTTTAAGCCTACTTCCTCCTTCAAAAATAAGCTCAAGATTGCTCTGTCACTCTAGTCTGCAGGCATTCTGGCTCCCGTTCGACATTTACCAACCCACGCACTAACTCCATAATAACCAGATCGGCTGAGTATGAACATCACAACCATTGCACAAAACATTCTTCTGTCAAGTTTCAGTGAATCGAAAGACCCTCAAAGGCCGTAGTCGACTAGTAGGGGTACTTGCAGATAGAAATGGAATATTTTATATGCAAGTACAAACCCGCAGCAACCAAGTATGTCGAAAAGCACATATTCAAATGTGTTCTCCGTAATTCGGTTGGCACTAATGGAC
>MSTRG.7976.4
AGACGGTATCCCAGAAATCCCTGCGGAGAGCACAAATGTGAAGGAAGACGGTTCGTTGTTGTGTCTACTTAATCCGCCCATTAATTCAAACTTAATTTCAGGACCTTCGGCACGTTCTGTTGCACGACAGGCAGCCATAAAAATGCGTCTTTCAATGGCGAATGTGAGAACCATGCTTCGTGTATTCAGGCAGGTTCTCCCGGATTTGCCGACAGATCCACGAACGTTGTTGGGATCACCACGTCAAACCCCGAAGAAGTCCCTAGGTAACGGTAAGTACGTGCTCTTTGGGCTCGACAAATGATTGCAGCATGCAATGGATCCCAGTGCAATGCGCACAACCGATGAGATAGCTATTCAGTAGCATGTAGACGGTCTGACTTTGTTTCGTGTGTCATCTCAGCAGCTGTGGCCTATTCTAGGCCGTGTGCTCAGACCGTTATCACGGGTGTTTATGGTGGGTCTCTACTGTGGGATGACGGAACCCGCAAATGTGATGGAATACTTGGATGACTGCGTTCGAGAACTGAAATCTCCCCTCACTCAGGGCATTTATGTTCGAAGTGCATGCAGACGTTTCCGTGCAGTTTTGTCTAGCGTTATAGCTGATGCCCCAGCTAAAGCCTTGATAAAACAAATAGAGTACCGTAGTGGCTATTTCAGTTGCCCACGGTGTACCCAACGAGGCAGTAGCATTGGTAGATGAATGGTGTTCTTAGGCAACCCAGGAAAAGCAAGGACTGACGTTGACTACCGTTGCCAAAGACAACCGGACCACCACACCGGGGATTCGCCTTTCAAGAGTTTGTCAATTGATATGATAAACACGTTCCCAACGGACTACATGCACATGTTATGTCTTGGGATAATGAAGCGAACCCTTCTTGTATGATGTCAGTTTTGCAAACCAAGGAGAGTTCTGCTATCGGCTCAGTCATTGGCACGCCTGAACAAACATTTCCGGATAGTTCAATAATGTATCCCTTGCGAGTTTCCACGAGTTTGTCGAACGCTGGATGAGCTAGAGTACTGGAAGGCATTCGAGTACAGGCAGTTCTTGTTGTACATCGGACCGGTTGTTATGAAGGATGTGCTGCCTGTTGAGAACTACTCCAACTTTCTCAGCTTTTCGATTTGTGCCTACTTACTGTGCAGCGATAAGTGGCGTTCTCACTACGTAGACTTTATCCACAACCACAGCTGCTTGATGATGCAGGACTTCGTGAAGTTGTACGGTGAGACTGAGGCGGTTTTCAATGTTCACGCTTAGGTGCATGTATGTGAAGATGTGGGGATTCACGGCTCTTTGGATTCATTCTCGGCGTTTCCCTTCGAGTCATATATGCAAACTATAAGGCAGTGTCTCACTAGTCGAAACATGGTCGCGGAACAAATTTTTCGTAGGACAATGGAACGTTCTACGGAAGCGATAATGCATGCCAACATTAAATTTTGGGATGACACTCTATCTTCTGTCACCAAACGTGGGCTGCATGGGAAGACGTTTCGTCTGCAGAACACGGTTTGTGCCTCGGAACCGCCGAACAACTGTGTTCTGATTGATAACCAACCGGCGATAATCGCTGACATCAGTGACAACACTGTGAAGTACCGTTATTTCACAAGGAATGGAAATTTTTTCACTAATCCCATTTCGTCTGTGAATCTCAACGTATACCTTTGTGAACAGCCATCTGAGGAAATTCGCTCCTGTAACTGTAACGACATACGATGTAAAGGGCTATTGATTCCATGCCGCGAACACCTGGTATTTTATCCTATTGTGCAGAGCTGGCGTTCATAAATGTAGTAAGTAAAATAGACTGTGACAAACCTTTATATTTTAGATGTTCACAGTAGTGGAGTTTGTGGGAGAAAACACGGTTGCTGTTGTTAATGACCTCTGGATTGTGGGGTGAGAGCACGCTGTGTCCTTCTGTTGGCGCTTCTCGTGCGGAGCACTTAGTACGCGATGGTCATCCACCACCGGTCAACTCAATGGCATATAAAGTGAAGGTCCATAAAGCCGTCGGTAAGAAAACGTGACTATCATTCAGTTTCCTTTTGTAGATGACTATCAACAGGCTGTGAAGTTGCAACGAATACTAGAGGATATGTCCGACTTACCATCCACGGATACGACGCTGCCCACGGAAAGTTGTGGGAAACGACCACAGTATATGTTTAATTGCTAATGGGGATATACTTGCAATAAACCCTTATTTTTTTCGGAATGTGACACTGATGATCTGGAGCCGTCAGCACGGGTCAGTAAGAAACTATGGTCTCCCGAGCCACCTTGCTTAGAAGGCCAATCAATTTGCGTTCCGCGTACCCCGTTGAAGTCACTGGGCCCAAACCTTAATGTTCCAGCAACCATAGCTTAAGTACCATCGCTGTATTCTCACAAATCATGTATTTGTCCATCCTTCGGGAGACATTGGACTTCCACCCCAACGGTGAGTCCCATGGCATCAACAAGCCGTACGGTGGAGGAAAAGCCATCCGCTTCCAAATCTCGTGGGAAGCCCAGTCCTCTTAGCAAGGAAGCCAGTTACGGTGAGAGTATTATGTCTTTCCTAGCTTCAATCAAGAAAGATATTTCGGAGTTGAACCGCAAATTCGACGAATTGCAGAGGAAAAATGCGAATTAAACTTCAAAGATCGTGTCCCAATGGGGGATCCCCGTAAACAGTGTTGATGACCTCGCGTCTCTGAATGAACGCTTGACAAATGACAGCCACTACGAGCAAGTGGTGAGAGATAGTCCATTTTTTCTGTTATTCAGGTCACATTTTTGCAGAAAGTTTCCGGTACCAACTTTGGAGATTGCACAAGGGATATGATGCGTCAGCTAATGACAATAAAAGTTCTCGCGCAGGTAAACATGAAGGGTGCACACGGAAAACCTGCCATGGCGGGAACAAAAGTTTGTTCTCTTGTGATAGGTGAGTGTGAGATTTTGAATTCATATTGCTATAGACGCTGTGTGCCGGAAGAACTACCCTGGCGCCACAACGCAGCTCATCCGAGAGAAAATGCGTCGTTGCTTACAAAGGAGTAGAGCTAGTCATCAAGAGAGTCCTTATGAACTGTATCGTGACGTCGGCGTTCAGTGCAATACGTACGACGCATCGGAAAACAGCAATTCCAGCGAACAGTTCTCATGCGACTAACGAGTACGAACGAAAAAACTCTGTATATTTTGTAAATCTCTTCTACCACTGTACAATTTACCCAAAAATACATGTTTCTCGCG
>MSTRG.7976.5
GTTCTGTTGCACGACAGGCAGCCATAAAAATGCGTCTTTCAATGGCGAATGTGAGAACCATGCTTCGTGTATTCAGGCAGGTTCTCCCGGATTTGCCGACAGATCCACGAACGTTGTTGGGATCACCACGTCAAACCCCGAAGAAGTCCCTAGGTAACGGTAAGTACGTGCTCTTTGGGCTCGACAAATGATTGCAGCATGCAATGGATCCCAGTGCAATGCGCACAACCGATGAGATAGCTATTCAGTAGCATGTAGACGGTCTGACTTTGTTTCGTGTGTCATCTCAGCAGCTGTGGCCTATTCTAGGCCGTGTGCTCAGACCGTTATCACGGGTGTTTATGGTGGGTCTCTACTGTGGGATGACGGAACCCGCAAATGTGATGGAATACTTGGATGACTGCGTTCGAGAACTGAAATCTCCCCTCACTCAGGGCATTTATGTTCGAAGTGCATGCAGACGTTTCCGTGCAGTTTTGTCTAGCGTTATAGCTGATGCCCCAGCTAAAGCCTTGATAAAACAAATAGAGTACCGTAGTGGCTATTTCAGTTGCCCACGGTGTACCCAACGAGGCAGTAGCATTGGTAGATGAATGGTGTTCTTAGGCAACCCAGGAAAAGCAAGGACTGACGTTGACTACCGTTGCCAAAGACAACCGGACCACCACACCGGGGATTCGCCTTTCAAGAGTTTGTCAATTGATATGATAAACACGTTCCCAACGGACTACATGCACATGTTATGTCTTGGGATAATGAAGCGAACCCTTCTTGTATGATGTCAGTTTTGCAAACCAAGGAGAGTTCTGCTATCGGCTCAGTCATTGGCACGCCTGAACAAACATTTCCGGATAGTTCAATAATGTATCCCTTGCGAGTTTCCACGAGTTTGTCGAACGCTGGATGAGCTAGAGTACTGGAAGGCATTCGAGTACAGGCAGTTCTTGTTGTACATCGGACCGGTTGTTATGAAGGATGTGCTGCCTGTTGAGAACTACTCCAACTTTCTCAGCTTTTCGATTTGTGCCTACTTACTGTGCAGCGATAAGTGGCGTTCTCACTACGTAGACTTTATCCACAACCACAGCTGCTTGATGATGCAGGACTTCGTGAAGTTGTACGGTGAGACTGAGGCGGTTTTCAATGTTCACGCTTAGGTGCATGTATGTGAAGATGTGGGGATTCACGGCTCTTTGGATTCATTCTCGGCGTTTCCCTTCGAGTCATATATGCAAACTATAAGGCAGTGTCTCACTAGTCGAAACATGGTCGCGGAACAAATTTTTCGTAGGACAATGGAACGTTCTACGGAAGCGATAATGCATGCCAACATTAAATTTTGGGATGACACTCTATCTTCTGTCACCAAACGTGGGCTGCATGGGAAGACGTTTCGTCTGCAGAACACGGTTTGTGCCTCGGAACCGCCGAACAACTGTGTTCTGATTGATAACCAACCGGCGATAATCGCTGACATCAGTGACAACACTGTGAAGTACCGTTATTTCACAAGGAATGGAAATTTTTTCACTAATCCCATTTCGTCTGTGAATCTCAACGTATACCTTTGTGAACAGCCATCTGAGGAAATTCGCTCCTGTAACTGTAACGACATACGATGTAAAGGGCTATTGATTCCATGCCGCGAACACCTGGTATTTTATCCTATTGTGCAGAGCTGGCGTTCATAAATGTAGTAAGTAAAATAGACTGTGACAAACCTTTATATTTTAGATGTTCACAGTAGTGGAGTTTGTGGGAGAAAACACGGTTGCTGTTGTTAATGACCTCTGGATTGTGGGGTGAGAGCACGCTGTGTCCTTCTGTTGGCGCTTCTCGTGCGGAGCACTTAGTACGCGATGGTCATCCACCACCGGTCAACTCAATGGCATATAAAGTGAAGGTCCATAAAGCCGTCGGTAAGAAAACGTGACTATCATTCAGTTTCCTTTTGTAGATGACTATCAACAGGCTGTGAAGTTGCAACGAATACTAGAGGATATGTCCGACTTACCATCCACGGATACGACGCTGCCCACGGAAAGTTGTGGGAAACGACCACAGTATATGTTTAATTGCTAATGGGGATATACTTGCAATAAACCCTTATTTTTTTCGGAATGTGACACTGATGATCTGGAGCCGTCAGCACGGGTCAGTAAGAAACTATGGTCTCCCGAGCCACCTTGCTTAGAAGGCCAATCAATTTGCGTTCCGCGTACCCCGTTGAAGTCACTGGGCCCAAACCTTAATGTTCCAGCAACCATAGCTTAAGTACCATCGCTGTATTCTCACAAATCATGTATTTGTCCATCCTTCGGGAGACATTGGACTTCCACCCCAACGGTGAGTCCCATGGCATCAACAAGCCGTACGGTGGAGGAAAAGCCATCCGCTTCCAAATCTCGTGGGAAGCCCAGTCCTCTTAGCAAGGAAGCCAGTTACGGTGAGAGTATTATGTCTTTCCTAGCTTCAATCAAGAAAGATATTTCGGAGTTGAACCGCAAATTCGACGAATTGCAGAGGAAAAATGCGAATTAAACTTCAAAGATCGTGTCCCAATGGGGGATCCCCGTAAACAGTGTTGATGACCTCGCGTCTCTGAATGAACGCTTGACAAATGACAGCCACTACGAGCAAGTGGTGAGAGATAGTCCATTTTTTCTGTTATTCAGGTCACATTTTTGCAGAAAGTTTCCGGTACCAACTTTGGAGATTGCACAAGGGATATGATGCGTCAGCTAATGACAATAAAAGTTCTCGCGCAGGTAAACATGAAGGGTGCACACGGAAAACCTGCCATGGCGGGAACAAAAGTTTGTTCTCTTGTGATAGGTGAGTGTGAGATTTTGAATTCATATTGCTATAGACGCTGTGTGCCGGAAGAACTACCCTGGCGCCACAACGCAGCTCATCCGAGAGAAAATGCGTCGTTGCTTACAAAGGAGTAGAGCTAGTCATCAAGAGAGTCCTTATGAACTGTATCGTGACGTCGGCGTTCAGTGCAATACGTACGACGTGAGTGACATCTATTTACGATATGTTTCCTAAGGCATTATCTTATATCAAGCTATGCATCTATTGCGATATTTTCCATTTCCATACAGCAAGAGATTCCAGTTTCTGCCTCAATGATTTTCATATTCCCAGTAAAAGTATTTCCATTCTTAATTCATAAGGATGTTAAAGTTTTGCTCACTGCGCTTTGTTTTACAATAAAAGATTAATTGAGAATGTCTCTGTTCCTATTTCAGGCATCGGAAAACAGCAATTCCAGCGAACAGTTCTCATGCGACTAACGAGTACGAACGAAAAAACTCTGTATATTTTGTAAATCTCTTCTACCACTGTACAATTTACCCAAAAATACATGTTTCTCGCGTCAAAAGTATTGTCCTTTTTCTCCCGAAATCAGTAATGGAAATGCAGCTCGTAGTTACTGGAAATGAAGTGATTTCGAAAGTGGTAAAGGTACCTTGGGAAGTGAGAAATGAAAGCGATGAAATGGGACGTTTCCGTTTAGTTATTTGACGCACCGGACTAGTATCGTTCGTTCTGGGATCGTTTGTGCAGTGCTATAAAAATAGGTACGGGAAATCGAGTTTATAATGTAATGCAGAAGGTACACAAATATCGGAGTGTTTTTTGCGTGGTCAGCCGAAAAACGCCCCCAAACCGACCCCTTTTTGTTTCAGTGGGGTCACTTTGGGGTCGTTTTGGGGATCAAACGGGGTCGACCTAGGGACTATTTGGGGACCATTGTGCTGACTGGGGATAGCTAAAGCTGACGTCACACCTCTAAGAAAATGTACACCTTAAGCCGC
>MSTRG.4246.1
GAATGATCGAGTGAGCAATGTTGTGGTCAGAAATCAGGCATTGAGTACCAGTCCAGAGAATTTTCTATCACAGCGTATCCAGCTTGGTAGATTTCGTTGGTTGGAGCACGCGTTGCGTATGGCAAACACACAACTACCCTACCGTGCCTTATTTTCCGTTACTCTTCGGAAGCGAAAGAAGCCATGTGGAGGTCAAAAGATGACGTGGCAGCGGGAAATGAGAGAAGATACGATAACATTAGGAAAAGTATGTCATCATC
>MSTRG.15055.3
GGTACACGTTCTTTTCGGGTACCGATCGCCTGTTCACTGAATTGAACCCAGATCCGCTTTGCCCGTTACATTCCCATGGATGTGGCACAGTCCGAAGTTCGCACACTGCGGGTGGTGGACGTGGTTGCTGAAGAATGCAGACGATTATTCCATAACTTTCTGGAAACTTTCAAAGAAAATGATGTATTAAAATATGTTGAAAAGGCGAAGGAATTGAAACAACTCGAGAGGAGCACTCTTGTTGTCGACTTCACTGATATTGTTCTGTCGGATTCGAGGTTGTCTGCTTTGATTCAAGATGAGTATTATCGACTTTACCCTGAGATTTGTTCGGCCATCAAGAATTTTGTAAACGATCATGTCCCTGATACCGAAAATTCAGGTCGAGATTTCTATGCCAGTTTCACAAACCTACCCGGGTTGCATAGAATGCGTGAGCTTACTTCCAGTCAAATTGGCCGTCTTATCAAGATTCGCGCGCAGGTCGTGCGGTCGCATCCGGTTCATCCAGAACTTCTGTCCGGTACTTTCCGTTGCATGGAATGCAGAGTTGTTATTAGAAACGTCGAACAGCCTTTTAAATACACACAGCCATCGGTGTGCTTCAATCCCCAATGTGCTAATCGCATCAAGTTTGAGCTGCTCACCAACGAGTCGAAATTCGTCGATTTTCAAAAAGTTCGAGTTCAAGAGACGCAGTCAGAATTGCCACGAGGGAGTATACCCCGAAACCTAGAGGTTATCTTGAGGGCTGATGCAGTCGACATGGCCCAACCTGGAGATCGGTGCGAATTTATTGGAACGCTTATTGTCGTGCCTGATGTTGGACAGCTAGCAACTCCAGGCACGCGTTCATTGGAAACAAAACCTGTACGTGACCGAGATAATCAGGAAATCGGTGGAATCACCGGTTTGAAAGCTCTTGGCGTTCGTGAACTTTCATATCGAATGGCGTTTCTGGCTTGTACCGTTGTGCCGTCAAACGGAAGATATTTACCTTCGGATGAATTAGATGATACCGATGCTATGTCTTACGAGGCCATGTCAAAACACCTCACACCCCATGAACTGGACACAATATGTAAAATGAGTCAAGACAGGCGGTTATTTTCAAACCTATGCAATTCACTTTTTCCAACAATTCACGGGAATGAAGAAGTGAAGAAAGGAATCCTGCTTATGTTGTTCGGCGGCGTACCCAAGGTTACAGAAGAAGGCACTCATCTACGTGGCGATTTAAACGTTTGTCTGGTTGGTGATCCGAGTACTGCGAAATCTCAGTTCCTGAAACACGTTGAACGGTTTTCCCCGCGCGCTGTTTACACCAGTGGGAAAGCCAGTTCAGCAGCTGGTCTGACAGCGGCTGTGGTGCGCGACGAGGAGTCATTCGAATTTGTGATTGAAGCCGGTGCTCTGATGCTTGCTGATAATGGTGTCTGCTGCATTGACGAATTCGACAAAATGGACATTCGTGATCAGGTGGCCATCCACGAGGCCATGGAACAGCAGACTATCAGCATTACCAAGGCTGGGGTAAAGGCCACACTGAATGCCCGGACGTCAATCCTAGCTGCAGCAAATCCGATCAGTGGACGGTACGACCGGTCCAAGTCTTTGCGTCAAAACATTGGCCTTTCGGCGCCCATCATGTCACGTTTCGACCTGTTTTTCGTGCTGATTGATGAGTGCAACGATATTGTGGACTATGCCATCGCCCGTTCCATCGTGGACTTGCACATGGGACTTCTAGGACTCGATAGTACACGTATGGTCTACTCGGCAGATGACATCCGTCGCTACATAGCATTCGCTCGCTGTTTCAAACCAAAGATTAGTATGGATGCAATGCAAACCATGGTTGAGGAGTACAAGCGGATGCGCCAACGAGACGCTTCAAGTGGCGCCAAATCAGCCTGGCGCATCACCGTTCGCCAGCTCGAAAGCTTGATCCGGTTATCTGAAGCAACAGCCCGTCTCCATTGTGCAGATACGGTTACACAAGCTCATGTCCATGAGGCTTTCCTCTTACTGAATAAGTCGATCATCAGGGTCGAGCAACCTGACATCAACCTTGAAGAAGAGCAGCTACATGTGCTGCCTATTCAAGATGTCACAGAACAAGACGAGAGTACGGAGCCATCGACGACCACTGGAGAGACAGCGGGACATCTGCGAGTCACGTACGAAGAATATCGTCGTATTGCTAGTTTGCTGATTATGAGAGTTAAGCAGTGGAGTGACTCCGAGGAAGAGACGCCCTCTTCCGACACTGCAGACCAGACCGACACCGCACCCAAACGGAGTGAATTGGTCAACTGGTACTTGGAAGAAGTTGGTGATGAATTCCAGACGGAGGCCCAGTTGGCGGAGTGCAAACTGCTCGTTGAACGCATCATCGATCGGTTAATTAAGAAAGACAACATTCTCATTCCGATCGGTGGCACGGGCTTGGATAGGGATACTTCAGAATCCACCGACCCGTATCTGGTTGTTCATCCAAATTATGTTGAATAATTATTTCAAAAACTGCCTCCATCTTTTATCTCTATTTTTATACCGAGATGAGATTTAGATGACTGTATTGTCTTATCTAATACATGTTATAATCGCC
>MSTRG.11658.3
CATGTAATAGAAAATTTCAAATATGCACCAATCACGTCGAGTAGTAGTGACTGGTATTGGCGTTTGTACTCCAATTGGTCTTACAGTTGAAACTTTCTGGCGGAATCTCCTCAATGGTGTATCAGGACTGAGTGTTGCTCCTGACATTTTCCACTTTCTACCAAGTAAAGTTGTCGGACTGATAAAAGAAACCAACTTGGAATGGGTCAAAACGGAAACAGAACGTTATCTAGAAGGAAGTGGTTCTGGATTGATTGATTGGAAACATTTTTCCAGAGCCAGTTTATGGGCCGTTCTAGCCGCAAAACAGGCTCTTCTCCAAGCTGGTTTTCACCCGTCTTCACACAAAAACCCCATTGGAAACCGTGCTGGTGTCCATTTCGGTTCGGGTATGGATGGCATCCTCGAGATCATGAATACTGCTAGTGGCATTTCCGGGGGTATATACAAAGCGATCGGACCACATGCCTTAACTCGCAGTCTTGCTAATATGCCTGCTGGAATTATAAGCCGTCTGTGGGGGATGCGTGGACCATGCATGGCAGGTAACACGGCTTGTGCCACTGGACTACATGCCATCGGGG
>MSTRG.7976.1
CTGGAGTATGCTTCAGCAGGCTTTTCTCTCATTGCATACTGTCTCAATGAACGCTCACGATGAATAATGTCTCTCGCAGTTGATGTGCGATGCGGTTTTCCGTTTCTCTTTCATTTTTGGCTGGGATTCAACGGAATACACTCGGCAGTGGTGGGTGCATAACTGGTGTGCATACCATCGAAGGAATTCTGGACGCTGGATTGGCCGTGGCCATTACCTGTCCTGTGCAAACTAAACTGAACTGAACTGAATCTGCGCTACACCAGCAGGACAGTAGCCACACACAGAACAAACCCAGGGAAGCGGTAGAGATGGAAGTGCCTAAACAGAGGATAGGGAGACATGAAGAAGAGTTCAAAAAGTGAGGATCATCACCGAGGGAGTTGTTGGGAAGAGCAAGAGTTTTCTGCATAACTGTGCAGAACCGGTGAATAAAGGGGCGCGGATCAGAAGAGAAGCCGAACACGGGCACGTTGTAAATGAACTGAAGATGACGAGGCTACCCACTGACTTGACATAAGCAAATTGCCACAGAGTGGGTCTTTGGAAGGCAAACAGCGCTCTGAAGCCAACCCCTTGGTTATCGTCGTTGCCAGCACATACAGCAGAAACCGACTTCAAGGACGGGCATCAAGGGTTGAGCACGCCACAAGGGGTACATAAGGATCACGCCGGACACTCCCTTAAGTGGAAAGGTGGCACCGGCACAAAATCCGCCGGATCCATTAAAACCGGAACTCAAGCACCCGTTTTCATGATCAACTCTCTGATATTGACAATTGGTTAAACGCTGTAAATGGTAATGGTTTCCACGCTTTGTGAACCCTAATGGCAATATAAACCAGATGATTTGGTGAGGATGTCATCATCCGGGGCAATAAATAGGGACTGCGAGGTTGAGCTTGACGCTGTCCATCAGCCGAACGATGTCGGTGCACCGGACATTTCTACAAGCTTTTATGGGTATTCTATTCATATTATTCCACTGGCAAGATATTAGGGAACGCTGGAGATGATGCACAAGACTTACAAGCCAGTGAAGACGAGGAGAACTTGTGGTTTGCACATACTTTTCACGCCTCAGGTAACTTGACCGCTTAAAGCATAGACCTTTATTAAAAGACGGTATCCCAGAAATCCCTGCGGAGAGCACAAATGTGAAGGAAGACGGTTCGTTGTTGTGTCTACTTAATCCGCCCATTAATTCAAACTTAATTTCAGGACCTTCGGCACGTTCTGTTGCACGACAGGCAGCCATAAAAATGCGTCTTTCAATGGCGAATGTGAGAACCATGCTTCGTGTATTCAGGCAGGTTCTCCCGGATTTGCCGACAGATCCACGAACGTTGTTGGGATCACCACGTCAAACCCCGAAGAAGTCCCTAGGTAACGGTAAGTACGTGCTCTTTGGGCTCGACAAATGATTGCAGCATGCAATGGATCCCAGTGCAATGCGCACAACCGATGAGATAGCTATTCAGTAGCATGTAGACGGTCTGACTTTGTTTCGTGTGTCATCTCAGCAGCTGTGGCCTATTCTAGGCCGTGTGCTCAGACCGTTATCACGGGTGTTTATGGTGGGTCTCTACTGTGGGATGACGGAACCCGCAAATGTGATGGAATACTTGGATGACTGCGTTCGAGAACTGAAATCTCCCCTCACTCAGGGCATTTATGTTCGAAGTGCATGCAGACGTTTCCGTGCAGTTTTGTCTAGCGTTATAGCTGATGCCCCAGCTAAAGCCTTGATAAAACAAATAGAGTACCGTAGTGGCTATTTCAGTTGCCCACGGTGTACCCAACGAGGCAGTAGCATTGGTAGATGAATGGTGTTCTTAGGCAACCCAGGAAAAGCAAGGACTGACGTTGACTACCGTTGCCAAAGACAACCGGACCACCACACCGGGGATTCGCCTTTCAAGAGTTTGTCAATTGATATGATAAACACGTTCCCAACGGACTACATGCACATGTTATGTCTTGGGATAATGAAGCGAACCCTTCTTGTATGATGTCAGTTTTGCAAACCAAGGAGAGTTCTGCTATCGGCTCAGTCATTGGCACGCCTGAACAAACATTTCCGGATAGTTCAATAATGTATCCCTTGCGAGTTTCCACGAGTTTGTCGAACGCTGGATGAGCTAGAGTACTGGAAGGCATTCGAGTACAGGCAGTTCTTGTTGTACATCGGACCGGTTGTTATGAAGGATGTGCTGCCTGTTGAGAACTACTCCAACTTTCTCAGCTTTTCGATTTGTGCCTACTTACTGTGCAGCGATAAGTGGCGTTCTCACTACGTAGACTTTATCCACAACCACAGCTGCTTGATGATGCAGGACTTCGTGAAGTTGTACGGTGAGACTGAGGCGGTTTTCAATGTTCACGCTTAGGTGCATGTATGTGAAGATGTGGGGATTCACGGCTCTTTGGATTCATTCTCGGCGTTTCCCTTCGAGTCATATATGCAAACTATAAGGCAGTGTCTCACTAGTCGAAACATGGTCGCGGAACAAATTTTTCGTAGGACAATGGAACGTTCTACGGAAGCGATAATGCATGCCAACATTAAATTTTGGGATGACACTCTATCTTCTGTCACCAAACGTGGGCTGCATGGGAAGACGTTTCGTCTGCAGAACACGGTTTGTGCCTCGGAACCGCCGAACAACTGTGTTCTGATTGATAACCAACCGGCGATAATCGCTGACATCAGTGACAACACTGTGAAGTACCGTTATTTCACAAGGAATGGAAATTTTTTCACTAATCCCATTTCGTCTGTGAATCTCAACGTATACCTTTGTGAACAGCCATCTGAGGAAATTCGCTCCTGTAACTGTAACGACATACGATGTAAAGGGCTATTGATTCCATGCCGCGAACACCTGGTATTTTATCCTATTGTGCAGAGCTGGCGTTCATAAATGTAGTAAGTAAAATAGACTGTGACAAACCTTTATATTTTAGATGTTCACAGTAGTGGAGTTTGTGGGAGAAAACACGGTTGCTGTTGTTAATGACCTCTGGATTGTGGGGTGAGAGCACGCTGTGTCCTTCTGTTGGCGCTTCTCGTGCGGAGCACTTAGTACGCGATGGTCATCCACCACCGGTCAACTCAATGGCATATAAAGTGAAGGTCCATAAAGCCGTCGGTAAGAAAACGTGACTATCATTCAGTTTCCTTTTGTAGATGACTATCAACAGGCTGTGAAGTTGCAACGAATACTAGAGGATATGTCCGACTTACCATCCACGGATACGACGCTGCCCACGGAAAGTTGTGGGAAACGACCACAGTATATGTTTAATTGCTAATGGGGATATACTTGCAATAAACCCTTATTTTTTTCGGAATGTGACACTGATGATCTGGAGCCGTCAGCACGGGTCAGTAAGAAACTATGGTCTCCCGAGCCACCTTGCTTAGAAGGCCAATCAATTTGCGTTCCGCGTACCCCGTTGAAGTCACTGGGCCCAAACCTTAATGTTCCAGCAACCATAGCTTAAGTACCATCGCTGTATTCTCACAAATCATGTATTTGTCCATCCTTCGGGAGACATTGGACTTCCACCCCAACGGTGAGTCCCATGGCATCAACAAGCCGTACGGTGGAGGAAAAGCCATCCGCTTCCAAATCTCGTGGGAAGCCCAGTCCTCTTAGCAAGGAAGCCAGTTACGGTGAGAGTATTATGTGTAATAGCTGCTTCACTAAATCCTTATTAACTCACGCCAGCTTTCCTAGCTTCAATCAAGAAAGATATTTCGGAGTTGAACCGCAAATTCGACGAATTGCAGAGGAAAAATGCGAATTAAACTTCAAAGATCGTGTCCCAATGGGGGATCCCCGTAAACAGTGTTGATGACCTCGCGTCTCTGAATGAACGCTTGACAAATGACAGCCACTACGAGCAAGTGGTGAGAGATAGTCCATTTTTTCTGTTATTCAGGTCACATTTTTGCAGAAAGTTTCCGGTACCAACTTTGGAGATTGCACAAGGGATATGATGCGTCAGCTAATGACAATAAAAGTTCTCGCGCAGGTAAACATGAAGGGTGCACACGGAAAACCTGCCATGGCGGGAACAAAAGTTTGTTCTCTTGTGATAGGTGAGTGTGAGATTTTGAATTCATATTGCTATAGACGCTGTGTGCCGGAAGAACTACCCTGGCGCCACAACGCAGCTCATCCGAGAGAAAATGCGTCGTTGCTTACAAAGGAGTAGAGCTAGTCATCAAGAGAGTCCTTATGAACTGTATCGTGACGTCGGCGTTCAGTGCAATACGTACGACGTGAGTGACATCTATTTACGATATGTTTCCTAAGGCATTATCTTATATCAAGCTATGCATCTATTGCGATATTTTCCATTTCCATACAGCAAGAGATTCCAGTTTCTGCCTCAATGATTTTCATATTCCCAGTAAAAGTATTTCCATTCTTAATTCATAAGGATGTTAAAGTTTTGCTCACTGCGCTTTGTTTTACAATAAAAGATTAATTGAGAATGTCTCTGTTCCTATTTCAGGCATCGGAAAACAGCAATTCCAGCGAACAGTTCTCATGCGACTAACGAGTACGAACGAAAAAACTCTGTATATTTTGTAAATCTCTTCTACCACTGTACAATTTACCCAAAAATACATGTTTCTCGCGTCAAAAGTATTGTCCTTTTTCTCCCGAAATCAGTAATGGAAATGCAGCTCGTAGTTACTGGAAATGAAGTGATTTCGAAAGTGGTAAAGGTACCTTGGGAAGTGAGAAATGAAAGCGATGAAATGGGACGTTTCCGTTTAGTTATTTGACGCACCGGACTAGTATCGTTCGTTCTGGGATCGTTTGTGCAGTGCTATAAAAATAGGTACGGGAAATCGAGTTTATAATGTAATGCAGAAGGTACACAAATATCGGAGTGTTTTTTGCGTGGTCAGCCGAAAAACGCCCCCAAACCGACCCCTTTTTGTTTCAGTGGGGTCACTTTGGGGTCGTTTTGGGGATCAAACGGGGTCGACCTAGGGACTATTTGGGGACCATTGTGCTGACTGGGGATAGCTAAAGCTGACGTCACACCTCTAAGAAAATGTACACCTTAAGCCGC
>MSTRG.7976.2
CGATGAATAATGTCTCTCGCAGTTGATGTGCGATGCGGTTTTCCGTTTCTCTTTCATTTTTGGCTGGGATTCAACGGAATACACTCGGCAGTGGTGGGTGCATAACTGGTGTGCATACCATCGAAGGAATTCTGGACGCTGGATTGGCCGTGGCCATTACCTGTCCTGTGCAAACTAAACTGAACTGAACTGAATCTGCGCTACACCAGCAGGACAGTAGCCACACACAGAACAAACCCAGGGAAGCGGTAGAGATGGAAGTGCCTAAACAGAGGATAGGGAGACATGAAGAAGAGTTCAAAAAGTGAGGATCATCACCGAGGGAGTTGTTGGGAAGAGCAAGAGTTTTCTGCATAACTGTGCAGAACCGGTGAATAAAGGGGCGCGGATCAGAAGAGAAGCCGAACACGGGCACGTTGTAAATGAACTGAAGATGACGAGGCTACCCACTGACTTGACATAAGCAAATTGCCACAGAGTGGGTCTTTGGAAGGCAAACAGCGCTCTGAAGCCAACCCCTTGGTTATCGTCGTTGCCAGCACATACAGCAGAAACCGACTTCAAGGACGGGCATCAAGGGTTGAGCACGCCACAAGGGGTACATAAGGATCACGCCGGACACTCCCTTAAGTGGAAAGGTGGCACCGGCACAAAATCCGCCGGATCCATTAAAACCGGAACTCAAGCACCCGTTTTCATGATCAACTCTCTGATATTGACAATTGGTTAAACGCTGTAAATGGTAATGGTTTCCACGCTTTGTGAACCCTAATGGCAATATAAACCAGATGATTTGGTGAGGATGTCATCATCCGGGGCAATAAATAGGGACTGCGAGGTTGAGCTTGACGCTGTCCATCAGCCGAACGATGTCGGTGCACCGGACATTTCTACAAGCTTTTATGGGTATTCTATTCATATTATTCCACTGGCAAGATATTAGGGAACGCTGGAGATGATGCACAAGACTTACAAGCCAGTGAAGACGAGGAGAACTTGTGGTTTGCACATACTTTTCACGCCTCAGGTAACTTGACCGCTTAAAGCATAGACCTTTATTAAAAGACGGTATCCCAGAAATCCCTGCGGAGAGCACAAATGTGAAGGAAGACGGTTCGTTGTTGTGTCTACTTAATCCGCCCATTAATTCAAACTTAATTTCAGGACCTTCGGCACGTTCTGTTGCACGACAGGCAGCCATAAAAATGCGTCTTTCAATGGCGAATGTGAGAACCATGCTTCGTGTATTCAGGCAGGTTCTCCCGGATTTGCCGACAGATCCACGAACGTTGTTGGGATCACCACGTCAAACCCCGAAGAAGTCCCTAGGTAACGATGTTCACAGTAGTGGAGTTTGTGGGAGAAAACACGGTTGCTGTTGTTAATGACCTCTGGATTGTGGGGTGAGAGCACGCTGTGTCCTTCTGTTGGCGCTTCTCGTGCGGAGCACTTAGTACGCGATGGTCATCCACCACCGGTCAACTCAATGGCATATAAAGTGAAGGTCCATAAAGCCGTCGGTAAGAAAACGTGACTATCATTCAGTTTCCTTTTGTAGATGACTATCAACAGGCTGTGAAGTTGCAACGAATACTAGAGGATATGTCCGACTTACCATCCACGGATACGACGCTGCCCACGGAAAGTTGTGGGAAACGACCACAGTATATGTTTAATTGCTAATGGGGATATACTTGCAATAAACCCTTATTTTTTTCGGAATGTGACACTGATGATCTGGAGCCGTCAGCACGGGTCAGTAAGAAACTATGGTCTCCCGAGCCACCTTGCTTAGAAGGCCAATCAATTTGCGTTCCGCGTACCCCGTTGAAGTCACTGGGCCCAAACCTTAATGTTCCAGCAACCATAGCTTAAGTACCATCGCTGTATTCTCACAAATCATGTATTTGTCCATCCTTCGGGAGACATTGGACTTCCACCCCAACGGTGAGTCCCATGGCATCAACAAGCCGTACGGTGGAGGAAAAGCCATCCGCTTCCAAATCTCGTGGGAAGCCCAGTCCTCTTAGCAAGGAAGCCAGTTACGGTGAGAGTATTATGTGTAATAGCTGCTTCACTAAATCCTTATTAACTCACGCCAGCTTTCCTAGCTTCAATCAAGAAAGATATTTCGGAGTTGAACCGCAAATTCGACGAATTGCAGAGGAAAAATGCGAATTAAACTTCAAAGATCGTGTCCCAATGGGGGATCCCCGTAAACAGTGTTGATGACCTCGCGTCTCTGAATGAACGCTTGACAAATGACAGCCACTACGAGCAAGTGGTGAGAGATAGTCCATTTTTTCTGTTATTCAGGTCACATTTTTGCAGAAAGTTTCCGGTACCAACTTTGGAGATTGCACAAGGGATATGATGCGTCAGCTAATGACAATAAAAGTTCTCGCGCAGGTAAACATGAAGGGTGCACACGGAAAACCTGCCATGGCGGGAACAAAAGTTTGTTCTCTTGTGATAGGTGAGTGTGAGATTTTGAATTCATATTGCTATAGACGCTGTGTGCCGGAAGAACTACCCTGGCGCCACAACGCAGCTCATCCGAGAGAAAATGCGTCGTTGCTTACAAAGGAGTAGAGCTAGTCATCAAGAGAGTCCTTATGAACTGTATCGTGACGTCGGCGTTCAGTGCAATACGTACGACG
>MSTRG.7976.3
AGACGGTATCCCAGAAATCCCTGCGGAGAGCACAAATGTGAAGGAAGACGGTTCGTTGTTGTGTCTACTTAATCCGCCCATTAATTCAAACTTAATTTCAGGACCTTCGGCACGTTCTGTTGCACGACAGGCAGCCATAAAAATGCGTCTTTCAATGGCGAATGTGAGAACCATGCTTCGTGTATTCAGGCAGGTTCTCCCGGATTTGCCGACAGATCCACGAACGTTGTTGGGATCACCACGTCAAACCCCGAAGAAGTCCCTAGGTAACGGTAAGTACGTGCTCTTTGGGCTCGACAAATGATTGCAGCATGCAATGGATCCCAGTGCAATGCGCACAACCGATGAGATAGCTATTCAGTAGCATGTAGACGGTCTGACTTTGTTTCGTGTGTCATCTCAGCAGCTGTGGCCTATTCTAGGCCGTGTGCTCAGACCGTTATCACGGGTGTTTATGGTGGGTCTCTACTGTGGGATGACGGAACCCGCAAATGTGATGGAATACTTGGATGACTGCGTTCGAGAACTGAAATCTCCCCTCACTCAGGGCATTTATGTTCGAAGTGCATGCAGACGTTTCCGTGCAGTTTTGTCTAGCGTTATAGCTGATGCCCCAGCTAAAGCCTTGATAAAACAAATAGAGTACCGTAGTGGCTATTTCAGTTGCCCACGGTGTACCCAACGAGGCAGTAGCATTGGTAGATGAATGGTGTTCTTAGGCAACCCAGGAAAAGCAAGGACTGACGTTGACTACCGTTGCCAAAGACAACCGGACCACCACACCGGGGATTCGCCTTTCAAGAGTTTGTCAATTGATATGATAAACACGTTCCCAACGGACTACATGCACATGTTATGTCTTGGGATAATGAAGCGAACCCTTCTTGTATGATGTCAGTTTTGCAAACCAAGGAGAGTTCTGCTATCGGCTCAGTCATTGGCACGCCTGAACAAACATTTCCGGATAGTTCAATAATGTATCCCTTGCGAGTTTCCACGAGTTTGTCGAACGCTGGATGAGCTAGAGTACTGGAAGGCATTCGAGTACAGGCAGTTCTTGTTGTACATCGGACCGGTTGTTATGAAGGATGTGCTGCCTGTTGAGAACTACTCCAACTTTCTCAGCTTTTCGATTTGTGCCTACTTACTGTGCAGCGATAAGTGGCGTTCTCACTACGTAGACTTTATCCACAACCACAGCTGCTTGATGATGCAGGACTTCGTGAAGTTGTACGGTGAGACTGAGGCGGTTTTCAATGTTCACGCTTAGGTGCATGTATGTGAAGATGTGGGGATTCACGGCTCTTTGGATTCATTCTCGGCGTTTCCCTTCGAGTCATATATGCAAACTATAAGGCAGTGTCTCACTAGTCGAAACATGGTCGCGGAACAAATTTTTCGTAGGACAATGGAACGTTCTACGGAAGCGATAATGCATGCCAACATTAAATTTTGGGATGACACTCTATCTTCTGTCACCAAACGTGGGCTGCATGGGAAGACGTTTCGTCTGCAGAACACGGTTTGTGCCTCGGAACCGCCGAACAACTGTGTTCTGATTGATAACCAACCGGCGATAATCGCTGACATCAGTGACAACACTGTGAAGTACCGTTATTTCACAAGGAATGGAAATTTTTTCACTAATCCCATTTCGTCTGTGAATCTCAACGTATACCTTTGTGAACAGCCATCTGAGGAAATTCGCTCCTGTAACTGTAACGACATACGATGTAAAGGGCTATTGATTCCATGCCGCGAACACCTGGTATTTTATCCTATTGTGCAGAGCTGGCGTTCATAAATGTAGTAAGTAAAATAGACTGTGACAAACCTTTATATTTTAGATGTTCACAGTAGTGGAGTTTGTGGGAGAAAACACGGTTGCTGTTGTTAATGACCTCTGGATTGTGGGGTGAGAGCACGCTGTGTCCTTCTGTTGGCGCTTCTCGTGCGGAGCACTTAGTACGCGATGGTCATCCACCACCGGTCAACTCAATGGCATATAAAGTGAAGGTCCATAAAGCCGTCGGTAAGAAAACGTGACTATCATTCAGTTTCCTTTTGTAGATGACTATCAACAGGCTGTGAAGTTGCAACGAATACTAGAGGATATGTCCGACTTACCATCCACGGATACGACGCTGCCCACGGAAAGTTGTGGGAAACGACCACAGTATATGTTTAATTGCTAATGGGGATATACTTGCAATAAACCCTTATTTTTTTCGGAATGTGACACTGATGATCTGGAGCCGTCAGCACGGGTCAGTAAGAAACTATGGTCTCCCGAGCCACCTTGCTTAGAAGGCCAATCAATTTGCGTTCCGCGTACCCCGTTGAAGTCACTGGGCCCAAACCTTAATGTTCCAGCAACCATAGCTTAAGTACCATCGCTGTATTCTCACAAATCATGTATTTGTCCATCCTTCGGGAGACATTGGACTTCCACCCCAACGGTGAGTCCCATGGCATCAACAAGCCGTACGGTGGAGGAAAAGCCATCCGCTTCCAAATCTCGTGGGAAGCCCAGTCCTCTTAGCAAGGAAGCCAGTTACGGTGAGAGTATTATGTGTAATAGCTGCTTCACTAAATCCTTATTAACTCACGCCAGCTTTCCTAGCTTCAATCAAGAAAGATATTTCGGAGTTGAACCGCAAATTCGACGAATTGCAGAGGAAAAATGCGAATTAAACTTCAAAGATCGTGTCCCAATGGGGGATCCCCGTAAACAGTGTTGATGACCTCGCGTCTCTGAATGAACGCTTGACAAATGACAGCCACTACGAGCAAGTGGTGAGAGATAGTCCATTTTTTCTGTTATTCAGGTCACATTTTTGCAGAAAGTTTCCGGTACCAACTTTGGAGATTGCACAAGGGATATGATGCGTCAGCTAATGACAATAAAAGTTCTCGCGCAGGTAAACATGAAGGGTGCACACGGAAAACCTGCCATGGCGGGAACAAAAGTTTGTTCTCTTGTGATAGGTGAGTGTGAGATTTTGAATTCATATTGCTATAGACGCTGTGTGCCGGAAGAACTACCCTGGCGCCACAACGCAGCTCATCCGAGAGAAAATGCGTCGTTGCTTACAAAGGAGTAGAGCTAGTCATCAAGAGAGTCCTTATGAACTGTATCGTGACGTCGGCGTTCAGTGCAATACGTACGACGCATCGGAAAACAGCAATTCCAGCGAACAGTTCTCATGCGACTAACGAGTACGAACGAAAAAACTCTGTATATTTTGTAAATCTCTTCTACCACTGTACAATTTACCCAAAAATACATGTTTCTCGCG
>MSTRG.15476.5
AACGAACTGAATGATTCGCGGAAAATAGACAAACCAGCTTCCAGCGGCAAATGAGTCCAGCCACAATCCAATGAGCGTGGTGTTTGAGCCATACGAGATCCTGGAAGTCCATGTGGTTCTGTCCGACGGGACGAGCTGGAAGGCAAGAAACGCAAGAAAGCTGTTTCTCGGGACGCGGACGGATATCCGACTGAGGGCGCATACCGGCGCAGTGAAGGCTGCCGCTACTCCTGTCTAGGTGTACTACGTGGTCCCGCAGTCATGCGTTGGTTAACTATGCACAAGTGAAATATGAAGCGTGAACTTGAATATATACAGTTGTTACAAATTCGGAAAACCTCGTTGGCTTTCGCAGCTCGCGGCCGCACCGATTTCTCCTGTCGACGGATGCAGCTGCGTCTTCCGTGGAGTTTGGTGCTGCGACCGGTAGTGGGGAGTCGTTGGTGGGAGTAACAGATGCCGACTCAGGACGACTAGCCGAAGGAGGAATGTCCTCTCGTGCACTCCGCAAGTTAACAGAAACTTCAGATATTATCGATTGTCAATGTTTGAGTGAAGATTCAGATGAGGTTATTTCAGGCAGTCCTGTTGCTTCAAAGTCTTCTACGGATCACAAAAGATGGTGAAATTCTCTCTCCGCAGTCGGACTCGAAACAGCATTCGAAAGTAGATGTGGCACCCAGTAAAAGCCGCAAAAGGCAGAGAAAAAAGAACAAAAAAAAACGTGACCAACCTGCTCCTCACATTGACTCCGGTGATACCTACATGGAATCGTCTCCGACACCGACGGACCAGTCACAGAAAGGCCTATTGGCAGAGCTTCTCACAGTTAATACAAAATTACTTGATCCGTTCCAGGAGCTCAGTCGGTTATTTGGCTCTCATATCGTGGGAGCTGCCAGAACCATAAGCAGCGCTGACAGACGAAGCCATTTAAAACGAGGGCTATTAGTTCGTATTAAACCTTCCTGGCCACGGGTTGTTCGCTTCGGTTTGGACATGATTCATACAGAAAACGGGGAGTTTACCTTCACTCATAGCAAGGAGTACTGTAATACACAAAAATCCTTTTACACAGCGTTAGAAACTATGGATCCCAACAACATAATGCAAATTCTAGCCAGTTGTCCATATCATATTGATTCACTGCTCCAATTGAGTGAAACCATGATGCATCAAGATAACTCGGAAGTAGCGATCGATCTGCTCGAACGTGCACTGCATGCATATCAATCTGCGTTTCACACGTCTTTCAATCCTGCTATCAGCGTCTATCACTTAAACTACAGAAAACAGGAAAACAGGGGCTTGTTTGTTGCACTCTTCCGGTACATCAATGTCATAGGAACGCGAGGGTGTTATCGTAACGCTCTGGAATACTCAAAAATTCTTCTTAG
>MSTRG.12775.1
AACATTTGAGATGAGTTCTCAAGGTCACAAGGTGTGCCGACTGAATAACCGATTGGCTCGTTTTTTGAATACCACGTGCCAGAGTGATTCCGTGCGCACATTCTGCAGTGGAACATGCGTACCTGTGAACGTATATCTTAGCTTTATTGAACGTCAAAAATGAGTATTCTGTTCTACTGATCTGTCGACCCTCTCATGCTCCCGATATGGTACGGAAAGAAGTGCATGATCACTAACGTTCAGACTATGAGTGACTGATTGCTTTTGTTTTGTTATCTCGGTGCTGACTCATTCATGGGCGACGAAGATCGTGGTCCAACCCAGAATCCTCTGGCTTTATTCTATCCGGATCAGTTAAACATTGTTCCGTGCGGTCTGAGGCAGATAAAACAGTTACGTTTCCTTCTGTGTACAGTATTTCCGGAACTTGTGGGCACAAAACCCTCCCAGTGGCTTGTTATTTGCGCTACCAGTCGAGTTGCTCTGTATGATGGGATAGTTCTTGGCGTGATTTGTATTCGGCTGGAAGCGGACGAACGTACGATGAGTATTAATGATCAGAAATTGGAACAACCTGTGCTGTATCGGTGCTACGTTGCACACTTGGCTTGCTTGGCCCCATATCGTCGATTGGGAATCGGTACGCAGTTACTACGGAATGCAATCGATTCTTGCACACAACGTGGGGATGTGGCAGCTATTTATCTCCATACACAAGTATCCAACGAAGCAGCTGTGCAACTGTATGCGAAATCGGGATTTACAATAGTAGCCACACACAAAAACTATTACCCATATGAAGATGCATACTTAATGGTAAAACATTTGATGTGATATCCATGTACGTTATTGGTGTACAATCAGTTCGCTTTTCCCAAATCTTCCTCTCGTTTTTGAGAAACATTTGCTTTTATTAAAATGAGCATCCCATTTTAACCACAGTATCCTCCTTGAACCAGTATCCAGATTAATATACGCACATCACTGTAATACCACTTTGTGAATAAATGGTTTCTTAAGCTTAA
>MSTRG.1557.1
AAATTTCTGCCTTTCAGAAAAAGAAAATCACGCAGTGTTGGGAGCTACGGGAACGCGCCGACAACACAACTATCTGGACACACGATTGGCTCTAGCCACACCAAGTCCTGTGCAAACTGAAATAAACTGAACTGAACTGACCTTGAAAGGACCACCACGAAGGACATGTCCTCTGATGCCGAAGTCGTTGAACTGCCGCCTCCCGCGTACATCCAGTCATCCAATGGTTTTCCCATCGAACCAGACCAACGAACAACTCTCACTTCGAAGAACAACGCAGTGGAGGAAGTGGAAACCTCGGAGCGACATAAATTTTTGACCGAGACAGGGGATGATGATAGTGATGTAGACGACGATGAATTCGAAGATGAGACGTTAGTAGAAAGGCTAATGGGATTAACGGAGATGTTCCCGGAATCGGTGCGTCGAACATTTAGCTCAGCGGCCAGTATGACATTTTCCGGAATCAAGTCGACCTATTCTCTCAGCAGGAGCGTCTCTTGGTTTCTTGCTAGCACAGCAACACTATGTTTCTTACCTTTATTCCTTGAATTGGAACGCGTTCAAACCGAAGAACAAGAAGCTGTACATCAAAGAACAATGATGCTTGGACCCAGGGCTGCAGGCGGAGGTTCTGGCCTAGCTGGCTTTTCTTCAGCTTTACCTCACCTTACTCCTATGGAGTCCAAGTAATCAACCATAGTGATTCAGTTTTGTCGAACACTTTTATTACAGTTGTATTTTGAGTTAACTCGTCTTCGGTTATTCTGGCCTTGGGGGATTATGATTCTCGCATTATTGACACTTTATCCACATTCATTGTCGCACTCATCCGTCGTAATTAATACCAGGAATATCTTTCAATTTGCCACTAGTGGTTCCAAT
>MSTRG.441.1
CAGCAAAGCGTTTCTCTATAAGTTTATACCTATTTTCACCTTATTTTCCAGATGCTCCTAAATCACACACTATTTTCGCGAATCATTCGGATTCAGAGTTCCGATTTCATGTTCGCATGTGGCTGCACAACACGAGGTTTCGGAAGTGCATTAGGTCAAACCGGGATTGCCAAGCAAATTCCGTAGATTTTCAGACCGCACCGCACCTGGAATCGGAGGAGCCGGAGAGTGCTGCTTGAGCTTGTAAAAAGTTATAATATATTGTTCCAGTT
>MSTRG.8430.1
CGCGTTGCAGTACGAAACCAATGACCGGAACATAGCCCTTGCCGCTGCCCACTTCGTCAAACCAGTCCCTTTTTACCTGCTACCTTAAACATTCTACCGGCCACCACCTGCAACCAGGGTCTTTATGGAACAGAATGCCAGCCACCTGCAGCCAACCAGAAGTTGGTTAACAATTTTCTATCACATAGAAAAAGAATTTACACTCTTCCAACTTCTGCCTAGCCGAACCATTGACGTTTGTCTCCACTAATCCGTTTCATTGACGGCTTTTCTTTTCTTCAATAGTCCGTTATATGTCCATATACCATTCATGCTCTTCAAAAGTTCACTGAAGTCCCTGCGAAGCTTTTCGCCTTCATGTGAATTTCCATATGACACTGTAATCACCTGCACAAAAGGTCCGTTTTATTATCACCTTTGACTCAATTGCATTTATTTCACATGCTTTCTCCACAATTAGTTACCCAATGCTGGATCAGTGTCCAATATTCCGCTGGTATCTCTGACTGCACGTTAAAAGCCCCATGCTTGCTTCACTTTTACCAATGTTCCTTGGCATCTCTTCCGCCCGGTTACTCATCAGTGACCGTCCAATTATCGCTTATATCAGCAATCTCACGAATGTCCAGCTATCCACACCGCCCCCAGCGATTTCGAAACCGATTGGGAATTCCCGC
>MSTRG.4695.2
GCGACTGAAAACACAAAAATGGAGAAAGAAAAGAGAAACATAATATTTAGCATTCCGATTCTTGCTCTTGTGAAATCCGCACAACAACAACATGGCCTACGACACGGTGACTATCAGCGGTATCATCAGTACATCACAAGAAAATTACGACGAATGCGTAAATCGTTACACTTTCAACAAGGCAATCGATCAAAGGTAGTGCCAAAAAAGCTCACACCCGATCTGGTCACGGATCCCCGTTTCATCACCTTAAAACTGTTCGAGATTGAGCGTTCGTGGGCCTATGCGATGCAGCTAAAGACGGAATCAAATACCGAGTTAAGGAAACGATTTCAAATGATATCACGCTTACGTCGCGCTGTGGTTCGTGGAAATCAACTATCGGACTTGATGAACGAGTTGCCCATGCTGGATGCACAAACGAAATTGGAACTACGTGCTTATATCCAATGGATTCATGGAATGCTTGCGTTCGAATTACAAGATTGGGTGAAGGCCAAAGAGTACCTCGAGTCTACCCAAGCCATCTATACCGGCTTGTTGCAAACCATTGAGGAGGATAATCGTGTGATCTACACATCTCGTATGGATGATATTCTACCACAAATTCACTACTGCGCTTACAATATTGGAGACAAATCGGCCGCGTCCGATTTGCAACGAATGCGCGCGCACACAACCGCCGAATCCGGTGGTTTGGCCGAGTTACAATTGGATCAACTTTTGAGTCAAGCTCGTGCCACACAAGCCGGTCAAGTGACTGAGGCTCAGTGGCTCGGTCAGACAATTCCGGTCAAATTGGAAAAAGCAAAAGTGGCTATCTTGATAGTGAAGGAGGCGGAAGAAGATTTAAAGAACGCTCAAGGTCATGTAGAACAATTGTCCATTTATGAATCAGTGCTGAAATCATGCGTGGACGGGATTAGTGCAGTCCGGGATGAGTTGCGTGCAATCTCCTCGGTGGACGGCAGTGTGACCGGAACCGGGGATAAAAAACTTGTCTCCGCAATCTCCTCGGACAAAGTTTCTCGATTGCAAATGTTATGCAACTATCTGCAATATCTCAAACTGTACAACACCATCGAACGAACGCTGGTCCATATCGATATGGCTCTATCTACGGCCGGTCTACAAACGTCCGGTCAAGTTCGCAACGGTTTGGGCACCAGTACTTATACGAAACCACAAGAATTGGCTCGTCTTTATGATACACTGGTGCAAAATTTGCAGGAAATGATCGGATTGCCAGGTGTAGTACAAGAACATGCCGGAATGCGTGCTCTATTACAAGCAAAACTCTTGGCTTATCGAAGTTACCGATGTTACTATCTGGCGTTTACCTATTCACACGGAAAACGATTTGCCGAGTGTTCAGCTTTATTGACTCGTGCGAAACAACATGCAGAAGAAGCGGTTCATTCCCTTTCACCGGAGACTGCCCCATGGACCGAAATCGAGGCTTCAGCCGTACCCGGTCCTTCGGCCGCGGAACTCACTCACTCACTGACGGGTGAATTGCTAGCCCAGATTGCTGCGGAAGACCTAACCTGTCGAGCTGTGTACATGTTGGATATGTCGGACACTATCAGTGCCAATATGACCACCTCGACGACCACGGAAACTGAAGGAAAACTGATCAATAAAGCTTTGATCGATCGGCTTGAGACGTATTTGGATCCGAAATCGGTGGAGAAATCTCTCCTCACATTACCAAACCCGTTTGTCTCGTTACCACCTGCATTCGAACCGGTTCCGGTCAAACCAATCCTTTTCGATCTGGCGTTGAATCATGTGAATTTCCCCTCATTAGCAGATAAGCTGGATCATAAAGGTGGATCTGCCAGTATGGCTGGTAAAGCAGGCGCGGGAATTGCCGGATTCGTGCGTGGTTGGTTGTGGGGTTCCAGTGAGGAGAACAAAAATACGAAGCAGCAAGCCCAGTCGCAACAACAACAACAAAAAGCGTCAAAATCCAAAGGTGGCGGCCGCTCCTGATCCCATTTAGCTGTCCGGAATTTTCTTTGTTCCTTCCTCCGTCAGCACCGTTGATCGGATCGCATCATTCGTCCTTCTCATAGCACCGATCAGTTATATTTGGTCTTTGTCCACCACCCCTGTCTTAGCCCAAAAGGTACTTGTGTATGATTTTTTCACCCGGGGACCGATTGACTGCACGGTGTATGCGTGTGAACGTTTGCATTCCGATTCTGTAATCGCGTCCACGGTTGATCTCAATCACTTAGACTCAATTCTATTTTCGAAGTATTTTTCCGTTCTTTTTTCAACCCCAACCTCCGTGGTCGGGTTTACCAAATGCGGATTACTATCAAGACTGGGTACAAATCCCGTCATTTCTAGTCAACCTTGGGTGAGCAAAACAGTCCG
>MSTRG.9732.6
GATAGATGAAATAGAACGATCTGTAACTTGGTATTCAAGGGCATTTTAGTGTATTCAAATGAATATATTGAAATAAGATTCTCATTTAACGGTCTACATTACTCCGGTTGTCAATTTGCTTTGTATAAATTCGCTTTTGATCTGTGGAAATCGGCTACTAAATAAACCAATCGGAAGCCGTTCGAAAACCGATGTTACGACTGGGCTGTTTGCTACAAAGGAAACCGACAATTTTACGCTTGAACGCAAACAGTTAATAATACTAGTAGTCGGTGGTGTCCATACATGGTCGTTGACCGGTGACCTAGACTAATTTCTGCCGAATCCGGATCTATGAAAAACGTTTATTGTGATATTGTCAAAAGGAGGTGCCTCTAGGAAAAAGCCCTCATCCTAGTCGGAGATTTTGAATGTGAATATGGTTTTCTCATCAGATGGTGATGAACAAGAGTTTCATGTACCATTGCTATCAGATCAGCATCATCAATCTATAATGACTATCACAACCGGCAGCGTGCCTTCTAACGTTCCACCACGGCCGCCGTCCGAGCTGGATGATTTTGAGAAAATCCCCGTGGATTCGCCCGAGGACAGGTCGCAGATGAGACCAAACTTCAGTTTGCGCAAATTGTGGGCTTTCACCGGTCCCGGATTCCTAATGAGCATAGCTTATCTGGATCCGGGAAACATCGAGTCGGATTTGCAGAGCGGTTCCATCGCGAAATACCAGCTTCTCTGGCTGTTGCTAGCTGCCACTCTGATGGGCTTGTTCATGCAACGCCTAGCCGTGAGGTTGGGAGTAGTCACCGGAAAGCATCTGGCTGAAGTTTGCTACGATATTTATCCCAGACCCGCTCGTATCCTGCTTTGGATCATGGTTGAAATTGCTATTATTGGATCTGACATGCAGGAAGTGATCGGGACTGCGATAGCAATTAATCTTCTCAGCGCAGGCTACGTGCCTCTGTGGGCCGGTGCACTGATTACCATCACTGATACCTTTACTTTCCTCTTCCTTGATAAGTACGGTCTGCGCAAGCTGGAGATATTTTTCGGAATACTAATCACCACAATGGCAATTACTTTTGGCTACGAGTATACTGTGGTCAAACCTCCCCAACTGGAAGTCCTTCGAGGCTTGTTTGTACCATCCTGTCACAACTGTGGTTGGCCCGAGCTAGAACAGGCGGTCGGAATTGTGGGTGCAATTGTTATGCCGCATAATTTTTATCTTCATTCGGCTTTAGTCAATTCGCGTGAAATCGATCGGACGCGGCCTAGTAAGATTCGTGAAGCGAACATGTACTTCTTCATTGAATCTGCCATTGCCTTGCTCGTTTCGCTTATCATCAACATCTTCGTAGTCTCTGTGTTTGGTGCTGGGTTTTACGGGAAAAATACAACTCAAGTTTTTGCCAACTGTTCCGCACGAGGTGATATTCCTGCCAGGTTTATTGATGCGACGACCAATTTTGATCCCGCTGACATCGATCTTTACACTGGTGGTATTTTTCTCGGTTGCGAATTCGGTCTGGTCTGTCTCTACATCTGGGCGATTGGGATTCTCGCAGCTGGTCAATCATCCACGATGACCGGGACTTATTCCGGTCAGTTTGCGATGGAAGGTTTTTTGAATTTGAGATGGAAACGATGGCAGCGAGTGCTGGTCACTCGTTCTATTGCTATCCTTCCCACAATACTGGTCACGGTATTTCGAGGAATCGAGGATTTGACCGGAATGAACGATTTTCTGAACGTGTTGATGAGTGTTCAGCTCCCATTTGCCATCATACCGCTGCTAACATTTACCAGTTGCAAAGTGATCATGGCTGAATTCACAAACTCTGTTCCGATGGGGATTTTGGCCAATTTGCTCTCATGCACTGTGATCGCAATCAATTTATTTCTGGCCTCAGTTGTGGTTCGAGCACGAATACCATCTCACTGGGCTATATATTTGTCCGTTGCTGTTCTAGTCCTGGCCTACATAACTTTTATTGTTTATCTGACTTGGTTCGGTTTTCGAAGAGTACGGTCTTCATGGCATGCCAATGTCCATAGACGCTTCACGGGCAATCAGTTGTTCCCCGAAGTGGAAATGGACATAACTCCACCCATTAGTACCAGCGATCCTGATTCTCCCGTGAACACGATCAAAGGGGGGGATACTGAGTCCAGGGATCTGAAGCCACCTTCAGATTTTCCCAACCTTGTTGCCGCCCTTCCAAGACTGTAAAATACCTCCATATGGGTCCACTTGGTCAATCATCCTATTTTTTGTCGTGCCTTGCGATAACATTCCCCTTCTTAACCAGTCAAACTCATTCTCCAACTGTGCAAAAGTGGTGGGGACAATTAGGAGCGAATTTTGGCTATTAAGCATTTCCCAGTTCCTAGCTGATTGTCTGGTATCGAAGCCTTTCACACATCTACTGCCGTCTGAACTCAGCACGGAAAATTCGGAAGCGGTGCCTGAGATCATCATTCTAGTGCCTTTCTAACTCCCTGTCTGTGTACTTCTCTTTGTTACGTGTTCCACTTTTTTATTTTCTATTGTGATTCACTTAGAACCTCCAACACATACGTACATATACACGGAAGCAAAACACTTTGATCATTCCGCATTGTTGCACAATACCAGACTTCTATCATAAAAATGTTGTTTTATTTCATGCAAAGGGTAATTCCTCCTGTGATTTCTGATCTTTCATTCTCCATCCCCCACCCATCCTCACCACTTAATCGACCGGTTCTATTCGCCCAAAAGTG
>MSTRG.9807.2
CAAATGGTGACCGTCGGTTTTGTGTGTTTTGTAGAGCCGTTATGGAGTCCGAATCAGTGTCTTCGTTGACAAGAAGTAGCGAAATAGATAACCTCATTATCGCTGCTGCGGCCGCTTCAGGTGATGAAGATCTTGAAGGTGAAACGACGAGTGAGGAAAAGAATGTAGGTTGCGAATGGTTTTCCTCACGTTTTTGAATCCCTAGGTCGAAAACGCAGATGCGCAAAAAATTGGCCTCTGGAGACCGGTTATTCTACAACCTGATCACATTCAATCTATACGTGATGCTGCAAGAGCCGTGTGCTCTTCTCGTTCTGATAAGCCATTTGAGCCCGAACCGTTTAGTAGGAAGCAAGGTTCTGAGATAGCCTACCAAGAAATGGCTGATCTTATGAGCTTTCATGGAGAATCTGATAACCCTGAGCGAGTGGAACTTATGCGGAAGCACTCAATGATTTTTCGCCCATCTGGTCCCAACTCGCGCTCACTTACGCTTTATGAGCAAGCGGTGAACGAGGCTGCTGCACAAATAGCGTTCCACTTTCCCGCAGCTATATACCACAAACGAGATTTAGCCATTTTAGCCAAACAAGCTGTCAGACTAACTGGATTTGAGTTTCCCAACGCCAGAGGAGGTTACTATCCACCAGGTTCTATCGTTCCTGCCAAAGGTGATATGGAGGACCTAAACTATGGCGAGTCACAATCTGTCACTCCGACGGTTCAGCCTGCACACGCGGCCCCTGCCAGTGCTTCTATGCTGTTACACAAATCAAGTTCCCAGTCAAAGCGAGACGCTGTCGCTCAAACTCTTTCACACGAAGAATGCAACGCTATCGTCCAAACCGTTATGGATTTATCTTCTGAAATACCCCAGTTCACTCTCAAGAGTCGAGAACACTGCTCTGTAAATGAAAATTATGTTTATGCAGATGCACAGCGCCTTAGTGAGCTTCCCCCATCAAGGTTAGATGACGAAATGGACTTAATTCGCGAGCTGAGTACCGTTTGTGGCCGCGTTTCGGGTGTTCCTCGTCCACTAGGTGCCAGCCTCACCCCCTATGAAATGGGCCTAAATGAAGCTGCTGCCTGGTTGGTGCGTCTACAGCCGGCCCTGTTAACACATTCGCGGCAACTTGCTGAACTGGCTCGAAGAATAATAGCGGCCACTGGATTGCAGTTAAGACATACAGGCGGGACATCTCAATCAGGTGGTTCACACAGTTATACCCAGTCGTATAGCTCGGACAAATGGTCTCACCGAGTGTCAACCAATAAGCATGCCTCAGGACATGGTAGTGATGTTGTCCAAATTAGACTGCAAGGGGACTCGTACACCCCGGATTCAATTAATTTCGGGGGCGACATGTTCGGCTCGGTGGTCATGCAAAATGGTACGCCGTACTATGTTGATGCGACTGGCGGAACTGCGGCTACCGGTCTATTAGGGTCGATTGGAGGGATCAACGCGTTCGAAGACGAAGTCGCATCATCTGGTCTAGATAGCAGTGAACTTGTGCAGTTGCTTGGAGGCAGTCAAGCAATTGCACAACTCTCAGATGTGCAACTGGAAGAATTAGGTCGTGCACAGTTTACTGTGGTCGATCCAAGAGCAGACAGCGAGATGGCGAATTGTCCTCTCAGCCTTTCCGTGGAAGAGGATGATCGCCCACTGGATGAAGCTGAGATTTTGCGAGTTTCTCGTGCGTCTTGTTTGAAGCGGGTTCGTGTGCTTTCTCTGCCAGCCTGTGGTTATACGAGTATCAATGCAGTGCATCTTGCCCGATGTATCAACCTCCGTCTGTTAGACTTATCCGAAAATGCGCTTCGGGTATTTCCTCGTCGTCTTCATCTACCGCGCCTGAGACGTTTGAGCCTCACGGGCAATCGATTCATCCATTTGCCCCTAATCGAGCAGTTTCCCGAATTGACGCGTTTAACAGTGGACGAAAAAATCAAACAAATGCTCAATCCACAAATGCTTGCTTATTTCTGTCCCAAATTAAAAATAATCAATGGCCAATGCTTCGATGAAATGCGAACCGATTTCACCATGCGTATTGTGCAAGAGGCACGTGCAATTGTGGAGCCACATATTCGCTCAAAGTGGGAAGCCGAGTTTGCTGATCATTATCATTCAGTCCGGAATCGCGAGGAGCGCATGCAATTGATAGAACATATGGTGCAACACCTACGAGAACGAAATCTTCTCATGGATGAAGCATTGACTAAATATCGGGATCTACTGTTTTTCCAATTCGTCCAACAATATCTACAGTCAAAACTGTATGATGCTGCTGAAGCAGAGTTGTTGACCGATGTAAATGTGGAAGGGAAGCCGTCACAAGCGGATTTACCTGACTACACACCAGAAGATCTATTAGCTGAGTCTGCTGGAGAGGATTTTGAAGCACAAAAACCGGAAATTGCCCCGTGTCCGTCCAATAATGTAACAATCGATTTGGAACCAGAAGACACCGCGGATGAAGATGATGAGGCGGAGAAAGAGGCCGAGAACAGAGCAGCCACCGAACGTGCTCTGTTCGAGGCCACAGACGAACTGTTGGGAATGAATCTTCCCGACCCGCTCAATCTGGTGCAAGCCGCGACTGCGACTGGTCAAGTTCAGACCACCCTGGTCATGGATTCTATGGGGCGCCTGCATCAACAGCAACAAATCGTCGTGGCTCCTACAGCTGCTTCAGGATATCATCAGCTGGCTGCCACCGCAGCCTCGGGTACTAACCAATTCCATCTGGCTCGTTCGTTGCGTCAAGGCCGTTCTATCGTGATGACCATTGTGCGTCCGCGTGGTGTGAGCGGTCGTCCAGTAGCCGAATTTTTGCCGGGCGAGTTGCGCAATAAGGATTACGTGAAGGGGTATATGGCGTCCGAGATATATAAAAAAGCGGTGAAGGACACATTGGGACAGAAAGCCACACCGAAGAAAAAACCCGGAGTTAATCGCCCGAAACGATCAGATACTTCCGGTTGGCCCAGTCCTCCAGGATCTGGCCTCGTCCCACTGGGTGAGGTAAATACAGATCTGAGCGGGTCTGGCAAGAAAGGTTCTACGGCTAATGGCGCCAGAGGGTCGGTCGCCGGGGGACGTCATACAAAAGCAAACTACGATCTGGATGAGGATCAACATGGAATTTCGGCCTCCACGACACTTCCACCGCGTCCAAAGAAGCGAAAAGCAATGGGCGCGCACAGGAGCTTACGCGATTTGTGTTCGGAATCCGCTTTTGGCCCTGATGCGTATGCTGCAACTAGCACCGGGGGTGGTCCGCGTTCCGACGCGACTCCGATTGATTACGACCCATTACATTTCATTCGTTGTCACGCTAAAGACAATGACGCTGGAGACAGTGAAACCAAGGTGTGGCGTTGTCTGTTCGAACCGAATCCATTACGCCCTGAAGAGACCACACATGTGGTTGCCACTTGCGGTGGCGAGTGCGTATGTCTCATAAATTGTGAAACAGGGAAAGTAATGAAGAGGTTTAAACACATGGAAGAGGAGTTCTACACCATTGCTTGGACCACGGTGGAAGTTGAAGCCGGGAAATGTACGAATATTTTGGCTGCTGCTGGTCGCATGCGTGAAATCCGGCTGTTACATCCGGAGCAGCTAGTGTGCTATGCAGAAATGAAAGGTCACACTGAGGATATTACAGCTATGATCTTCCATCAGACTCAATCTACCATCTTATTCAGTGGTGACTCGAAGGCTTCCGTAATTGTTTGGGATATTGGAGTGCCATCAGTGCCCGACTATAAGACACGTTATCAGCTGCTAATGCGATTGCGTTGTCCTCGTTTGGATGTGAATCCAGTGTTAAATTTGGTCTTCTTACCGCACTATGCCTATCTAATTGCGGGCTGTGAAGACGGTCTGTTCGCGTGGAAAGTGACCGATTTACGTCTAGAGAAACGGGAACGTGAACCGGACATGGAACTCAAATTGGATGTAGATCATGAAGTGTGCATTGATGCGCTCGCGCAGCTCAGTGATAACGCCCTGGTGATCAAAGTGGTCGAGTCGGGCGAAATCATGGTGTTCGATTTCGCCTCTGTTCTGGAGCGACGCAAAGGTTTACAACGCTTGGTCCCCATCGAAATGCGTGGACACTTACTTTGGCAGAAAACTGACGAAATTTATATCAACGTCTCGGTACGACAGAATTTGGGTGCGGTTCTGTGCGGAGATAACGAAGGCTCCATTTGGATCTATGATTTAGATCCTTACTTGGATGATCTGCACGCGTCCAGCCGGAAGAAATTCCATGTCAAGCCAATCAAAATTCTCGAGTGGCCTGAATGCTCCGTGCAAGGCAACAGGGACGAAGACCAACAATTGAAAGAGAGCATCACTTCGGGATTCCGTAACCCCGTAGTCAATTCCGTCGAAATGAGTTCGGACGGGTATTATTTGGCTGCGGTAACAGACAACAATCTAGTCTGTATTTGGCGTTACGCACCGCCGCCACAACAACAACAATCTCAACCGCAGCAGGCTTACCACACACAGGCAGCTCAATCCATGCTCGGCACGGTTGGTCAACAGGGCTCAACTGCTGTGCGTTTACTAGCATCGTCCTCCTCCGGTTCCGTCTCGACCGCGGGCGCTACGGGTTTGACCACAATTGCCTCTGATAACCTGACAATGGATTCTGTCCTGACTCAGGCTGATCTGAGTCACATTGACCTCTCCAACACCCACACGTTCTCCGCATAAACTGCACATCCTATACATCCTCGTACAACCATTTTGGCTATTTTCTAATCTCTGAGATTTATGTCTCCTCCAGTGTTCTGCCAAAATCCGAGTGGAAGCCTAATCTTTGGCTAGCGTACCGTTTTTTAAAATTCACCCCATCGTGTTTTCATCTGCTTTGCGTACGTTCATAATCTTACGTATGCGTATATGCACAGACGCACACACACACGCATACAGTGTCAGTTGTATTACTTCCACCTCATTCTCTCTCGAGTTTGTACAGTTTCAAATCAGACCTCACATCCTTGTCCCGGGTTCTTGTGTGGTGTGATCTTTGGGCCCAACTCGTTCATGACCACATTCGTAGATTTTGTGCATGCACGTGTGGTGCTGCGCCGGAGTCTGGCTTTTCACTTCATTAGTGCTACGTCATATTCTCTGCCTCTTTATTTCCTCCTTTACCTGACAACTTACCGGTTGTTCACTTTTTATTATTTGTCACGTTTGTCGCAATATGTTTGTTCCCTCTGGTGTGTGTTGCGTCGTTGAACGTATGAATGTTTATGTCTGCGCGCGCATGTGCTTGTATCTGATACACAAATCATACTTGTTACGTACATCCCCACAATACATATATACATACTCCGTACCGGTTGATTTTTTCCCATGCCCTCCCCGTATTTCATGATGGTTGTTTGCACTTCTAGCCTGTGTGGTTCACGAATACGGTAAAGATTCAAATTAGACGCCTGTTAGGG
>MSTRG.8704.2
GTCTGGTTATTCTTTTGGAACTAATTGAAAGGCAAGGTCAGGGAAAGGAGACTGACATTAAGTCCTGCCACTGGGTTGGGAGCCATTGTGACGATAATCTGATAAAAGCATCGACCCTAAATTCCTGACTCTGTTTCTTATCTTGACTGAATTTCCTTTGTGCAAATGAGTTGTCGTACGGATAAAAGGGGGCTGCATTATATTCCTATTGCTGCCTGTCTTTTAATCATTTCAGCATGCGTTATTAGCTACTCAATTTCCGCTACATATGGTCACAGTTCCCTATTATTCCCGTACATCAGCGATACGGCAGCCTTGAAACCGGAACGATGCTTCTTTGGCCAGTTAATGAATATGGCAGCTGCTTTATCTGGATTCTGTATGTACTGCTGGCACAAGCAGGCGGTTCAGCGTCTTGCCCTCACAAACCGTCAACGTGGACTCAACTTTTGCCGTGCCGCTTTGTGGTTTGGTCTGGGATCCTCGTTTGGTGGATCTGTAGTGGCAAATTTCCAGGAAACCGGTGTCTGGACCGTCCATATGCTCGGTGCTGTATCGCTCTTCGTTTTCGGTATTGTTTATGTGTCCATTGTGACGCATGTGTCACGTTGTTACTTCACTCAGGTCTCGAACCTGTGGCAATTTCGCGCAGTTCTTGCAGTCATCTCAACGATTAGCGGTCTCTTGCTTCCTACGACTGGAACTGTTGCTCGGTATAGGTATGACGGGATGAATATTCGAATATGGACGCCAGAAAATCAGGGCTATGGATTCCATGTCGTCAGCAGTTTGTCTGAATGGATTCTGACCGCAAGTCTTCTCATGTTTTATGTTACAATGACATTCGAATTAAAGGACTACACCATTGTTGCAGTTAAGGTTCAGCACAGATGGTCAAGGACACAGGACGACTGCGAAGTAGTACTCTCCTGATTGGTCGTTGGTCGAAACAAAAATTAACCCTGTACATTTGTACCTACATGGCAAACATTGCTTTCTATCGCCTTTCAAGCTCCTAACTCATGCAATACCGTTACGGAGACGTTTAATTTAATTTGCCACTGATCTTTTTATATTTTTCACATTTTTATCCACAATTCAAGCAATATTTATATCTTTTAGTCACACAA
>MSTRG.7891.2
GTGGACATTTGATTATTCACAATTTCCATGGGCTTGTTAGTTCCACTTCCTCTTCTCCCACCGAATTTCAGATGCTGTCCGCCGCGGCGCGCACGTTTTCCACACTTCCAGTCAAGAGACATAACATTGCTTTAGTGTTGCATGGTTGCGGTGTCTTCGATGGATCGGAGATTCACGAGGCCACAAGCATGCTCATTCATTTAAGCAGACACAAAGTGAACGTGTCCATGTTCGCACCAGATATGAATCAAATGCATGTTATCAACCACCTTACGGGCGAAACCATGAATCAAACAAGAAATGTGCTGGTGGAGTCTGCTCGCCTCGCTAGAGGTAAAATCGCGCCTTTGAAAGAGCTGAATGTTGAAAAATACGATGCTCTATTCATACCGGGTGGATTTGGAGCAGCGAAAAATTTATCAAATTTTGCGGAAAAGCAAGCAAACTGTACAGTGATCAAGGAACTTGAAAATGTTCTTAAAATGTTTCACAGCGCTGGAAAACCAATGGGGTTGTGTTGCATCTCTCCAGTTCTCGCCGCGCGATGTATTCCGGGCGTGAAGGTGACAGTTGGCAAGGACGTGGAGGAAAACGCACGGTGGCCAAACTGCGGTGTAACCCAGGCAGTCAAAAGCATGGGCTCGATCCATTCAAATTGTGATGTCCTGGATGTTTGTGTGGACGAGAAAAATAAAGTGGTTACCACACCGGCTTACATGTATGGTCCGGCCTCAATTGCCGAGGTTTTTGAGGGCATCGGCAACCTGGTCGATGCTGTCATTCGTTTGTAGCATGCCATTCTTTCTCCGTCACTTACTAATGAGAACATTGAGTTCGTATTTTCTTCTCTGTTGCGGTATTCGCTTCCTTGTTATCATGTATTCCTGATCCCTAATTGAAAAAAATGTCAGTCGATAAATATCACTTCATAAATACATAGATTTTATTTTTCA
>MSTRG.15527.3
GGTTACTTTGCAGCCCACTAAGGCTTTTCCACAGCACCGCAAGGTTGGTCCATGCTTTACGCGTCCTGCCTATAGAGATGGTCGGCGCAAAACTGCAGTCAAAGTGTTCACGATTGCTACCGAATCTGCCTATCTGTTGTTGTTTGGTGTTCCATCAGTGAATTTGGAGCAGCAATTGAAAGATCATTGTCGACAGATTGGGCCGTTGCAGCAGCTTACCAGGTTGACTGATTATCCGGAGAAGGAATTGTTCACAGATGTTTTTCTCGCCAAGTTCGATTCCGTTCAGACGGCCAGGTGTGAATGAAAGCCAAACGTAAATTAGATGATTCCAGTTTCTATGGTGGATCACTTCACGTATGCTATGCTCCTGAATACGAAACAGTTGCGGAAACTCGAGTCAAGTTGTATACTTGCCGTCGTGATAATGGGCGTATTGCTCGAAAAGCTGAATACGAGTACTCCCAGCGGCTACTGGGCTCCACCTCATCCGACCTAAGCAGTCTGCCAAACAACGACACCCCATCGGTCACTACTGTCCCAGGCACGGACGTGTCGTACACAAACACTGATGTGCCTCAATCTCCGCCTACTGCCTCTGCTTCGACTTACGAACAGCCCGCAGACTTCGGTTCGGGTGATGCTCGAGATGATGCACGTCGCTACTGGCTAGAACGCGGAATGGATTGGATGCAGTTAGGGGCAGCCCCACCTGTACAAAACGAACCCTCTCCCACTTGCGTCTCCATGACCAGTGTTGGAACGCCACGTCCTGAGCCATGCATGGGACCCAATGGAAAACCATTACCGTTGCCTGTTCTGCAAGCACTCAGTTGGCGTCCCTATCGCGCCCCTGTGCGCGAACCTCAGCCTGACGAATCCACTCGATCGCGCCCACCGTTGCTCCCGGACAAGTCAAGCACATCAGCTACACCGTCTGCGTTCGTGCCTCGCTGTCTACGAGTGCATTTTGCACCATCCGTCAAACAAAACACAAAACCTTTCGATCGTACCAATGATCAACGAACATCCGCACAAAAGGAAATCACTGTGGGCGAGTTGAAACGTTTAGCTTTTACGCTAGGACCGGAACAGGGACCGTCATTACCTCCTGTTTTGACTCGGCAGTCAACCGGGTACAAACGTGCAGCTTGTGATACAAAAAGAATTATATTTCGCGATAAACAAAAAAGGCAAAGGATCGAGCGGGATAATGAAACCAATAAGTCGAATTCTAGCTAATCGATCCAGGTAAGTTCTCCGATGTTTTTGTCACGCTTTGTTCATGCCACCGAGTAGTAGTTCGTTCAGTGTGTC
>MSTRG.16575.1
GCAGTGTTCAAGAGTATTCACGAAGGCTTCGAAGAGACAGAAAAGAAATACCAGAAAGTCCTCGATGAATGGAAGCGAAAATTGCATACTGTGAGTTTTGTAGAAAACGTCGGTATTATATCAGCCCCTTCAGCTCATGACGCAAGTGGATCAACTGAATCAGGAAGAGAAAAAGGAACTGGAAAGAGAAACTACGAAACTTCATGCAAACAAGGATAAATTTGCTCATCTAATTCTACAGTTGGACGAACTTACTTTGGGTCAATCTATTTCACCTATCAATCATGGCAGCTATTTTGATTATCGACCAAATTATCCTCTCATCATTGTATGTATTCTCTTTCTGGTCATCCGGACTGAACACACCAG
>MSTRG.15035.1
CTGAACTGAACTGAGCTGAATTGTTGTGCGGGTAATTGGTGCAGCTGGGTGTCGTTGCACTGTGAACCAATGGCTTAGGGGGCCGTCCTCACTCTCTGATATTGTGCACGAGCATCCAACACATCCGGCGGCCCTGCTTGTCTGTGTCCGTGTCGATCGGCCGTTGTCGTTGTCGTCGTTTTCGTTGTATGGTAAGCGCGTTCATTACCGTGCTACAGCACGTTGCTGGTCGGAGCGCAGGACATCATATTGGAGTTTGAGTGATGTAAGTATAGAAACCCGATGGGACCCTTGCCGAGCTATCGAAGAGGGCAGGATTTTGTGTTTTACCTTTCCAGATTTAGTATGTGCACACTTCCCCCTGAGAAAAACACTGGCACTGTGATACATAATTTCCAAGCCTTGCATTGCTGAGTTTTTTAAGCAAGTTACTCTCATTTATTAATAAAAATACTTTGTAATTTTAAAATTTCAAGTTTTCATAATTAGA
>MSTRG.15527.6
TGGTGGATCACTTCACGTATGCTATGCTCCTGAATACGAAACAGTTGCGGAAACTCGAGTCAAGTTGTATACTTGCCGTCGTGATAATGGGCGTATTGCTCGAAAAGCTGAAAACCATTACCGTTGCCTGTTCTGCAAGCACTCAGTTGGCGTCCCTATCGCGCCCCTGTGCGCGAACCTCAGCCTGACGAATCCACTCGATCGCGCCCACCGTTGCTCCCGGACAAGTCAAGCACATCAGCTACACCGTCTGCGTTCGTGCCTCGCTGTCTACGAGTGCATTTTGCACCATCCGTCAAACAAAACACAAAACCTTTCGATCGTACCAATGATCAACGAACATCCGCACAAAAGGAAATCACTGTGGGCGAGTTGAAACGTTTAGCTTTTACGCTAGGACCGGAACAGGGACCGTCATTACCTCCTGTTTTGACTCGGCAGTCAACCGGGTACAAACGTGCAGCTTGTGATACAAAAAGAATTATATTTCGCGATAAACAAAAAAGGCAAAGGATCGAGCGGGATAATGAAACCAATAAGTCGAATTCTAGCTAATCGATCCAGATCAAGTTCTCGGACCTGACTGCATTTGGCATACCCGACAATGTGCTTGCATTTCGTCTATCACAGATGATTCTGACGTTACTTAACGGCTTATTCCCGGTATCATTCTCACACGGAATACATTCCTCATAAATGAACATTACCGCACAATCTTTTGTCCATCAAACGAAAACGCGTTTTTGTCATTACGGGGTCATTTCATGTCGCACCGGAATTGCTTCAGGTCCGCGCGGTTCGATGAATTTGTTTTCCTTCTTGCGTCCCGGTGAAGGCGCGGTTAATTTTAATAATGCTTAGT
>MSTRG.14476.1
GTATCCATCACATCTTTACTCTTCGACAAATCTTGGCACAAAGGCACCTTCCGTAAGCCCACAATATCTGTCTTTCCTAATCAACTCAGACGACCGCAAAGTTCTCTGGTGCTGCCCCTCATTGCAAGTTGTGTCAGGATTATTATTTATTTTTCCAATGTTTGAATAGAAGACGTTCGAGTTACGGTGGGGTGTATGGGTTGACTGTGAG
>MSTRG.15527.4
CCCACTAAGGCTTTTCCACAGCACCGCAAGGTTGGTCCATGCTTTACGCGTCCTGCCTATAGAGATGGTCGGCGCAAAACTGCAGTCAAAGTGTTCACGATTGCTACCGAATCTGCCTATCTGTTGTTGTTTGGTGTTCCATCAGTGAATTTGGAGCAGCAATTGAAAGATCATTGTCGACAGATTGGGCCGTTGCAGCAGCTTACCAGGTTGACTGATTATCCGGAGAAGGAATTGTTCACAGATGTTTTTCTCGCCAAGTTCGATTCCGTTCAGACGGCCAGGAAAGCCAAACGTAAATTAGATGATTCCAGTTTCTATGGTGGATCACTTCACGTATGCTATGCTCCTGAATACGAAACAGTTGCGGAAACTCGAGTCAAGTTGTATACTTGCCGTCGTGATAATGGGCGTATTGCTCGAAAAGCTGAATACGAGTACTCCCAGCGGCTACTGGGCTCCACCTCATCCGACCTAAGCAGTCTGCCAAACAACGACACCCCATCGGTCACTACTGTCCCAGGCACGGACGTGTCGTACACAAACACTGATGTGCCTCAATCTCCGCCTACTGCCTCTGCTTCGACTTACGAACAGCCCGCAGACTTCGGTTCGGGTGATGCTCGAGATGATGCACGTCGCTACTGGCTAGAACGCGGAATGGATTGGATGCAGTTAGGGGCAGCCCCACCTGTACAAAACGAACCCTCTCCCACTTGCGTCTCCATGACCAGTGTTGGAACGCCACGTCCTGAGCCATGCATGGGACCCAATGGAAAACCATTACCGTTGCCTGTTCTGCAAGCACTCAGTTGGCGTCCCTATCGCGCCCCTGTGCGCGAACCTCAGCCTGACGAATCCACTCGATCGCGCCCACCGTTGCTCCCGGACAAGTCAAGCACATCAGCTACACCGTCTGCGTTCGTGCCTCGCTGTCTACGAGTGCATTTTGCACCATCCGTCAAACAAAACACAAAACCTTTCGATCGTACCAATGATCAACGAACATCCGCACAAAAGGAAATCACTGTGGGCGAGTTGAAACGTTTAGCTTTTACGCTAGGACCGGAACAGGGACCGTCATTACCTCCTGTTTTGACTCGGCAGTCAACCGGGTACAAACGTGCAGCTTGTGATACAAAAAGAATTATATTTCGCGATAAACAAAAAAGGCAAAGGATCGAGCGGGATAATGAAACCAATAAGTCGAATTCT
>MSTRG.14034.1
ATACCATCGAAGGAATTCTGGACGCTCGATTGGTCGTGGCCATTACCTGTCCTGTGCAGACTGAACTGAACTGAACTGAACTGACCTTGAACTCAGCGGGTGTAATTAAGATTGCTGCCGTAGTGGGCGGGCTATGTAACGCATTGGCGGAGCTGCCGTTTCCATTTACTCTGATGTAATTGTTGATCGAACACGTGCAACCTCTTGTGGAAGATCACTGACCCCGCATACTACATCTGGGATGGACGTTGTGATAGTTGCATTGCTTCGCAGTCAGGTGACTGATGAAGTAAAACGAAATGTTCTTCAAAACTGTCTGAGAGTCGTTGAAAATTCGGAGTTCTCTGAAGAGCTGTCGAGTCTGACAAAGGGATTACTTTCCGTGATCGATGAAATGGTTGATCCGATGTGTGCTGTTTGGGGAGGTCTCCCGGAAGAACTTTTCTGCATAATTCAATCTGTGCTGCGAAAGACGCCGAATGAGATTCTTTACAAGACGGTGAAAATCTTGGCTGTTGAGGAGACAGATGTTTTGTCTTACAGCAACGCTGTTCTAGTTGCATTACTATGTGACTCCGACAAATTTGATTCTTATTTGGATCTTGTTATTGGTGACAATGAAGGATTGTCAGATCTTTTCAAAAGCATCATGAAAGCTCTATGTTTCTTAGGTTTTTCGGATTCTAAGTTCAATTTGAAGGCGATCACCGGTAGAGCGATACAAATTGCCAAATTACTACGACACTGCTTGAGCAATGGTTTAAAATACGATCGGCTGTTGAGTCTAGCGTGCATCATGCTACAGTTCATGACACAGAACTTCATTTCTCCTACTCAAAAGATAAACAAAAATATAAGTTATCTCATTGATTTGTCATTTGTCGTCGCGGAACTTCTGATTGTTCTATCTTCCGTAAAAGTGAGCTCGGACACTGAAAGTTCGGGTAAAGTGGATATTGTCTCAGAATTTATATACCGCAAAGTGGAAACCTTCATTGCAGATCCCTTCACTTTTGATACCGCGTATTTACAACTGGCCTCGTTGTTATTTCGTTTGGATTCCAGCTTCGATGTCACTCCTGTAACCTCGTTTGTCGACTCTTTGGCCACTTTGTATTCCGGCGACATCGAAATTTGTTTTTCCATTCTACGTAGAATGACTTGTTGGTTGGTATGGCCATTTCGAAATGAAGCATCACCATTAGACAAGTGGATTATCGGCTTCCTATGCGAGGTGTTTAGACGTACTTATTTTTATCCTGGTGCTGCTGAGTTTGTGCCGCCAAAAAAGTGGATCACTTTCATGGAAGAGCAATTGAAACTTATTCTCCAGTTTCTCGTTCAACAAAATACAACAGATATGTGTATTCTGAATGTACTTGCTTTTCTTCTTCTTACTGGCAATTCTGTTTCTCGCTCTCATAGATTTAAAACATTCAGCGAGGAACTAACAAGAGGTCTTCGTTCTGTGAGTCATAGACAGTCAAAAAACAGTGACTCTGAATGTGAGGCATTCATGTCTCGCATATCTCGAATACTTCAGTTGGCTTTATCTTCAGTGGGTGTTTCTAATGATCTGCCAACGAAGTGCACCCTACGAGAAATTCAAAATCCAACAATACAGTTCTTTTCCCAGTTTGAGGATACCATAACTCCCGAAAAGTTGATGAAACGTGCTAAGGTTTATGAGTGGTCTACATTGCTCCAGTGGGGTTCGCGTGCTGGTGACAATCTGCGACGCTGTTGGGGACGATGGGAACAGTACGGCGATGAAACCCGATCGTGTTCACCGGCATCTATGCTATACGGACACAATAATGGATGCCAGTTAACGAACCACGGTGGCTTACTAAATATTGGCAACACATGTTACGCGAATGCCACTCTTCAACTGCTCTATCACTGTCCAGATTTTCGCCTTGCTGTACTTGAAAACCCACGGATACAACGCATCTCGACCAAACCTCCAGCGGTTAAACAATCGGCTCTCACTCGGAGAACTGAGATATTGTCTCCGGTTGACCCAATCGCCCTTGGAGAATCGCGGGGCGGTTTGCATTTACAGTTGTTTTCACTTTTTCGATCTCTTAACACGCAGATGGGTCCGGCAGTTCGAGATCCGGGAATAGTGCTCAGTTTGTCTAAGCCGGCTCACTTTGTGAGTGGAGAACAGCAGGACGCTGTAGAGTATCTAATTCATTTGTTACAACAGTTACAGGACGAGGAAGTTGAGTTAAAACGGGATTCTGTAAATACTCCGCGTGACGGTGATAGGTTCCAGGAGGTCGATTCTGCAGAGAAAGACTCGGAAAAGATACACGGTGATTCATGTTCTCGAAATACGGAAACGATCGTTGACGGTTCTGCTGACGCGTTCTCATCACCTGGAATTAGGGGTACAACTCCGACAAACCAGGCAGGCGATTCTCCTGTGTCAAGCGCGAAGCTTTCTGTGATCAGCCGTCTGTTCGGGGGCACGTTAGTTCGACATACGTCGTGCACCGAATGTTTTCACACATCTAGTATTTTGGATGAACCGTTTTCTTGTCTGTACTTACCTGTCAGTCCGGCAGACGAAGCGGTCGTGCGTTCCACAAACCAACATTCCAAATCAGAGCCGAACGACTGCAACCGACAGCCCGACAACACTGATGTTGATTTAACCGCCCTTCTTCACACTCATTTCTCCCAAATCGAACGGGTGTCCTCGGTCCAAGCATGTGAGTCTTGCGGAAAGCAGACTGTTCTGGCCCGACGGATGTGTTTGAAAAACCTAGCTTCTCATGTCCTTATATGCCTCAAGGTGTTTACTTTTTGTCGTGAGAGTCAAACCTCATCAAAGGTCATGAAGAAGATTACCATTCCTGAACGTCTATGCGTGACTCTGTCCGGTCAAGTTGATTCGTCGACACCCGAAACTCACTCTTCGGAATCCTTTCCCAATGAGGTTCTCTTCCCTTCAACGAAACTATCCGAAGACATGACGGACCCCGCCCATTGCGACACAGAAAAACCGGTATATTCGGCCACCTCGTCACCTTCCTCATCATCTTGCTGTCTGAATGACAAAGCACAGCCAGTCACTACACGAACTTTTAAGTTACAGGGCATGATCCTACATCACGGCCTTTCGTTGCACTGTGGACACTATACGTGTGTGGCTCGTGTTGGCATGGAATGGATTTCTTTTGATGATGCTTTTGTCCACTTAACATCCTTAGATCAGATCTATTCCACGCCGTTAACTACGCCATATCTGTTACTGTATACTCAAGTCTGACGCAGTGGTCTTGCCTGTTAATTTTGGTCTTCTCTTTGTCCCACTCTCTTTCGCCCAGCAGCTGTCAGCATTGACTTATGGGCATATGCACCAAAAATTGACCGATGCATTTTTACTATTGTGCTGTGATTTTAACCGCTCAATTTCAACCCATTCTAACGCGCATTATTGAATGCCGAACGAAATAAAGAGCTTCCGTATTCACTTAACTTTTCAACTTCAGTTTTTAGTGGTCCACTTGACTTGTATTGTTCGGTTCGTGCACATCACTTCAAATGATTCGATAATTGTATATTTCGAGCAGTTTTGAACATTTATATTCAGCTGAGATATCATTGTATGTGATCGTCAAATGTGTTGAGATCTGTATGGACTCGTGGTCAGTCCGGTGTATTGAAGCTGTTCTATCGTACGGTGAGAGTTTTGGTCATCTCGTTTTGACCAACGGTTGTTTGCTGTATTTTCAAACTCTGTGATCTTGTCAGGTTTCACAGGCCCATTCACCATGGTTGATGACCTCCGTGCTTCCGGTCATCGGACACCATCCAGCCCCGTTGTCAGACGTTCATTCTCTTCTGTGTTTGGCGATCGTTATTCGTACTCGCTTTCCAAAGTAAACTATGTTTATGTGACAAACAGCTTGACTGAAAGTGATAAAATGTGATATAACTTTGAACTTTCGCTCCAAAAACCACGCGAGAAGTATTATCGGCTACTATTATTTTCATCAATGTTGATATTGTCTCATTTAACTAGTAATGTGATTTATGTATCAAAATAATTAATCCCTAGTAAGCGCC
>MSTRG.7152.1
ATGGGAACGAATAAAAGTGTCAGGAAATCTCACAAAAGTCTTAAACAAAATCGAGAGAAGTGAGACTATACCCGCCTACCTGGTCAAATAGGGAAGCTAAAGAAGCGTAGTTTGTCGGATTTTGATAAGCCAGATCGCATAAGCTGTTCAGTAGCTGGCATTGTGCATCTGTTCCGGAGGAGCACGAGTCGGACGTTGATACCAATTTTACGCTGACTAGATGTGCGTCCGAGCGAGGAAAACCTTGAAGCGCATGAAAGAAGTCTGCTTTAAGAACGGATAAACTCTGCGAGTGAAGGGTCGAGTAGGGAGATGGGGACCGGACGAGTTCGAGAAACGCGGACCAGCCAGTCATGTGATCGGGAGTGTCGTTATCAAGAACTGCAAACAGGGCGTTCACGGTGTGCTCACTTAAAAGTGACAACCCGTGGACCCAGCACGTGAATGCGTGCAACGACAGAGATTGCTGTGAGTCGGGACGAGGAAGCAATTCACTAACAGAAAACAACAGAATAAAATTCAAAAGAGTCATCATTTGGTGTCTGAACGTGCATATCAAACGGAAAAACAATATTTACTGAACGAAATTGAAGTTAATCTACTGATTTGGACTGCATCGAAAAGTCCAAAGCTTCAGAGTTATAGCCAGAAACGCTGACGAATGAACACCTTACCGAGAAGAGACGACGAACACCTAAGTAAGCAAGTAGCACAAAAGGCTGCTCTTTAGGACTGAATCCCTGTTAACAGCCGTTTATGTGCAATAAGACTCCAGGGGTCAACTGGTGTTCGAAAGGATAATTGAGTTAAGCGCAATTTGTTTGTGGTATCGGCATACGCCCCAACGGACTGCGGCATTGATACGCAGAAGGTTGAGTCCTACTATGAACTCGCCAATCTCGTTAGCAGCAGGAAAGACTCTGATACTGTAGTGCGAGCTGGTGACTTCAATGCACGAGATGGCAAAATTAGTGCATCAGAAGCTTGTTTACATGGGCGTTGTACCTTACCCGCTCAGCGCACAGATAACGAGGATGGGCTTCTCCAATTTTGGGCAGACAATGGGTTGTTCTTGTCTAGCACCAATTTCCTACACAACTCACGTCGAACAGCGACATGGCGCTCTAACTCTACGGGTAATTTGAACAAGACTGATCATATCACAGTAAGCTACAACTAGCGCAGCTTTGTTCAGAACCGTAGATCTTACTGGTCCACGTATGCAGAGTTGGACCATGCATTACTTCTAATGCGATTGTCTCCATTTCCATGGTCGTCGATACGAACGGCAAACCCGGTTAGCTGTGCAACGCTTGTGATCCAGAAGTTCGCACCAGTTATGAACATTAGTTAGCACATGAGCTAGGATCTACGACGAACAGTAATGTAGATGAGCATTGCGTCCATTATCAAACAGGCGATGCACGTGGCAGTAGGTTTCACCTGTGGTCGTAGATCCGATGCCCATCAAAGACACTGGATCTCGCAAGAATCGCTGAGTATAATGGAACAAAAGCGTCAGTTCTCGAACAGTAAGGACATGATTGGATATGGAGAAGTCTACAAAAGCAACTTATGAGAAGCCAAAGAAAGATCTCGAAAATCGGTGAGTCAAGGTAGTCGAAGAAATGAAAATGGCGCTGCTTCAGGTAACAATCGAAGACTGTTCAAACTTGTTCGCCACACCGATGGACGACAAACCCCGGTTAGCGGAACGATATGCGATAGAAATGGAGAGTCCACTCATAGCAAAGAACAAAGGCTTGACCGTTGGACCGAATACTTCGAGGGGCGATTAAGCTGGCCGCGCGGTAATGTAGTTACTCCTGTGTCAACAACTGCGACTCCTTGGGTGGTATCACTTGAGCCCCCATCGGAAGTAAAAGTAAATAGAGCACTTGATTACTAAAGCGAGGGAAAGCGGCCGGTCCTGACGAACTCCCTCCAGTTCTTCTCAAAATGGGTGGTGGCGTATTGATAAAATCACTTACCACCTTAATCTGTCCCGCTCGGAAGGAGGAACGTATCTCACTATTATGGGATGAGTCATTGATTGTTCTCATCTTCGAGAAAGGAATACGCAATGACCATAGTATTCATCGTGGGATTAGCTTAATTCCAATAGTCACCAAGGTGTTAGCTTCGATTTTGCTGCGTCGTCTTGCACTGGCTCGCGAGAGGAACGCCGTGAACAACAAGCCGGATTCTACCCAGGTCGAAAATGCATGGACCAGAGTTTTACTCTTCGCAAACTACTTGAAACGCGTCAAACGCACCGTCGTCCGACAATATTGGTTTTCCTTGACTGAAAGACGCCTTCGACTCAGCTGACCGTACAGTGCTTTTCAGTGCTCTTCACCGGAAAGGTATGCCCCAGGAGTTCGTCAATCTAATGAGGTCGTTGTACTCTGATACTTTTGTCCTCGTAAGGGCTTACGGTGAACTATGCAGTCGGTTCGAAACGATGAGCGGTGTTCGACAAGGATGACCCATGTTTCCATTCCTGTTCAACTCCGACATGGACGAGATAATGGAAAATGCCTTGCGAAACCTTCAGGATGTGGGTATTGAACCAGGAAATAGTGAAGAGCTGTGACCTAGCTAAGTCCTTTCTAGATTACGCGGACGACCTTGTCTGCTTATTCGAATGCACGGAACACGCTCAGCGTGCACTAGACAGACCTGAAAGATCTGTGGCTCCATTTGGCATGCGCTTTGCACCTTCAAAGTATAAAGTGATGTTGTAAGACTGGACGTCAACGATTCCGAGCTTGATGCTCGATGGGGAGGTGCTGTCAGTTGTTGACCACTTCACTTACCTCGGCAGCAGTGTGACGACGGATGGGAGCACAGTAGTAGAGGTGAGCACGCGGATGTCCAAGACTCGAGCGACGTACGCCTGATATTTCACTGTAGTTGAGAGGTCATGTGTATTGTCTGCGGTGCGTCCAGTTTTGTTGTATGGTTGTGAGACTTGAGGTTTGCGTGCAGAAGATATTCGTCGTCTTGAGGTTTTCGATCACCGATGCTTACGTAGTACCGCTAAGATTGGGTAGAATAGCCGAGTGGGCAATGCTGAGGTCAGAAACCGAGTATTGGGTAGTAATTCGAAGAGTTCTCTATCAAAATGTATCCAGCTTAGTATACTTCGTTGGTTGGGGCACGTATTACGTATGACAAACACATTTACCATAAGGTGCCCTGTTTTCCGTTCCTCCTAGGGAGTGGAAGAAACCACGTGGAGGCCAACAAATGGCCTGGCAGCGAGAAATGAGATGTACGTCGAATTTAGGAAAAGTAGGATTCTCACACCTTTGTGGTTGGGTTCCAAACTACCCCTGAACCAGTTAGTTGGAGACACTAAAGGATATGGCTGCGAACCGTGAACAGTTTCGATCGTATTGTCACTTTCTGTCAAATCAGAATGATTGATCGATGTGCGTTTGTACAGTTAGACTGTGTATTCCGTGTGCTGGCTACTAGGACGTTCTTTCCTTTTCCCACTTGTGTAGGTTCACTCCCAGTCCATCTTGTATATTCATACTAATTCAACGTGCAAGATTGTGAGAAAGACAGTGGTGAGTGGGGTTTTCCCTGTTGTTTACCGCTGTACGAGGATGATGATGAGTAAGATGAATTAGAGCTTGGAAAACGAAGACGGGCCGCCGAAGATGTAGAATTAGGAGTAATGGAGCCACAGAAGAGGGCTACACAATCCAGTTTAGAGGAAATGGCTACAGCAGTTTTTTTTGCGGCATTGAAGGGAACACAATTACCTGATTCTCAGTCAGTTATCTGATCACGATCGGAATTCAGCGACATTATAAGACGAATAAGATACATAGGTGGAGTGTGGTCTCATCGGCAAAAGCATGGACAGGATTAGTAGTGATGGAAAGAAGGTTGTTAGTGAAAAACAAAAGTAACGTTGAAGGGGGTGGGGGTGATGAGTGACCTTGAGGAACGCCAGAATTCACTTGGCTTTGTTTTTTTCCGTTGACTTTAGTCGCAATGGAGCGTTTACTAAGAAAACTTCGAGCACAGGAAATTAGTTTTTGAGAGGACCCGAACCCAGGTGGTTTTGACAACAGACTTTCGGGCCGCATTTGATCAAAGGCTTTGGAGATGTCTGGCGACAGTGAATGTGAATCACTGTGATTGTTCGTCTTAGACGACCAGGTACGCGAAATATATTCCAACGAATCATCAATAGTTCTGTGGCAACAAAGCCCATAGTGGTAGTCATTTATGAGTGCATGGCGTCCGTTAAAATGTTTCGCAGTTACGGTTTCCATTCCTTTGGGTAAAGTTGATGCGAGGGAAAAGGGTCGGCATTTAGAAGGTTGGGAGGGTTCACCACGCTTTGGGATGGTGAAACGAGGGAAAACCGTTACTTTGTGAAGGCTGATTGAATGAATGACAGGGAACAAACGCAAGTTCTAGTACACAATTCTTCATCTGAATGGATGAATGCCATTCGGTCCAGGTTTCAATGTGTATTGCACTTGGCCTTAAGGAAAGGCTCAGAAGAGATTGACAAGGAAGAATGTTTGCCGGAGTAGAGTTGGACGCCAACGTAACTGCAAAAGCTTCGGGTTTTACCGATGGATCGGATACATGTTCCTGAGAAATTTGAGATAGTTGGGAATGCAGAAGAAGAGAATTACGGGAGACAGCTTTCACGAGGAACCAGAAAAGCTACCAGAGAAACAGAATGCCAACTTCTTAGCTTATCGGTTAGCAAATTTGTTTTAGTATTCCTCACGATTACACAGCATTTGTTGCATGTTCGTAAGTAACGGCCATATAAGCATTGGGTTTGAGTGGCACCAGCGCCCAAAAGTAACCTTTTTCTTCCGCACCGCACGAACACGACAGAGGTGTTCCGATCGAAATTGAAACAACATTTTGACCAAGAATAGGTTGTTAGAAAATCACTCATTGCGCTACAATCTACAGAGTTGTAACTCCCAAAAATGCGTTCATAGAGAGGGATCGGCATAGGAATAGTACGGTGCAGTTGACACTTGAGAAGTCAGTGGTCCGACGTACCGAGAGAAGAGGGAGTAGTTTTTGAATAAAGCGATGTGTTTGATGGGAGAAGATTAAGGATGTGTACACAATCACCAGGACGATCGAGGAGACGGATTAGCTCCGACAGGTTGTTTGTGTTGCGGCATATGCATTCGTTTCGAATCCAGGGGAAGTGGTACCAGATGCATATGCAAGCCAGTCGTTGTTGTGGTTATTAAAATCCCTTTGGATGGTTATGTTGGAGCTGGAATCATTTGCCAGGATATCTTCCGCAGCCAGTGGTATTATGGGAGCGATAGATTATGCAAGAGTAATGGTTTGAATATGGGAATTTGAGTTTTATCTATATGTGCTGTAACTCTGGGTTGAAGATGTCGAAATTAGATGGGCGCAATGCTGTGGCAGATTTTTGGCACAGACTCAGATTCCCGCCTTAAAAAGAAATACAACAGGGACTAGTTGGAGAAATGAAGCTGATTTGTGTCAGAGGAGAGTGAACTCTGAGTTTCGGACAAAAATGGAACCATTGGGGAGGTAGATTCAAGAAATTACACAGAATCGCAGTTGCTGCTTGGCCCACGAATGTTTGTGAGTGCAATGTGTGAGTTGTGAGAGCGATTACGAGAGCAGGTATGCACATGAATTGTCGTTGGAGAAGTCATGATTCATGAGGGTAATGGGAGAAATCGAAAACCGCTCCAGAGAGCTTGGAGTAGCGAATCACATGAGGATTTTGAGCTAGGCACAGGTTGCGTATGACAAACACATCTACCATACCGTGCCCTGTTTTGCGTTCCCTCTCGGGAGAGGAATATGCCACTCGGAGATCAACGGATGACAGCAGCGAGGTATGAGAAAATGTATGTCGAACTTAGGGAATGTATATGCCTCACATCTTCATGGTTGGTGTCCAAAGGATACCTCAACCAGTTGGTTGGAGACACTGAAGGATATGAAAACAAACCGTGAACAGTGGTGATCGTGTTGTCACCTGTCAAATCAGAATAGTTGATCGATATGTGTTTGTACAGTTAGACTGTGTTGCCTGCTAGGGCGTTCTTTACTTTTCCAACCCGTGTAGATCCACTCCCTGTCCATCTTGTGTATTCATTCTTTCTGTTGTTACGTCAAGAATGGTGAAGAAGGCAGTGGTCAATGGGGCTCGTCCAGCTGCTTAACGCTGTGCGATGATAATGGTGGTACTCTCCCAGGCAACAGTCAAGATTGCTAACACCTGTTGTTCTGGCCCTTTTTAAAATGTCCGAGATTCCGATGGTGACCATCCACGATGACATTATCGACATTACCGACATCCGTAATGCGTTGAAAGCAGTCTACACCATTGGCACTCCCGAATGGTATCCGAAAAAAACTGAGAAAGGTTGCCACCGGTTTCGAAAACAGTATAGGGTTTTTGTGTTCTGCAATAGATATCTGGTGGTATGCTTTTCGGAGATCAGGGATGCTGTTGACGGGGTAACGTGAAACATTCTCGTGTTACATAAGACGGGTAATTGTTTGGCTATAGTGGACAACAGTTCTTTTCTATGACAACCTCATCAATCATAACTTAAATGTTCCAATCATAGTTTGAAGGTTCAGTAATACTGTCACACAGAAATTATTTTACCTCCGATTTCATAGAACTTCTATCTGCGATGGAGTGTCAGTGAGGTTCTGTTACGACTTGGTTACAATCCGGGAATTTCCTGATGCACCCATAGAGGTTCCAGTTGCTTCTATCTTTTGTCTTAACACTTCTCTGTTATTACTTTGTTTAGCGATCTGGGCGGTGTCTGCCTCGTAAAGAATTGGTTCGTGCCTGTCTACGTGGATCAGCCTTACTCTCATTCATAAGTTCGTTAGTAATTGACGCAGTCAAGATGTGCAAAGGACTTCCGGATCAGTCGAGGTTGAATGACGTGACCAACTTCTTCCTATCCACTGTTGTTGCACTGTGTGACTCAGGTGTGACCGATGAACGTCTCGCACAAGTGTTGGCTGAATTTCAGCACGTAATACGTATGGGATTGAGAGCCTCCGATTGTCTTCCATTTCAGTCCGCCGCTTGCCTGGCCGCATTGCGATTCAGTTTGAAATTGAGCCTAAATCCGGATCTTGTACTGAGTTGGATTCAGTGCCTGTTAAAAAAGGCTCGTCCTGCTCAGGCATGGGAATCGTTAAGAGTAATCACACAGCTAATGCGAAACCAACGCATCGCCACGTTGCCTCCAACCATAGCCGTTAGACACGCAACACTCCTCTCAACTTTACCAGAAGCTCAGAAGAAACAAATCGAACTGGAAGAGGACCATCTACTGGATCAAATTGACGTAAATGAATTGGCTAACGTGGTTGGTTCTACTAGTGAAATACAATCAGCCACCATGGTCATCGATATCCCTCCACTACAGGACGCTTTGACGCCGTCAACCCCAACAGTGGCGCACACTTCAATCAAACCTGCCTATTCCGACGCCGAATTGCTCAGTGGTTGTGAAAAAGAAGTGCATCTGACTCATGCTGTTCTGGCAGCACTACCCGAAACCGACCGGTGTTGCCTGTTTCAACGAGAAAATTCAAACTGTACTTGTCCCAAGCTAACTCCATCACTCAGCGAGTCTGTATCCTGGTTCTCTGACTTGCTTCTGACTGGTGTGTTGTGTAAACCCTCGGAGGGTCGTAACTCAAACAAATTAGAAGTTCGGCGTGCCCGTCGTGTGCTTCACTTCACGGAATCGGCTGTGAAAGCACATTTAAGAGTCATACGGTCATCATCCGCTCCACGTACGCGTTCTTCTGGTTCACCGCGTCATCCACGTATGGCCTTGTCGAAGGTACAGCGTCTACTTGAGGACGGCTTAGACCAAGGTCTCCCGTTACTGCTCACTTGCTTGATGCATCGATCATCCTCCGTTCGTTTGGACGCAGTTACTCTACTGCGGCTCTGGATTTCGGGTTTGATTGAATCACAGTGGACACCAACATCCAATCATTCGAGACTTAGTCGTTTATTGCAGTCTATGAACGTAAATCCAGGCGATCCTATTGCCTCACAAGACCGCTTGTCCGAAATCTGGTCCGATCAAGTAGACGAACTACTGAGAGGCGATTCACTTCCTAACTTGGCTAATGCAGCTCCTATGTTGGTGTCTGTGTGTGCCTATCTGCTACTTAGGTGGGTTCTTTTACAGTGGTCAGATTAGTTCCCACGAATACACTAGACTTTTATCGTGGACATAATACATTCAAGTACGTTGATGCTCAATTATGTTTTTTTAGTTTTGTGTAGGTGGCTGCACAGTTCTTGCACAAAGTTGCGATTC
>MSTRG.473.1
GTGCAACTTCCAAGCGAGTAGACAATCGATCATTTACCTGTCATCTTTTACTGGTTAATCAAATCCAAGCTAACCAGCCGTCTCTTACGGTGAATGCTTAGCAATTTTTGTATCACTAACAAGCAGTGCTATCGATACGGTCAAATCAAGGGAAGTTCAGACTGACAACGGATTATGGGGCGAAACAAGACGAAGCCGATTCGGGAATCCTCCGCATCCCATGGTGATGTAGAAGAACCGTCTACTGTGGAGCAAGAACTTACCACTGTGTCGTCGCCGGTTGTTGCCAATGGACTATCCGGTAGATCACGTCAGAGTCGATATTCACGAATTGGATTAAACCATTTTGATGCGGAAGACCCCTGGAATCAAATTCACCTAGACCAACCAGAGCCCGTGAAGAAATTTGGACACAAAAATCCGTATTCACCAAGGCTGCCTGATATTTAGAACAAAAAAAGAAAAATTGAAGGCTGCCGTGTATTCGGAGTTGGAACAAAGTGCACAAGCCCAAGAACAATGCGATACTTGGTTGTTTGCCTTACGTTACTCTATTATGACTCTGTTTCAAATGGAACACATAGCCTGTTCTGTTGAACTTTTGGTACGAAGTTGTTTTCTTCACTAATACGAAGTGTCATACTTTTTTCTCTTGCCTAAGAGAAAATGTTTCGTTGCGATTTCCTGCGTACTATCTTGGTTACGTTTGTTTCTCCTTATTGAAACTCCAGACACTTAAAATACAGCAAGTATTTTGACAACA
>MSTRG.12611.2
ATTCTTTTGTCTGAACTGCTAGATGATGTATACGTCAATGAAACCACTGAATTTCTATCGATTGTCAAACCGAACTGGTGCTGTGCTTGAGAACCCTGTGAATGGTTTGCCGCCTTATTATGATCCATGGAACCGGCTGGCTCGAGACATGGGTGAATTGTGCCGAACAAATCAACTCCGGGAGTTCATCAAAACAGTGTTGCCTGCTCAAATCTCCGTACCTCTGTTGACAGCTTCGCTTGAGCTGGGTATTCCTCCAATCCTTACACACCAGGATCTCGTTTTATGCAACTGTGCGGCTTCTGTAACTGAAAACATACCCGAAGTAATCAACCTGCCAACGCAACATGAAAGTTGGAAGCATTTCATCGAATTAAGTGGAATGGTGGAAATTAGTTTTGCACCAATATTTTCGTTATTCAGTGATATAATTGACGCACAAAACCCTCTGAACGAGGCAAATATCGTATATTCTTTGGGGAGAATCCGTCAAGTTCTGGACAAAACGGGCGATAGCCTGAGCATTTTCTACGAAAGACTGGACTCAAATGAGTTTTACGTCCATTTGCGACCTATTATGTGTGGCTGGAACCGAAAACCTATTGAAAATGGTATCGTTTTCGAAGGAGTGACAAAAACGTACTTGGACTCGAAGTCTACCTCTTTTGCCCTGGAAGCAGTGAAAATTCGGGCTTGTGATGATGAAGAAAACAACTGGGCCAGGATGAGTTGCATGGGAGCAAACGCTGCACAGTCGATTTGCTTGCAGGCAATAGATACTCTTCTTCAGATTCAACATGAACCTAAAAACGAAGAGTTTTTTGACGCAATGCGAATGTATATGATCCCGGAGCACCGCATATTTTTACAAGACCTGAAGAAAAATAGCCATTTGGGTGAGATAGTCCAAGAAACGCACTCCGATGAACTTCAATCCGCGTTCAAAGCTTGCACGGAAGCTCTGCGCCGATTTCGTGACAAACATCTGGAACTGGTGGTTGAGTTTATTGAAAAACCAGCAAATCAACAGGCTGCCAAACTGAAATCACTCGAGTCAACCGGGACCGGAGGACAAGCACTGAGGAACTTTCTACTCAGTGTGCGGAATTCCTCGTCACCAGTCGATTGAGGACACAAATTCAAAAAAAACTGGATGCTCTTTGCTACTCAGATCGGTTTGGATTTCTGCGCATATGAACACTGACTTTAGTAAAAATCAAATCCATATAATGCCAGCCGCGTTCTATGGATCCTAATTTCCTTTGTTGAGTATATTTCAATGTTTCTTATTGAAGCCTAACAATTTTCCTCTTCTGATGTCGACGTCCATTATTTTGCTGTCTCAGTTGCTATTGCTTTGAAATACATAGGCCATCCACAA
>MSTRG.17712.4
GTAAAGTGCGGCCACGGTCCTCAGTTGGAAAATTACCTGCGCCATCACTTGATCGCACAAATCAAGCTGCCAGATTTGTAACCGAAGCTACCACTTGAAACTGATCAGACTTTTCGTCACATTTGTGAACAGTATCAGGAAGTAAAAACTGTAACTGTTGTGTCGGGGTCCGAATCGTTCAATTCTGCTGAACGTCAAGGCGATCGACGCGCCCGAAAATCGCCGCATTTGAACAAGCCAATTAGTTATCGTGGTAATCATCCTCTACTTCAGCCATCGACTCATTCGAAATCTAACCCTACAAGCTCGAATTTGGTGTCAGGGCATTAAACTTTACCAATGGATCTGTCAAAACCGATAAGCACTACAGGTGCACTGTACTAAAACTAAACGGTTGCATGTCCGTACATCGAGCGAATTTTGAACAAATATCATTTAGCAGTTGTGGAATATAAACCGTGGCCTAACGGAATTCACCAAAGTTCAATGCCGGGTTTAGCCGTTTCGTTTCTTCTATTTGTTCTCAGCATTATCCCAACGAAGGGCTGTTGGAAGCAAACCGTTAAAACCACAGCTACTTCTATTTACGAGTTCAATGTGACGGATATCGATGGAAACATTGTACCTCTGAGTCGCTATCGAAATAAAGTGTGCGTGATTATGAACGTGGCTAGTCAGTGAGGGTTGGCGACTATCAACTACAAACAACTACAGGCAATCTATGATCTGTACAAAGATCAGGGCTTTCGGGTTTTGGCTTTTCCTTCAAATCAGTTTTTCAGTCATGAACCGGGAACCAACGAGGAGATCAAGGAGTTTGTTAAACGGTATCACGTAACTTTTGATATGTTCGCCAAAGTGAATGTTACCGGGCCGGATGCAATTCCACTATATCAATATTTGACTGACGAAAAGCATAGTGCCATGATATCAGGACCCGTAACTTTCAATTATGTCAAATTTCTGATCGATCGTCATGGTCAGCCATATGAACGATTCTCATTCATCACTCCACCTGAGAAAATGCGAGGTAGTATCGAACATCTACTGAATGCACCGGTTTCGGAAAGTCATCGTTAAAACATCGTTTACGTAAACTCTGCCTTATCCTCCTTGTTCACGACTACCGACTTTTTGCGGCAAATACCAATTCCTTTGCAGTGGTCTCATGTCTATCGGAATTTTTCAACCATGATAGATGAATTTGAAAGTCAATTGTTGACAGAATTCATCTGGATGTTAATAAGGCCGGTTGACTGAGTACTACTTGCAAATTGGCTTTGTTCGGTCCTTTCCTCTTGGTTTAGATATCTAAAAAAAATTTGTGCTACTTTTGTATCTTCAGTCATACAGCTAAAAGAGAAATGTCTTTCCTTTTCCGTTTTTTGCGCCCCTGCCACCATTCTTACACCGCTTCGTGTGTTGATTGGACTCCGGCCTGCATTAGTTATGTTCGTACCCCCTAATAAATGATGAATGCTTTACCAATATCCGTTATTTTACACTTATTTCACAATGTTCTGACAAGCAACGTACGTAATGTTCCCCATGGTAAAAGTGTTAGGTATGCATACCCTTAGAAATAAACTTTATTTTTGTCGTCCTCTTTGTGTCCTTTTTTCGTCATAATGCAGCTTTACGATTTCTCAGCAAGGTTTCTGATAGGGTTCGGATTCAAACTCAGGACTTCGGCCACTGGTCCACCACGTAGACTGTTCCATTTACATGTGATTTTGCAGTATAGTATGATGCACTGCTTGTTGATTCTGTTTAGTCCTCTAACCGGAATGATTTTGGTTTTCATAAAATGAATAATTGGCACGAGGAACCTGAATCTTGTATAATTGAAAATTCACCTGCATTTTTCAAATCCGAAAGTCCAGCCATGAGAGCCGGAATCAAACCGGTGACATTGCGCTTAACGGGCAAATGTTCTACCAGGTAAATTATCGCGGTACGTCCAGTGTGGTGCATGAATTTTTCATTGTATAGGATTCGAGCTCCTCGTTCCAATAAATACGTACAGTGATTATATGTATTGCTATATCAATTGGATCTGCCCAGTAAGCGGAATATCGCCGGTTCCATTCCGGTTCGAGGCGTTGGATTTTGATTTTGTGCCAGTACCTTCTCACCTATCTACGGTGCGTGTGGACCACGTGTTCTGTGTGTTGGCGATCCTCTTCGCCGTAGTTTTGTAGTATTTTCCGGCACCGTACTTTCGGTCTGACCCGGAATATTGTCACTTCGCTAACTGGCTTAAGGCTTGTTCACACACACCCACACGTCAACAACAACTCGCCCGACGGACCACGGATCTTCTATTTTGTGCTCCGGATCATTTGTGTGTACTTGACATTCCTCATTTAACAGGCTGTCTTCCTGAGCAGTATGCTACTCTTACTCCTGCCCTCTGCACTCTTCACATGTTGATCCTGAACATACATTTTATCTGACTGCCTGTAAACAGATCCAGTCGTATTTTGGACACAGCCACGAACTGTCCTGTACACTCCTTGACACAGTCGAAAGCTTTCGTTTTTTGACACACCAATAACGACTCTCTCTTTTTCCATTGTTCGCAAATAATCTGGACACGTCTGTGGGGTGATTTTTCCCTCCCCGACTGACATTCTTCTTTAAAAGTTCCTTGGGTGACCAATATAACCGAG
>MSTRG.7282.4
CTCACTTTCAGCCTTCCTCGAAGCGCTTCTTTGCTCGGAGCCGTGTTTAGCCCGGCTTCGGTGGAGCGAGGTCAGTACTTACGTGCGAGTTTGGCTCTAGCATGGGTCAGCGGAGCCACTGGCATGGATCCTGGAAGTCGTCGTGATTCGCAGTTTACGGGAACGAAGTCAGCCGAGACCCCGGAATCATTCGAAACAAACAGTTTCGGTTCATCACCAGAAAGCGGGCCTAGTCGTATGCAGCGGTATTGGGTGATTGATTTAACCGGTCAGGTGGATCAGTTTCCCGGTCTGTTTCGTCTCAAAGTTTATCCCGACAACGGAGATATCGATAGTGCGAATCCAGCGCATGCCAGCTCCCGATTTCTCCAGCGCGAGTTTTCTGATGCGACCGTAGAGGTTGAAGATGAGCCAGGAATAGCAGATGTGGATTCGAACGATCCTTTAATGGCAAATGAACCGGAGGGTGAACCGTTAATCGAATACGATGTGGGAGTTTTTGAAGAAAGGAAATTCCAACTCCGCATTTTGATCCCTGGACCAGAAACTGAGCCTGATTATGAGAAGGCATTCCGACTCATCATTCTTGATGCGAAAAATCGACTAGATATTCGTGTAAAACGGTCCATTCAACCACCAAACGAAATGGCTTTGCGACGAAGTTATGAACGCCTCATTGATGATGACATGCGTCCAGCCTTGGTTGACCTGCTACCAAGTTTGGCGGCACGGCAACAAGCGATGTGGCTGCAGGCCTCTCATGCTGCGCAAGAGAACAATGTAAACTCCCATCGAGTGCAGTCAGATTCCAAAACAGACGGCACGGAAAATCCGGACGATATCGTGCATCATTTGCCCCAGTTTGGTCCACCACCATCCTTGGTCTATGCGGTTGTGTTCGCGCTGCTTTGCATGCTTCTTTTTCTGCTGATCGGTTTGGTTATGCAAGCTGATCCAACTCTGTCCTGGATCAAGTTGAGCCGTTGTGATGAGTCAACGATCAACACGCCTGGGAATTCAGCTGATGGGGATCGCGTCGCGCTCGTGCCCAATCCGGCTCGCCTGTGTCACAACAACCGTCTCTCTCGATGGTGTCGTGTTCTACTACTTATCGGCTATCTGTGCTTGAAATCTGCCTACACATTCGGGGTCACTTTGACTGCATTAGTGATTATTATCAGATATGTGACACGTGAGCCAGCTGATCGCTTGGCTAACCTGCCTGAATGGAACGGAGTGGGCGACCAGCCCGGAGAGTTTATGGGCACTAGTTTGACACGACAGAAACTGTTGCAAGATGCAATGGATGTCCACTTACGTGCCGAACTGATTCGTCAACAGACAGAGGCACGTCGCATACGGGACGCATGTGATCGGGGTATCGAGGCTATGTTTGATCAAATGGAATCCCGCTTAGATGCTGCGTCCAAATTGGCTGCCAGTCGGCGCAGTCGAGTGTTGCTTTCTCAAGCTGTTGCAGAGTTGGCTCGAGCCACCGCGCTATCATCCACGCTTCAACTGGCCGAGGGACTTATCGCATTTAATCAAACCGCTGAATGGGCATTGCATAGGCTCAAGTCGGACCTAGGCGACACAGAGAGAGCACTGGGCAACTCGGATTGGCTAACCGGTGCACGCATCATTTACGCTGAAGTCGTACGTCTGCGCGGTCTTACACCGGACCCAGCGGATCCGACGCGCTCGTTTCTCAACTGGGCTAAATTGACATCCGGTCAGACACCACACGGAGTAGACGAATTGGACTCCGTATTTGGTTCGAGTATGCAACATCGAGCTATGCTTTTACCACTTCTTCAGCCGGATCAATTTCGCATACCCACACCACCTCTGTTAACGCGTTCCGATAGTGGTGGCAGTGGCAGTAGTACTGGTCTGGTTGCAGACGCTGATGAACCAGAATATGGGCCCAAATATGTCCCTTTTGTGCCCACTTCGGTTGACGCAGAAGTAAATGAGGCATTTTGGTCCACGTATGATGCGGATTCCAACCCACCATCGGGTATAGGGATGGACGATATGTTGGATACGAGCAGTGAATCAGATAAAACCGGAGCCAGTAGTGGTACTTCCCCGGGAACCGCTGGCATGAACTCTGAACCTGCCGTCGTTGGTTCTATGGCCTCGACTGGATTTATGCTGTCTAATCTTCAATTGGGCTGGGTGCATGTTCTTGGAGCCACGCTGCTTTTAGATGCCTTATGGTTGATACATCGCGTGCTACACACAGTGGACACTGCCGAACGAATTCTGTACGGAGACATAATATTCATCGATCTGACTGCTGAAGGAATCCGGAAACGTTTGTCTCAAAAGAACCGACTACGGAGCGGATGTAAGCACGCTTTCGAAACGGCCATGCAACCCGGTACAGTACGGAAATTATGCGGCGGTGTACTTGCTCTTCTGATCGTCTCTCAGGCAGCTGCTCATCTGGATCGTCTACTGTCCCAGGACACTTTAGACTATATTGGTTACTATGATAACTTGATATTACCGGTTCATCTGCACGCAAGACTTGTGAACGTTCACGTGAGTCGGTCTGCTCAGCGGTTGAATCAGTACGATATGGCCGGGCTAGAATCGGAAGTAAGTCGGCGTTTGCGCGAAGCCCAATTCTTGCTGCACCAATGGACCGCATGGTTGAAGGATATCGAGCAAGAACAGTGCCGTCTGTTACTCGCTTACAAGGCATCTGCTCAACAAGTTCGCACGAAAATGGCCGCAAAAATCAGCCGTAATCCAGGTTTGAGCAAACTTCAACTGCCAATTCACGTTATTCATAGTCAGTCTCAAACGGGCTCCAGTTACGGTTATTCATCCGGATCACCAGGTTGGTCCGAGCTACGAGCAGAAGTCGATGATTCACGCCAGTCGGCCAGTCCGGAGGCTCTGGTGCCACGACACTGCCGATTAACACAACCCGAGCAAGAGTTGGAATTAGCTGAATCCCGACAATTGGATCCTCCGCACTGTCCACTGAACGCCATTGTTCCGGTGTTGTTCAAAGGATATAACGCCTCGGATTATTTCACTGAAGTTGTGAAACAGTCAGAATCTTGGCTCAGTGCTGCACGGGACTACCTAGGTCGCACATTGTACTGCATCTTTGTGTATGTCAGTGCCCTTGTTTTATGGAATACGATCGGTTCGGTAATTTGGTTTTATTTAGACCGACTGGGGTATGGTCACCAGTCGCTACGGCATAGCAACAGCCAATCAGACAGTGTGGTGACAAAAACGGGTAACACATGTGCATTTCTCAGATTACGCACAGAAGAAATGCACGCATTGTGCTAGCAGGGCAGTGTGGTGCAGACTGATATCGTATGTCTGCGTGTGAGACGGACGGGACAGGAATGAATCGCGAGCAGATGCCCATGGCGCATGGGTAAGCTTCACAACATCATGTGACTGAGTAAACCGCACAACATTTCCAACTTATACAACTCGTCAGGAACAATTTACAGTAATCAAAATATTTGTTTTCATTGATTGCTAATAGTAATACATCACATTTTATGTGAATGATATCAAGTCAAAACCGAATAAAAATTGGTGGTCTGGGGTGGGTCGAAGCGAAAGAAAAAACGAGGTTTGCACGCGTGATCCGGATCATTTTCTGATCCGAGAGTAGGGGGGGGGGGTTCCACCGGAAACGAGTTCGGTAGCCACTCTGTTTCGCTCTCCATGCGCTTTATGGGGTTGTTCGAATCTTGGCTTATCAGGGTTGGAGTCTAACCCAAATTTTTCACCTTAAATCCTAGTTTTACCAGTACTAAATCAGAGGTCACTGTGTCAATGAATAATGTTCTTTGCCACTCACAAACGATGGTCCGTTTTACTCGTTAAACTCACTTTAATGTATGTAATAATCGATAGTACTTGTTTACACATTCCTAGACTCAACGTATTACCAAAAAAAGTTCTATTCGAATCGGATCCGTCGAGTTGGAATTTACCGGAAAGTGTGCAGCAATTGTGACATTGAGCCGATTCTTTTCGGTTCCCGTCAGTGGATTCGAAGCCAATTTGTTCATCCCGTCGGATTTCGTCTCAATACCCACAACATGGGATTCGACCTGTATTTCACTTATCTCGTCTCACGAAAATACACGACTCATGTTGTTTTCCCTGCCGATAGTTCTAGAGTTTATTATCCATATGGGAAGTTGTTCTTCACGAACCTCCTGGTATTTTTCCTTGCTCGAACAGTATGTTTATCGATCATTCCGTGACTTCACTTACTTCAAACACCTAACGATGACAGTACTAACGACTCTCCAGCTGCTCTAAAGAAACATCTTTTTCTAGACGTAATTCTCCTAGTTTATTTGCTTATTTGTGGATACTTTCGTGATATCCTGTGAAGAAACTTGCTTCTTTCCCGGCTACGCGTGATCATTCTCCATCCGGTTGCAATAGATGAACCCGTGAATTCCACGCTAGTTAGGATTTTCTCCCATTTGAGTTTCCGTTCCTCATTTGCGATGTCAGTGTGTATACGAATTTGTGCATGTGCTGTTTCGTGCATTGGCGGATGTGTGCGTGTTTTATTGAACTATTTCAACGTATCAAATAGTATGAACTGTGAATGAAATTCTTCTTCTTCAGTTGTCACTCACTTTGCACGCTTCCTTATCGTTTACTTGAGCTGTCCATCTCCGTTTGTTCGTGACTTAATTCCTCGTTGTTTTTTCTCTCCAGTGCATCACCTGTGGAGGCATTTTCAGTCAACAGACTACATTACTTGGGTATCAACCATACATGGGGCCCAGTTAAGTTTCGGTCAGTTCCAGGTACCATCTCAGCGTAACCTTTGACAATATATTCGTTTTTCG
>MSTRG.7282.5
CATGCCTTTAAGCGTATTAAACAAATTGAACTTCCCGCGGCGCGCCTGTCGAGTCGGAAGATGGCGCGTTTTGTGTTCCTGCTGGCAGTCCTATGGTCAGTCTTTGCAGATGATTCTAGGCTTATTCTTCTGGATGATTTGGAATTAAAATCTTACATACCATCGTCTTCGTGGGATCTTGTTGTTCAAAATCCATTTAAGGGTGCCATTGAAATCGCTGAATCTCCTGTGGATAAGTTTCAGATTCTCATAAATGTTACGAACGGTCTATCTTCAAACCAAAAAATAAATTACCTTTTGAGAAACACTGATGACGCTGTCTACGTGGAATTGTACTCTCGTGTGGCTGAACTCACTGTCAAATCCACAGGAGAGGAAGAAAAAATATACCTACAGCTTCTTTTTGTCACAGTTTCGGCGTTGATCCTGGTCGTATTTGTTGTATCCATCATTTTTTCCTGTTGGTGGTTGAAAAGTCAAAAGTGGGAAGACGAAACACAGCTCACAGATGCAGTCTATTACATTACTTTACCACCAGAGGACGCCAGTTTGAAATGTTCAAAAAACGCCAATCAAGACAGCTATCTTCGACCTGGGTCTCTCGAAGATCCAGAGCTGATTGAGTTGTTACCAACACATTTGGATTCGGAATTGAAGCAACAATCGAATGATCAAAGAACCTCATCCCAGCTGTGTGCCAGCCCTCCAAAGGTCGGACTATCCATTGATCCGACCTCGGATTTGGGTATACATGGGGCAACGAGCGCGTGTCCCACGGGTTATCCAGTTCCTCGCTATGTGATCGCTGGAGGAGTGAGCACAAACGTCACATACGGACAGTCCCCTCTGACAGAATCCAACATGTTAGGCAGAACACCGATCTTAATTTCCGCCAACGCAGCCGATCTCCTATCGAGTCCGCCAGACGGGACTTCCAGCCCGCCGGTGGCCTACGTTCGTCTGGCACCTCAATCGGGGACAGCCATGGTCTCAGATGCTGCAGCCAAATTCACTAGTAATATGTTATCTGGCGGCGACCATAATTCTCTGCGTGTGCACACACTCCCTGGTCGACGTCATGTGGCCAAAGAATTTCTGGACGAATCGGTTATGGCGACCATGACTCGATCACGCGGAAAAGCTTACGCGGCACACACTAGTTCGGCGCTGACAGGGAACCGATCTGCTGTATCTCAACCGATTCCCGAGGCTACCGCGTTAACTGGGCAGGCCACACAACCGGCTTTACTGTCTCTACATACCCCACTGGTTTTCGTTCCAGGAGTGAGCGGGGAGAATGTTTCCAGTTTGGATTCTGCGATGGCTATGATGTCCGGTGCGCGAGCTGTAATTCCCAGTCTGACCACAATGGGTCATCCCACTTATCAAATAGATACGAGCGCAGTACATGATGGCCAACTATATGTGAGTCGTGATCCAGCGGTCAGTCTTGTCGAACTCTTCACTCACTCGGGTGTTCCTCTGTCAATTCCTACCGGTTCCGATGTTGCCGCGACTGAAGCTGCTATTGTAACTGACCACTTATCCGTCTGTGCAGTCCAGGATTCTCTTGGACAGGGCGAGCGGGAAGAAGGTTCGAACGAAACTAGTGGGATTGTCACGGATTCGGATGGAAGTACAAACCTCGTGGGATCGGAATGTTCCGCACTGTTGACTCAGCCGGGCTTCTCCCGCGGTATGGGCACGCTGGTTGCAACCACCCCACCAATTGCTTCTCTGGTTGCTTCCGGTGTTACAATATCCAATAGACCTCAACCGACCGTTGTCCCACTTTCTGTGCTCACCGGAGTTTCCAGTTCGTCTGCCAGTGCGACTTATGTTCCCAGTGACATTATAGCTGAGATGGCTTCTTGTCCGCAGCATAGTTACCTTTTTCGACAGTCGTCTTCCACGGAAGAAACATCAGTCAAAAATTCCGGCCGTATGGAGAGTTCCACCACTAGACAGTCATCGATTCCTCGCTCCGATAAAAGTGCAAAATCCTTGGTGAAGACCGTAAAACATGGATTGTCAGTACCAGCTACTTCCGCAGGCAGTGCACATACGAGCTCAACCACTGGGAGTAGCGCCAGTTCATTACAAACTGTTGTGGCAGCTGACGAGTATGCCCTAGGCAGTGGTGCTGGCGTTCCAGACGTTCCTAGTCTATTCAAAAGCGATTTCCCACCTTCCTCTGGACAGTCTCGATCTAAGTCCCAGGGGACCCAAGGCGCTATCAAAACGACCGCAGCTGACTCGTCAAACGGTTCTTTCACACTGTCGCGAAACCGACATGGCCCTAGTCCACCTAAACGAAGTGTGAGCTTGACTGGAAAACAAACACCCAAAGTGTCGCGCGCTTCAACTAATGTATCGACCAGTAGCAGCACAGCGACTGCCGGTGTGACCAGCACTACAGCCAACAGCGGATCTGACAGTAGCTCCGTTAGCATCGAAACCGGTCAAAATTCTTTCACCACAAATGGAAACCGCACCGGTTCCCTGGAAAAACTTGGCTCATTTGAGAACGGACAAGAGACGAAAGGCGATTCAATGCTAACTGCTATAGAAACGGACGTTTATCAGGGCGAGGTACGTGCATCCACACTCGGTCGCACTCCGTCTTCCGTAACGAAAGAAATTGCTGTGGAGCTAGCTCCCGGTTCATCAGCTACACTCCCGTCCAGCGGTTCAAATCCACGTTCCGCGCTCAAAGGTGCTGATCGCACGGGGCCTAAAGTGAGCAAACATCTTCGCTTCACAACGTTGACCGTAATCACTTTTATGCTACTCCTCGCTATGGTGCTGGGTGAATCTCGTGTGAACCCAGATGCGCCGCGTCTGATTAAAGGAGACCGACCGAACAGTCGACCGGGATCCAGTAAAGCGACGGACCCAGGCATTTCAAAGACGCCAGACCAATCGTCACCGCTTATTCGCTGGAATGTGATCCGTTCATTCGGCTCAGCTGGTTCCGATTCATCCAGCACGCAGTCTACCAATTCTGGACACTATCGTTCGGTGGAACCATGGATCCGGCTCACTATTTGGTTCCCACGTCATATGCTGCCGGAAAAAAGTACAAGCAGACCAAGGAAAAAGTCATCAGGCAAATCCTCAACCAACTCTCGGAAAAGTCCAGAAAAACGAGGTCCAGAATCCATCCAGTTGTGGTTGAACAAAACAAGTCACACTGAAGTGCACTTGGCTTCTCCTATCGAACGAAGCATGGTGCATATCTATGATGCGGTCAATGCGCATCAGAATTTGGGTACTCGTGTATGTCGCCAGCGCTACGCATGTGAGCATTCATGTGACCCGGGTGCCCGGCATGATTGCATTTGTCAGCGAGGGTACCGGCCAGCAGGACCACAAGATCGTGTTCAGCTGATGTCCCAAGGCACTCGCGATCTGGACACGGTGCAAGGTCGTGTTTGCTTGGACGTGGACGAATGTGCCAGACCTGAAGTACGGCTCGAATGCGCCCGTCTTGGCGGTGTTTGCACCAATCGCCCGGGAGATTATGCTTGCCTTTGTCGCTC
>MSTRG.7282.2
CCTGTTCCGGCCCTTGTCCGACGGGAATGTATGAGGTTCAACCGTGTGGTCCCAACACTGATCGAATTTGTCAAGCATGTCGCCCATTGTGTATTTCAGAAGAATTCGAGTTTACACCATGCAAAGCGTCCAGTAATCGCGTCTGCAAACAAAAATCACTCATACCTGAGTTGAATGTGCCCTACAAAAAGAATGTGTGGTTTGAGAACATGCAAATGGTCCGGGACTCGCTTCTGATTCTCACTCCGGATGATTTGAACCGTCTTCCGGCTAACAAGTCACTTCTGTTGGACCGTTCGTCTGGATATCAAGTTCGTCTGGATCTGGACAGTCTGAACCTGCTGCCGGTCCTCGGTCCGGTCGATCATTCGAGTGGCAATGACAACGCGCTATTTCTGGCAGCTGCTCGAGTTCTGGATCGCACGGTAGCTGAACCGGAAGCTTACCGTTGGTCCTCGGCCACCGGACAGTATCATACGATTCATGCCTACTCGTCCAAGGCAAACAACACACTGTCCAAACTGTGCCCTTACCCAGTTCCTCCGCTCTATCGTCTGGGTATTCTGGCGCATCGGAATGTTACCACTGCCACCGTTCCTGATACGAGTCTCCCTGGTCACAGACCAGTTTTGGCTAGTTGTCGAACATACCGGCGTCACGGGTATTTTCCTCCAGTGGATACCCAATCGGACCACTCAGATTCTACCGCCTCCGACGTGCACAGCCCCATGGACGCCTATTCTCGACAATATGCGAATAGCATGGAATCTGGTCGATATGTTCAGGACGCGACTTCAACGACGGTTTTGGCACCAGTCGTAGCCTGTCTGGAGCCTTCTCGATTGCCGGCAATTTTCGGTTCACATTGGAACGTGGAACTGGCTTCACCTCGGGCCGTATATTACGAAGAAAAACAAATCTGTGGTCAACTCAAGCTAGACTGTCAACACTGTTTGGCCGCGTGCGCGGAAGAACTGAAGAGCAGCTCGCTCACATGCAAACCAACATCAAACCCTGCTGATAATGGACGTTCACCTCGTCTGGAGATCTGTTTCGATTGCTGTGCTCGAGACAACTGCAGTGATGTGTGTGACAAGTATCCAGCTCACCGTTGTCACATGCAAATGTGCCATTATGGTTTGCGGTTGGATTTTCCGTTGACACCGGAGTGGCCCAAACAAGGCGAATTCTTGTGTCACGTACATCCAGCTCCAAGTCGTCCAGTCTATCGATTGCATTGGAGTTTGCTGTACCAGGGTCGCCCACTCACTCCAGATCGATTCCCTGCCTCATTAGTACTTTCTACTCCGAACGCAGACGGTGAACGACGTAGCTCTGTTGACGCCCAGTCCAGTAACGAGCGCTACCATTTAGGCCAGGGAGGACAGTTGAATCAGATCTATCGTGGTTTGCTAAACGTACGCTACACATCCGGGTTGGAACATCTGCCTGACATGATTGGTGGAACGGATACAATGCAAAGCGCCTACTTTTGGAGTAAGCAGACCATTCCCCTGGTTAGTGGTAGTGCCACTAACACCGCATTCGATCCAATTGCTTCGGCGACGTCTGCAGCAGCCACGGGAGCAATCTACGCGAATACAATGCAGTCGTCCTCGTCTCATGAATTATCCAGTGTACAAGTTTGGCCATCACAACCGTTGGGTGTGAGCACAGCCGCGTGGGCACGCTTGAGTGGCGCCCCATGTGCTGCTGCTGACCCTTTGCTCGAGCAGCTGAATGTGTACACTCCGGCGCTACCACCTTACATCGCTATGGGCGAGGCGAAGGTTGAATATGTTGGAAACTATCTATATACGGTATCGCATACAAAAACCAAACCTAAACTCACTTTCAGCCTTCCTCGAAGCGCTTCTTTGCTCGGAGCCGTGTTTAGCCCGGCTTCGGTGGAGCGAGGTCAGTACTTACGTGCGAGTTTGGCTCTAGCATGGGTCAGCGGAGCCACTGGCATGGATCCTGGAAGTCGTCGTGATTCGCAGTTTACGGGAACGAAGTCAGCCGAGACCCCGGAATCATTCGAAACAAACAGTTTCGGTTCATCACCAGAAAGCGGGCCTAGTCGTATGCAGCGGTATTGGGTGATTGATTTAACCGGTCAGGTGGATCAGTTTCCCGGTCTGTTTCGTCTCAAAGTTTATCCCGACAACGGAGATATCGATAGTGCGAATCCAGCGCATGCCAGCTCCCGATTTCTCCAGCGCGAGTTTTCTGATGCGACCGTAGAGGTTGAAGATGAGCCAGGAATAGCAGATGTGGATTCGAACGATCCTTTAATGGCAAATGAACCGGAGGGTGAACCGTTAATCGAATACGATGTGGGAGTTTTTGAAGAAAGGAAATTCCAACTCCGCATTTTGATCCCTGGACCAGAAACTGAGCCTGATTATGAGAAGGCATTCCGACTCATCATTCTTGATGCGAAAAATCGACTAGATATTCGTGTAAAACGGTCCATTCAACCACCAAACGAAATGGCTTTGCGACGAAGTTATGAACGCCTCATTGATGATGACATGCGTCCAGCCTTGGTTGACCTGCTACCAAGTTTGGCGGCACGGCAACAAGCGATGTGGCTGCAGGCCTCTCATGCTGCGCAAGAGAACAATGTAAACTCCCATCGAGTGCAGTCAGATTCCAAAACAGACGGCACGGAAAATCCGGACGATATCGTGCATCATTTGCCCCAGTTTGGTCCACCACCATCCTTGGTCTATGCGGTTGTGTTCGCGCTGCTTTGCATGCTTCTTTTTCTGCTGATCGGTTTGTTGAGCCGTTGTGATGAGTCAACGATCAACACGCCTGGGAATTCAGCTGATGGGGATCGCGTCGCGCTCGTGCCCAATCCGGCTCGCCTGTGTCACAACAACCGTCTCTCTCGATGGTGTCGTGTTCTACTACTTATCGGCTATCTGTGCTTGAAATCTGCCTACACATTCGGGGTCACTTTGACTGCATTAGTGATTATTATCAGATATGTGACACGTGAGCCAGCTGATCGCTTGGCTAACCTGCCTGAATGGAACGGAGTGGGCGACCAGCCCGGAGAGTTTATGGGCACTAGTTTGACACGACAGAAACTGTTGCAAGATGCAATGGATGTCCACTTACGTGCCGAACTGATTCGTCAACAGACAGAGGCACGTCGCATACGGGACGCATGTGATCGGGGTATCGAGGCTATGTTTGATCAAATGGAATCCCGCTTAGATGCTGCGTCCAAATTGGCTGCCAGTCGGCGCAGTCGAGTGTTGCTTTCTCAAGCTGTTGCAGAGTTGGCTCGAGCCACCGCGCTATCATCCACGCTTCAACTGGCCGAGGGACTTATCGCATTTAATCAAACCGCTGAATGGGCATTGCATAGGCTCAAGTCGGACCTAGGCGACACAGAGAGAGCACTGGGCAACTCGGATTGGCTAACCGGTGCACGCATCATTTACGCTGAAGTCGTACGTCTGCGCGGTCTTACACCGGACCCAGCGGATCCGACGCGCTCGTTTCTCAACTGGGCTAAATTGACATCCGGTCAGACACCACACGGAGTAGACGAATTGGACTCCGTATTTGGTTCGAGTATGCAACATCGAGCTATGCTTTTACCACTTCTTCAGCCGGATCAATTTCGCATACCCACACCACCTCTGTTAACGCGTTCCGATAGTGGTGGCAGTGGCAGTAGTACTGGTCTGGTTGCAGACGCTGATGAACCAGAATATGGGCCCAAATATGTCCCTTTTGTGCCCACTTCGGTTGACGCAGAAGTAAATGAGGCATTTTGGTCCACGTATGATGCGGATTCCAACCCACCATCGGGTATAGGGATGGACGATATGTTGGATACGAGCAGTGAATCAGATAAAACCGGAGCCAGTAGTGGTACTTCCCCGGGAACCGCTGGCATGAACTCTGAACCTGCCGTCGTTGGTTCTATGGCCTCGACTGGATTTATGCTGTCTAATCTTCAATTGGGCTGGGTGCATGTTCTTGGAGCCACGCTGCTTTTAGATGCCTTATGGTTGATACATCGCGTGCTACACACAGTGGACACTGCCGAACGAATTCTGTACGGAGACATAATATTCATCGATCTGACTGCTGAAGGAATCCGGAAACGTTTGTCTCAAAAGAACCGACTACGGAGCGGATGTAAGCACGCTTTCGAAACGGCCATGCAACCCGGTACAGTACGGAAATTATGCGGCGGTGTACTTGCTCTTCTGATCGTCTCTCAGGCAGCTGCTCATCTGGATCGTCTACTGTCCCAGGACACTTTAGACTATATTGGTTACTATGATAACTTGATATTACCGGTTCATCTGCACGCAAGACTTGTGAACGTTCACGTGAGTCGGTCTGCTCAGCGGTTGAATCAGTACGATATGGCCGGGCTAGAATCGGAAGTAAGTCGGCGTTTGCGCGAAGCCCAATTCTTGCTGCACCAATGGACCGCATGGTTGAAGGATATCGAGCAAGAACAGTGCCGTCTGTTACTCGCTTACAAGGCATCTGCTCAACAAGTTCGCACGAAAATGGCCGCAAAAATCAGCCGTAATCCAGGTTTGAGCAAACTTCAACTGCCAATTCACGTTATTCATAGTCAGTCTCAAACGGGCTCCAGTTACGGTTATTCATCCGGATCACCAGGTTGGTCCGAGCTACGAGCAGAAGTCGATGATTCACGCCAGTCGGCCAGTCCGGAGGCTCTGGTGCCACGACACTGCCGATTAACACAACCCGAGCAAGAGTTGGAATTAGCTGAATCCCGACAATTGGATCCTCCGCACTGTCCACTGAACGCCATTGTTCCGGTGTTGTTCAAAGGATATAACGCCTCGGATTATTTCACTGAAGTTGTGAAACAGTCAGAATCTTGGCTCAGTGCTGCACGGGACTACCTAGGTCGCACATTGTACTGCATCTTTGTGTATGTCAGTGCCCTTGTTTTATGGAATACGATCGGTTCGGTAATTTGGTTTTATTTAGACCGACTCAACGTATTACCAAAAAAAGTTCTATTCGAATCGGATCCGTCGAGTTGGAATTTACCGGAAAGTGTGCAGCAATTGTGACATTGAGCCGATTCTTTTCGGTTCCCGTCAGTGGATTCGAAGCCAATTTGTTCATCCCGTCGGATTTCGTCTCAATACCCACAACATGGGATTCGACCTGTATTTCACTTATCTCGTCTCACGAAAATACACGACTCATGTTGTTTTCCCTGCCGATAGTTCTAGAGTTTATTATCCATATGGGAAGTTGTTCTTCACGAACCTCCTGGTATTTTTCCTTGCTCGAACAGTATGTTTATCGATCATTCCGTGACTTCACTTACTTCAAACACCTAACGATGACAGTACTAACGACTCTCCAGCTGCTCTAAAGAAACATCTTTTTCTAGACGTAATTCTCCTAGTTTATTTGCTTATTTGTGGATACTTTCGTGATATCCTGTGAAGAAACTTGCTTCTTTCCCGGCTACGCGTGATCATTCTCCATCCGGTTGCAATAGATGAACCCGTGAATTCCACGCTAGTTAGGATTTTCTCCCATTTGAGTTTCCGTTCCTCATTTGCGATGTCAGTGTGTATACGAATTTGTGCATGTGCTGTTTCGTGCATTGGCGGATGTGTGCGTGTTTTATTGAACTATTTCAACGTATCAAATAGTATGAACTGTGAATGAAATTCTTCTTCTTCAGTTGTCACTCACTTTGCACGCTTCCTTATCGTTTACTTGAGCTGTCCATCTCCGTTTGTTCGTGACTTAATTCCTCGTTGTTTTTTCTCTCCAGTGCATCACCTGTGGAGGCATTTTCAGTCAACAGACTACATTACTTGGGTATCAACCATACATGGGGCCCAGTTAAGTTTCGGTCAGTTCCAGGTACCATCTCAGCGTAACCTTTGACAATATATTCGTTTTTCGCTACGCAGTAATTCTCCTCGCCGTTTCGAAAACGCATTCTGGGG
>MSTRG.10069.3
CGGCTCTAGTCCAGCATACCCGGTGTACAGCACGCGTCCGTTGATGGGAAACGAAAGCTTAGATGGTATTGACGGCTAAATTGTTATGGTAATTGGCATGAAAATTCGCATATGGTTATTACTCGGTTTGAGGGTGTTTTGTTTAATGAAGGTATTTATGTTTGTATCCTGAAAGGTGATTGGTTCATCGGTGATATATAAGCCTGAGCGCACTGGAATTCGCTGTTATTTCGTTGCGTGTTGTGCTGTCGCGTTGCAAATGGAGCGCGCACCAGTGGACGATTCAGCTGTGTTTCGGCGTTTGGTCCGTAGTGTATACCCCGATATCGACGCATTCCAAGCCGATTTTCGGGAGTTTCAAAAAGAAACTTGCACGTCTTTCTTCGTGTACAGTTCCGAGACGTACGCAATGGCCAAAAAAAGAGGCATCCATCTGCCAGATGGTGTGCCTTATTATTTCAAAAAGTACTGCTGCGTTCACCGCAAAAGGAAATGTGATAAGTCGTCCAGGTATGTTATCATTTATCGGTAAATAAATCCCTTTCAGGTATCCTAATTTGGAATGCGGGGCGTTCGTCACGCTTCGATTTGCGGGTTCCTGTTACTGTGTCGTCAGTTGGTCGATGAAGCATTCGCATAGTTTTCAAGTAGGGAATGAGGGATTTTATGTACGAAATCGTAGACTGACACCTGAGCAGGATGCTCATGTGTTGCAACTGATGGACACTTTCAGAAAGAAGTCTGAGCTAAGGGAGTATACGTTTAAGAAATTCAACCGGCGTCTTAATAATGACGATTTCAGGTCGATAAGAAGAAGAATGAACAAGAGAGACTTAGTAAGTGAAGTGGAGGAGGTTCAAAAATTGCTGCAGGCCCATGGTTATTCGGAGATAATTTCCGATAACCGTGAGATAAAGTTTATATTCTTCGTCCCTTCTGTAAGCAAAGAGTTATGTCCTAGGTTCAGCGACGTTATTTTGGCAGATGCTACTCACCAACTCAACCGTGGTGGGTACATTCTATGGCACACAATGGTAGTTGATGGGACGGGGTTAGGTCGCAGTGTGTTCTATGCCATTCTCCCAAATGAGAGTGGTGACTGCTATCGTAAGGCTGTTCATTTTATGAGAAAGATGCTCCCTGAAACCGGTAATTGTAAGACAATCGTAGTTGATAACGGCTAAAAGTGATCGGTTATCAGAGTCCGAATTTCTGGCCACAGATACAGTTGTAGCTTTAAGTATGCTAGGGGAGAAAGATTACAGGTATTATTTGAAACAGTTGGGCTTCCTAAACAAGATTCTGGCTTCATGTTCTGGAACGAAAATTCTGTTCCAAGCTCCAAATAGCGAGACGCCGGTTGCAGTTGAGTGTGATGCGGACATATCCAAGATGGCCGCAGCCGCAAAGAGGAAAACAGCAGTTCAAAATGTTGCAGTTGCCAGCACTAGTCACGACCCTGGTGACCAATCTCAAGCTGTCACGTATGAGGAAGGTAAGTCCGTGCGTCTGTCATCAAAACGGAAATCCGTTTTGACAACAAGGAACATAGCCAATGAAGATCTAGAAATTTCAGGCGACCAACTGCACTCAGTGGCCTTCCGAAGGTTCAAAGTTACAACGTCCACTGTATACAAGACAAATTGTAAAAGACGACGTCTGCAAGTGGATTACTCGCCAATTCGTCAGGACGTCTGCAGCGTCTGCAAAAACAGTGAACCAAACGTGGATTTAGACGAGGACATTCAGTGGGTCCAATGTGGAACCTGCGGACGATGGACACATTTCCGGTGTGCGGCATTTCATAACGAAGAGAACTACCGTTGCGTACACTGCATGGCCCATTGACACCGACGCCGCAACACGTGAACGAACCCAAGGCCCTTTTCAGGGCCACGCCATTCTGATTACCATTTTCGTTGCTTTTTTCTTAGTATGTCAACTTAAGTAGTTGGCACATGAGTCTTCCTTTATGTGCGCAACTCCGGGATGTGACTCGATATTGAATGTAGATAAATATGGATTTACAGTATACAATTATTACCCTTTCGATTTCCAATATTTAAGACTGGAAATACAGCATTCTTTATCAGCCAATGGCGTCAACTGTTCACTGTTGATTCTTGTGAACCGCTATATAAACCACTACAACTGTCGCTTGTAGACTCAGGGATTAGCACGGGAGATAATGTCACACAGCGAGCCGTATTACATGTACTGATAGATACACCTTATTGATGGGCAAAGTAAACGTACGAAGCAGTATCCGTAACCCTTTACAGCACCGGAGGCCTTGTAGTAAGCCACTTTAAAAAAGGAAATCATGTGAGATAATATTCCCACATGATTTCATTTGGAACTGCCTTCCAGTCCGCCGCCGTTGCTACAAACAGTTATGGAAGCTGCTTCTGCATCAAATACGGCTCAATGCGAGACATCATCGCCCGTGCTATTCCGTGAGTCGATCATAGGTTGATCGCGGCCGTAGTGGACGCAATGCGTGGGACAGAACGATTTGCAGATGAACCCACGTCTG
>MSTRG.7282.1
CATGCCTTTAAGCGTATTAAACAAATTGAACTTCCCGCGGCGCGCCTGTCGAGTCGGAAGATGGCGCGTTTTGTGTTCCTGCTGGCAGTCCTATGGTCAGTCTTTGCAGATGATTCTAGGCTTATTCTTCTGGATGATTTGGAATTAAAATCTTACATACCATCGTCTTCGTGGGATCTTGTTGTTCAAAATCCATTTAAGGGTGCCATTGAAATCGCTGAATCTCCTGTGGATAAGTTTCAGATTCTCATAAATGTTACGAACGGTCTATCTTCAAACCAAAAAATAAATTACCTTTTGAGAAACACTGATGACGCTGTCTACGTGGAATTGTACTCTCGTGTGGCTGAACTCACTGTCAAATCCACAGGAGAGGAAGAAAAAATATACCTACAGCTTCTTTTTGTCACAGTTTCGGCGTTGATCCTGGTCGTATTTGTTGTATCCATCATTTTTTCCTGTTGGTGGTTGAAAAGTCAAAAGTGGGAAGACGAAACACAGCTCACAGATGCAGTCTATTACATTACTTTACCACCAGAGGACGCCAGTTTGAAATGTTCAAAAAACGCCAATCAAGACAGCTATCTTCGACCTGGGTCTCTCGAAGATCCAGAGCTGATTGAGTTGTTACCAACACATTTGGATTCGGAATTGAAGCAACAATCGAATGATCAAAGAACCTCATCCCAGCTGTGTGCCAGCCCTCCAAAGGTCGGACTATCCATTGATCCGACCTCGGATTTGGGTATACATGGGGCAACGAGCGCGTGTCCCACGGGTTATCCAGTTCCTCGCTATGTGATCGCTGGAGGAGTGAGCACAAACGTCACATACGGACAGTCCCCTCTGACAGAATCCAACATGTTAGGCAGAACACCGATCTTAATTTCCGCCAACGCAGCCGATCTCCTATCGAGTCCGCCAGACGGGACTTCCAGCCCGCCGGTGGCCTACGTTCGTCTGGCACCTCAATCGGGGACAGCCATGGTCTCAGATGCTGCAGCCAAATTCACTAGTAATATGTTATCTGGCGGCGACCATAATTCTCTGCGTGTGCACACACTCCCTGGTCGACGTCATGTGGCCAAAGAATTTCTGGACGAATCGGTTATGGCGACCATGACTCGATCACGCGGAAAAGCTTACGCGGCACACACTAGTTCGGCGCTGACAGGGAACCGATCTGCTGTATCTCAACCGATTCCCGAGGCTACCGCGTTAACTGGGCAGGCCACACAACCGGCTTTACTGTCTCTACATACCCCACTGGTTTTCGTTCCAGGAGTGAGCGGGGAGAATGTTTCCAGTTTGGATTCTGCGATGGCTATGATGTCCGGTGCGCGAGCTGTAATTCCCAGTCTGACCACAATGGGTCATCCCACTTATCAAATAGATACGAGCGCAGTACATGATGGCCAACTATATGTGAGTCGTGATCCAGCGGTCAGTCTTGTCGAACTCTTCACTCACTCGGGTGTTCCTCTGTCAATTCCTACCGGTTCCGATGTTGCCGCGACTGAAGCTGCTATTGTAACTGACCACTTATCCGTCTGTGCAGTCCAGGATTCTCTTGGACAGGGCGAGCGGGAAGAAGGTTCGAACGAAACTAGTGGGATTGTCACGGATTCGGATGGAAGTACAAACCTCGTGGGATCGGAATGTTCCGCACTGTTGACTCAGCCGGGCTTCTCCCGCGGTATGGGCACGCTGGTTGCAACCACCCCACCAATTGCTTCTCTGGTTGCTTCCGGTGTTACAATATCCAATAGACCTCAACCGACCGTTGTCCCACTTTCTGTGCTCACCGGAGTTTCCAGTTCGTCTGCCAGTGCGACTTATGTTCCCAGTGACATTATAGCTGAGATGGCTTCTTGTCCGCAGCATAGTTACCTTTTTCGACAGTCGTCTTCCACGGAAGAAACATCAGTCAAAAATTCCGGCCGTATGGAGAGTTCCACCACTAGACAGTCATCGATTCCTCGCTCCGATAAAAGTGCAAAATCCTTGGTGAAGACCGTAAAACATGGATTGTCAGTACCAGCTACTTCCGCAGGCAGTGCACATACGAGCTCAACCACTGGGAGTAGCGCCAGTTCATTACAAACTGTTGTGGCAGCTGACGAGTATGCCCTAGGCAGTGGTGCTGGCGTTCCAGACGTTCCTAGTCTATTCAAAAGCGATTTCCCACCTTCCTCTGGACAGTCTCGATCTAAGTCCCAGGGGACCCAAGGCGCTATCAAAACGACCGCAGCTGACTCGTCAAACGGTTCTTTCACACTGTCGCGAAACCGACATGGCCCTAGTCCACCTAAACGAAGTGTGAGCTTGACTGGAAAACAAACACCCAAAGTGTCGCGCGCTTCAACTAATGTATCGACCAGTAGCAGCACAGCGACTGCCGGTGTGACCAGCACTACAGCCAACAGCGGATCTGACAGTAGCTCCGTTAGCATCGAAACCGGTCAAAATTCTTTCACCACAAATGGAAACCGCACCGGTTCCCTGGAAAAACTTGGCTCATTTGAGAACGGACAAGAGACGAAAGGCGATTCAATGCTAACTGCTATAGAAACGGACGTTTATCAGGGCGAGGTACGTGCATCCACACTCGGTCGCACTCCGTCTTCCGTAACGAAAGAAATTGCTGTGGAGCTAGCTCCCGGTTCATCAGCTACACTCCCGTCCAGCGGTTCAAATCCACGTTCCGCGCTCAAAGGTGCTGATCGCACGGGGCCTAAAGTGAGCAAACATCTTCGCTTCACAACGTTGACCGTAATCACTTTTATGCTACTCCTCGCTATGGTGCTGGGTGAATCTCGTGTGAACCCAGATGCGCCGCGTCTGATTAAAGGAGACCGACCGAACAGTCGACCGGGATCCAGTAAAGCGACGGACCCAGGCATTTCAAAGACGCCAGACCAATCGTCACCGCTTATTCGCTGGAATGTGATCCGTTCATTCGGCTCAGCTGGTTCCGATTCATCCAGCACGCAGTCTACCAATTCTGGACACTATCGTTCGGTGGAACCATGGATCCGGCTCACTATTTGGTTCCCACGTCATATGCTGCCGGAAAAAAGTACAAGCAGACCAAGGAAAAAGTCATCAGGCAAATCCTCAACCAACTCTCGGAAAAGTCCAGAAAAACGAGGTCCAGAATCCATCCAGTTGTGGTTGAACAAAACAAGTCACACTGAAGTGCACTTGGCTTCTCCTATCGAACGAAGCATGGTGCATATCTATGATGCGGTCAATGCGCATCAGAATTTGGGTACTCGTGTATGTCGCCAGCGCTACGCATGTGAGCATTCATGTGACCCGGGTGCCCGGCATGATTGCATTTGTCAGCGAGGGTACCGGCCAGCAGGACCACAAGATCGTGTTCAGCTGATGTCCCAAGGCACTCGCGATCTGGACACGGTGCAAGGTCGTGTTTGCTTGGACGTGGACGAATGTGCCAGACCTGAAGTACGGCTCGAATGCGCCCGTCTTGGCGGTGTTTGCACCAATCGCCCGGGAGATTATGCTTGCCTTTGTCGCTCCGGTCGCCCCTGTCTAGAATGCAATACCACTTGTCCTCGCGGATTCTGGGCCTCAGGTGATTGTCAAAGGAATCAGTCGATTGAATGCAAACCCTGTTCCGGCCCTTGTCCGACGGGAATGTATGAGGTTCAACCGTGTGGTCCCAACACTGATCGAATTTGTCAAGCATGTCGCCCATTGTGTATTTCAGAAGAATTCGAGTTTACACCATGCAAAGCGTCCAGTAATCGCGTCTGCAAACAAAAATCACTCATACCTGAGTTGAATGTGCCCTACAAAAAGAATGTGTGGTTTGAGAACATGCAAATGGTCCGGGACTCGCTTCTGATTCTCACTCCGGATGATTTGAACCGTCTTCCGGCTAACAAGTCACTTCTGTTGGACCGTTCGTCTGGATATCAAGTTCGTCTGGATCTGGACAGTCTGAACCTGCTGCCGGTCCTCGGTCCGGTCGATCATTCGAGTGGCAATGACAACGCGCTATTTCTGGCAGCTGCTCGAGTTCTGGATCGCACGGTAGCTGAACCGGAAGCTTACCGTTGGTCCTCGGCCACCGGACAGTATCATACGATTCATGCCTACTCGTCCAAGGCAAACAACACACTGTCCAAACTGTGCCCTTACCCAGTTCCTCCGCTCTATCGTCTGGGTATTCTGGCGCATCGGAATGTTACCACTGCCACCGTTCCTGATACGAGTCTCCCTGGTCACAGACCAGTTTTGGCTAGTTGTCGAACATACCGGCGTCACGGGTATTTTCCTCCAGTGGATACCCAATCGGACCACTCAGATTCTACCGCCTCCGACGTGCACAGCCCCATGGACGCCTATTCTCGACAATATGCGAATAGCATGGAATCTGGTCGATATGTTCAGGACGCGACTTCAACGACGGTTTTGGCACCAGTCGTAGCCTGTCTGGAGCCTTCTCGATTGCCGGCAATTTTCGGTTCACATTGGAACGTGGAACTGGCTTCACCTCGGGCCGTATATTACGAAGAAAAACAAATCTGTGGTCAACTCAAGCTAGACTGTCAACACTGTTTGGCCGCGTGCGCGGAAGAACTGAAGAGCAGCTCGCTCACATGCAAACCAACATCAAACCCTGCTGATAATGGACGTTCACCTCGTCTGGAGATCTGTTTCGATTGCTGTGCTCGAGACAACTGCAGTGATGTGTGTGACAAGTATCCAGCTCACCGTTGTCACATGCAAATGTGCCATTATGGTTTGCGGTTGGATTTTCCGTTGACACCGGAGTGGCCCAAACAAGGCGAATTCTTGTGTCACGTACATCCAGCTCCAAGTCGTCCAGTCTATCGATTGCATTGGAGTTTGCTGTACCAGGGTCGCCCACTCACTCCAGATCGATTCCCTGCCTCATTAGTACTTTCTACTCCGAACGCAGACGGTGAACGACGTAGCTCTGTTGACGCCCAGTCCAGTAACGAGCGCTACCATTTAGGCCAGGGAGGACAGTTGAATCAGATCTATCGTGGTTTGCTAAACGTACGCTACACATCCGGGTTGGAACATCTGCCTGACATGATTGGTGGAACGGATACAATGCAAAGCGCCTACTTTTGGAGTAAGCAGACCATTCCCCTGGTTAGTGGTAGTGCCACTAACACCGCATTCGATCCAATTGCTTCGGCGACGTCTGCAGCAGCCACGGGAGCAATCTACGCGAATACAATGCAGTCGTCCTCGTCTCATGAATTATCCAGTGTACAAGTTTGGCCATCACAACCGTTGGGTGTGAGCACAGCCGCGTGGGCACGCTTGAGTGGCGCCCCATGTGCTGCTGCTGACCCTTTGCTCGAGCAGCTGAATGTGTACACTCCGGCGCTACCACCTTACATCGCTATGGGCGAGGCGAAGGTTGAATATGTTGGAAACTATCTATATACGGTATCGCATACAAAAACCAAACCTAAACTCACTTTCAGCCTTCCTCGAAGCGCTTCTTTGCTCGGAGCCGTGTTTAGCCCGGCTTCGGTGGAGCGAGGTCAGTACTTACGTGCGAGTTTGGCTCTAGCATGGGTCAGCGGAGCCACTGGCATGGATCCTGGAAGTCGTCGTGATTCGCAGTTTACGGGAACGAAGTCAGCCGAGACCCCGGAATCATTCGAAACAAACAGTTTCGGTTCATCACCAGAAAGCGGGCCTAGTCGTATGCAGCGGTATTGGGTGATTGATTTAACCGGTCAGGTGGATCAGTTTCCCGGTCTGTTTCGTCTCAAAGTTTATCCCGACAACGGAGATATCGATAGTGCGAATCCAGCGCATGCCAGCTCCCGATTTCTCCAGCGCGAGTTTTCTGATGCGACCGTAGAGGTTGAAGATGAGCCAGGAATAGCAGATGTGGATTCGAACGATCCTTTAATGGCAAATGAACCGGAGGGTGAACCGTTAATCGAATACGATGTGGGAGTTTTTGAAGAAAGGAAATTCCAACTCCGCATTTTGATCCCTGGACCAGAAACTGAGCCTGATTATGAGAAGGCATTCCGACTCATCATTCTTGATGCGAAAAATCGACTAGATATTCGTGTAAAACGGTCCATTCAACCACCAAACGAAATGGCTTTGCGACGAAGTTATGAACGCCTCATTGATGATGACATGCGTCCAGCCTTGGTTGACCTGCTACCAAGTTTGGCGGCACGGCAACAAGCGATGTGGCTGCAGGCCTCTCATGCTGCGCAAGAGAACAATGTAAACTCCCATCGAGTGCAGTCAGATTCCAAAACAGACGGCACGGAAAATCCGGACGATATCGTGCATCATTTGCCCCAGTTTGGTCCACCACCATCCTTGGTCTATGCGGTTGTGTTCGCGCTGCTTTGCATGCTTCTTTTTCTGCTGATCGGTTTGGTTATGCAAGCTGATCCAACTCTGTCCTGGATCAAGTTGAGCCGTTGTGATGAGTCAACGATCAACACGCCTGGGAATTCAGCTGATGGGGATCGCGTCGCGCTCGTGCCCAATCCGGCTCGCCTGTGTCACAACAACCGTCTCTCTCGATGGTGTCGTGTTCTACTACTTATCGGCTATCTGTGCTTGAAATCTGCCTACACATTCGGGGTCACTTTGACTGCATTAGTGATTATTATCAGATATGTGACACGTGAGCCAGCTGATCGCTTGGCTAACCTGCCTGAATGGAACGGAGTGGGCGACCAGCCCGGAGAGTTTATGGGCACTAGTTTGACACGACAGAAACTGTTGCAAGATGCAATGGATGTCCACTTACGTGCCGAACTGATTCGTCAACAGACAGAGGCACGTCGCATACGGGACGCATGTGATCGGGGTATCGAGGCTATGTTTGATCAAATGGAATCCCGCTTAGATGCTGCGTCCAAATTGGCTGCCAGTCGGCGCAGTCGAGTGTTGCTTTCTCAAGCTGTTGCAGAGTTGGCTCGAGCCACCGCGCTATCATCCACGCTTCAACTGGCCGAGGGACTTATCGCATTTAATCAAACCGCTGAATGGGCATTGCATAGGCTCAAGTCGGACCTAGGCGACACAGAGAGAGCACTGGGCAACTCGGATTGGCTAACCGGTGCACGCATCATTTACGCTGAAGTCGTACGTCTGCGCGGTCTTACACCGGACCCAGCGGATCCGACGCGCTCGTTTCTCAACTGGGCTAAATTGACATCCGGTCAGACACCACACGGAGTAGACGAATTGGACTCCGTATTTGGTTCGAGTATGCAACATCGAGCTATGCTTTTACCACTTCTTCAGCCGGATCAATTTCGCATACCCACACCACCTCTGTTAACGCGTTCCGATAGTGGTGGCAGTGGCAGTAGTACTGGTCTGGTTGCAGACGCTGATGAACCAGAATATGGGCCCAAATATGTCCCTTTTGTGCCCACTTCGGTTGACGCAGAAGTAAATGAGGCATTTTGGTCCACGTATGATGCGGATTCCAACCCACCATCGGGTATAGGGATGGACGATATGTTGGATACGAGCAGTGAATCAGATAAAACCGGAGCCAGTAGTGGTACTTCCCCGGGAACCGCTGGCATGAACTCTGAACCTGCCGTCGTTGGTTCTATGGCCTCGACTGGATTTATGCTGTCTAATCTTCAATTGGGCTGGGTGCATGTTCTTGGAGCCACGCTGCTTTTAGATGCCTTATGGTTGATACATCGCGTGCTACACACAGTGGACACTGCCGAACGAATTCTGTACGGAGACATAATATTCATCGATCTGACTGCTGAAGGAATCCGGAAACGTTTGTCTCAAAAGAACCGACTACGGAGCGGATGTAAGCACGCTTTCGAAACGGCCATGCAACCCGGTACAGTACGGAAATTATGCGGCGGTGTACTTGCTCTTCTGATCGTCTCTCAGGCAGCTGCTCATCTGGATCGTCTACTGTCCCAGGACACTTTAGACTATATTGGTTACTATGATAACTTGATATTACCGGTTCATCTGCACGCAAGACTTGTGAACGTTCACGTGAGTCGGTCTGCTCAGCGGTTGAATCAGTACGATATGGCCGGGCTAGAATCGGAAGTAAGTCGGCGTTTGCGCGAAGCCCAATTCTTGCTGCACCAATGGACCGCATGGTTGAAGGATATCGAGCAAGAACAGTGCCGTCTGTTACTCGCTTACAAGGCATCTGCTCAACAAGTTCGCACGAAAATGGCCGCAAAAATCAGCCGTAATCCAGGTTTGAGCAAACTTCAACTGCCAATTCACGTTATTCATAGTCAGTCTCAAACGGGCTCCAGTTACGGTTATTCATCCGGATCACCAGGTTGGTCCGAGCTACGAGCAGAAGTCGATGATTCACGCCAGTCGGCCAGTCCGGAGGCTCTGGTGCCACGACACTGCCGATTAACACAACCCGAGCAAGAGTTGGAATTAGCTGAATCCCGACAATTGGATCCTCCGCACTGTCCACTGAACGCCATTGTTCCGGTGTTGTTCAAAGGATATAACGCCTCGGATTATTTCACTGAAGTTGTGAAACAGTCAGAATCTTGGCTCAGTGCTGCACGGGACTACCTAGGTCGCACATTGTACTGCATCTTTGTGTATGTCAGTGCCCTTGTTTTATGGAATACGATCGGTTCGGTAATTTGGTTTTATTTAGACCGACTCAACGTATTACCAAAAAAAGTTCTATTCGAATCGGATCCGTCGAGTTGGAATTTACCGGAAAGTGTGCAGCAATTGTGACATTGAGCCGATTCTTTTCGGTTCCCGTCAGTGGATTCGAAGCCAATTTGTTCATCCCGTCGGATTTCGTCTCAATACCCACAACATGGGATTCGACCTGTATTTCACTTATCTCGTCTCACGAAAATACACGACTCATGTTGTTTTCCCTGCCGATAGTTCTAGAGTTTATTATCCATATGGGAAGTTGTTCTTCACGAACCTCCTGGTATTTTTCCTTGCTCGAACAGTATGTTTATCGATCATTCCGTGACTTCACTTACTTCAAACACCTAACGATGACAGTACTAACGACTCTCCAGCTGCTCTAAAGAAACATCTTTTTCTAGACGTAATTCTCCTAGTTTATTTGCTTATTTGTGGATACTTTCGTGATATCCTGTGAAGAAACTTGCTTCTTTCCCGGCTACGCGTGATCATTCTCCATCCGGTTGCAATAGATGAACCCGTGAATTCCACGCTAGTTAGGATTTTCTCCCATTTGAGTTTCCGTTCCTCATTTGCGATGTCAGTGTGTATACGAATTTGTGCATGTGCTGTTTCGTGCATTGGCGGATGTGTGCGTGTTTTATTGAACTATTTCAACGTATCAAATAGTATGAACTGTGAATGAAATTCTTCTTCTTCAGTTGTCACTCACTTTGCACGCTTCCTTATCGTTTACTTGAGCTGTCCATCTCCGTTTGTTCGTGACTTAATTCCTCGTTGTTTTTTCTCTCCAGTGCATCACCTGTGGAGGCATTTTCAGTCAACAGACTACATTACTTGGGTATCAACCATACATGGGGCCCAGTTAAGTTTCGGTCAGTTCCAGGTACCATCTCAGCGTAACCTTTGACAATATATTCGTTTTTCGCTACGCAGTAATTCTCCTCGCCGTTTCGAAAACGCATTCTGGGG
>MSTRG.9732.7
GCCGAATCCGGATCTATGAAAAACGTTTATTGTGATATTGTCAAAAGGAGGTGCCTCTAGGAAAAAGCCCTCATCCTAGTCGGAGATTTTGAATGTGAATATGGTTTTCTCATCAGATGGTGATGAACAAGAGTTTCATGTACCATTGCTATCAGATCAGCATCATCAATCTATAATGACTATCACAACCGGCAGCGTGCCTTCTAACGTTCCACCACGGCCGCCGTCCGAGCTGGATGATTTTGAGAAAATCCCCGTGGATTCGCCCGAGGACAGGTCGCAGTGAACTGGTTAACTATATTTGCTGTTTACCTCATCACTGGTGATCTTCGTAACATTGAGACGCCTACTTATTTGTGAAGAAATGCCCTGCGCCGAAAACGAACATCAGTTTCTGTGAAAATTTGCATTTGACGTACACCCGAAACACATTTGAGCTTTCATCCCTTTCCACAAACTTAAGTTTACGAGTGTTATTCACAGCATACCTTACAAAAATAGTTCACTCTTGTGTGCTCCTGTTGTTGTGTACTTTTTCCCATTATGCGTTCGTGTTCTTCCTTATCCTTTGCCGAGGTACCCTTTGTCTCACTCCCTTATCCATGCTGCGCACGTTCTCCTTCATTTGCTTATCCCGGCTTCGTCTTGAACCCTCATTTTGAAGTACTGGGTTTATTTTTATCTAGTTCATGAGAATAAATAGAAGATCGCAAGATGTGCACTACATTAACTTTCAATTCAACCCACTCCATCGTTGTATTTCACATACTGTGGCCCGTCTAAACCGGCATGTTTTACGGTCGCGATCCAAAAGAGCAGTTGAAATGTTCGCATCTCGCAATCCATGCTCAGTCACTAGTCTGTCTAGCGAATGTCTGTTTGTCTTTTCAAAGGAGGGTCGATTGATCAAGCAATAATTTACATACCGACCCTTATTATCTTTACCTCCATTGCAGTTACTTTTTACGTTCTCCCTTTTGTAGTGCATCCCATTTCGAGTTTTCTTTCTTTATGCCTCTTGGTGTTTGGTGCTGTGATACAACCAATACTTCCATCCACCACTTTCATAGTTTTTCGTTATTCTGTCCGACGGCTGACAAATCGATCGGCATATGTGTACAAGTATGAGTTTAATATTCGCTGTTTCATCGGTTTTTGTTCACATGCTGCTTTACGCTTCCATTTCAGATGAGACCAAACTTCAGTTTGCGCAAATTGTGGGCTTTCACCGGTCCCGGATTCCTAATGAGCATAGCTTATCTGGATCCGGGAAACATCGAGTCGGATTTGCAGAGCGGTTCCATCGCGAAATACCAGCTTCTCTGGCTGTTGCTAGCTGCCACTCTGATGGGCTTGTTCATGCAACGCCTAGCCGTGAGGTTGGGAGTAGTCACCGGAAAGCATCTGGCTGAAGTTTGCTACGATATTTATCCCAGACCCGCTCGTATCCTGCTTTGGATCATGGTTGAAATTGCTATTATTGGATCTGACATGCAGGAAGTGATCGGGACTGCGATAGCAATTAATCTTCTCAGCGCAGGCTACGTGCCTCTGTGGGCCGGTGCACTGATTACCATCACTGATACCTTTACTTTCCTCTTCCTTGATAAGTACGGTCTGCGCAAGCTGGAGATATTTTTCGGAATACTAATCACCACAATGGCAATTACTTTTGGCTACGAGTATACTGTGGTCAAACCTCCCCAACTGGAAGTCCTTCGAGGCTTGTTTGTACCATCCTGTCACAACTGTGGTTGGCCCGAGCTAGAACAGGCGGTCGGAATTGTGGGTGCAATTGTTATGCCGCATAATTTTTATCTTCATTCGGCTTTAGTCAATTCGCGTGAAATCGATCGGACGCGGCCTAGTAAGATTCGTGAAGCGAACATGTACTTCTTCATTGAATCTGCCATTGCCTTGCTCGTTTCGCTTATCATCAACATCTTCGTAGTCTCTGTGTTTGGTGCTGGGTTTTACGGGAAAAATACAACTCAAGTTTTTGCCAACTGTTCCGCACGAGGTGATATTCCTGCCAGGTTTATTGATGCGACGACCAATTTTGATCCCGCTGACATCGATCTTTACACTGGTGGTATTTTTCTCGGTTGCGAATTCGGTCTGGTCTGTCTCTACATCTGGGCGATTGGGATTCTCGCAGCTGGTCAATCATCCACGATGACCGGGACTTATTCCGGTCAGTTTGCGATGGAAGGTTTTTTGAATTTGAGATGGAAACGATGGCAGCGAGTGCTGGTCACTCGTTCTATTGCTATCCTTCCCACAATACTGGTCACGGTATTTCGAGGAATCGAGGATTTGACCGGAATGAACGATTTTCTGAACGTGTTGATGAGTGTTCAGCTCCCATTTGCCATCATACCGCTGCTAACATTTACCAGTTGCAAAGTGATCATGGCTGAATTCACAAACTCTGTTCCGATGGGGATTTTGGCCAATTTGCTCTCATGCACTGTGATCGCAATCAATTTATTTCTGGCCTCAGTTGTGGTTCGAGCACGAATACCATCTCACTGGGCTATATATTTGTCCGTTGCTGTTCTAGTCCTGGCCTACATAACTTTTATTGTTTATCTGACTTGGTTCGGTTTTCGAAGAGTACGGTCTTCATGGCATGCCAATGTCCATAGACGCTTCACGGGCAATCAGTTGTTCCCCGAAGTGGAAATGGACATAACTCCACCCATTAGTACCAGCGATCCTGATTCTCCCGTGAACACGATCAAAGGGGGGGATACTGAGTCCAGGGATCTGAAGCCACCTTCAGATTTTCCCAACCTTGTTGCCGCCCTTCCAAGACTGTAAAATACCTCCATATGGGTCCACTTGGTCAATCATCCTATTTTTTGTCGTGCCTTGCGATAACATTCCCCTTCTTAACCAGTCAAACTCATTCTCCAACTGTGCAAAAGTGGTGGGGACAATTAGGAGCGAATTTTGGCTATTAAGCATTTCCCAGTTCCTAGCTGATTGTCTGGTATCGAAGCCTTTCACACATCTACTGCCGTCTGAACTCAGCACGGAAAATTCGGAAGCGGTGCCTGAGATCATCATTCTAGTGCCTTTCTAACTCCCTGTCTGTGTACTTCTCTTTGTTACGTGTTCCACTTTTTTATTTTCTATTGTGATTCACTTAGAACCTCCAACACATACGTACATATACACGGAAGCAAAACACTTTGATCATTCCGCATTGTTGCACAATACCAGAC
>MSTRG.8704.3
GTCTGGTTATTCTTTTGGAACTAATTGAAAGGCAAGGTCAGGGAAAGGAGACTGACATTAAGTCCTGCCACTGGGTTGGGAGCCATTGTGACGATAATCTGATAAAAGCATCGACCCTAAATTCCTGACTCTGTTTCTTATCTTGACTGAATTTCCTTTGTGCAAATGAGTTGTCGTACGGATAAAAGGGGGCTGCATTATATTCCTATTGCTGCCTGTCTTTTAATCATTTCAGCATGCGTTATTAGTTCCCTATTATTCCCGTACATCAGCGATACGGCAGCCTTGAAACCGGAACGATGCTTCTTTGGCCAGTTAATGAATATGGCAGCTGCTTTATCTGGATTCTGTATGTACTGCTGGCACAAGCAGGCGGTTCAGCGTCTTGCCCTCACAAACCGTCAACGTGGACTCAACTTTTGCCGTGCCGCTTTGTGGTTTGGTCTGGGATCCTCGTTTGGTGGATCTGTAGTGGCAAATTTCCAGGAAACCGGTGTCTGGACCGTCCATATGCTCGGTGCTGTATCGCTCTTCGTTTTCGGTATTGTTTATGTGTCCATTGTGACGCATGTGTCACGTTGTTACTTCACTCAGGTCTCGAACCTGTGGCAATTTCGCGCAGTTCTTGCAGTCATCTCAACGATTAGCGGTCT
>MSTRG.14455.2
TTTTCTCCGCCTGTGTACGTCGTCTGCACGCCGTTGCGCTCCCCCAATACACACGTTGTCCCGCTCCAGCGTTTTCCGGTTCCACTTTACGCGCTGCCGAGTATATTCACTATCGTGTCACAAACCGAGGACCAGGGGCTATAGACTCTATACGGGAGCAGGTCCTGACTTAACTGAGATAAATCCTGAAATGTCGCGTCGGGTAATCACTGTCAAAAATCAAGGCAATCCAAAACGAGAACGCAGCCACTTTTCTTTAGGAATTTTTCTATGCAGCTGGTGTAGTGAACGGCTTGTAAGCCGTTCTGAAGATTAGCAACAATTTTTCACAAGCCACAAATGAACCTGTCTCTCGGATTTAGTTTACAGCTTACTTGAAATCATTCTGTTTCACTAATCTTGGTTATTTTGATACACTAATTGTCAGATATTACTCCGTCTTCTTGAGAACAGTTTTCAATCAAACTATCTCTGATGTCTATGCGACTTTCTCACCTTTCTAAATGTTGATATTTCAAATGCGGTGGGCGCGTAACACAAATACGATGCACATCTCCCGGAAATTCTGAATGAGCAGCTCTCAAACTGCAGTTTAATACAAGTTTTCGGTATAACACTTCATCAATAAACTTACCGATTTTCACAGTCAACGTTTCTAAATCAGTGGCATATTAGTGGTTTTGATCGAAAAGATATGTGCTGGCAAGAAACCAGTGAACGGGTGGTTAAGAAGGACCGGAAAAGGAATATTTATCTATTTCCAGCCGTTTTCGCATGTTTGGCAAGACCCAGTG
>MSTRG.14455.1
CGCCATTTTCTCCGCCTGTGTACGTCGTCTGCACGCCGTTGCGCTCCCCCAATACACACGTTGTCCCGCTCCAGCGTTTTCCGGTTCCACTTTACGCGCTGCCGAGTATATTCACTATCGTGTCACAAACCGAGGACCAGGGGCTATAGACTCTATACGGGAGCAGGTCCTGACTTAACTGAGATAAATCCTGAAATGTCGCGTCGGGTAATCACTGTCAAAAATCAAGGCAATCCAAAACGAGAACGCAGCCACTTTTCTTTAGGAATTTTTCTATGCAGCTGGTGTAGTGAACGGCTTGTAAGCCGTTCTGAAGATTAGCAACAATTTTTCACAAGCCACAAATGAACCTGTCTCTCGGATTTAGTTTACAGCTTACTTGAAATCATTCTGTTTCACTAATCTTGGTTATTTTGATACACTAATTGTCAGATATTACTCCGTCTTCTTGAGAACAGTTTTCAATCAAACTATCTCTGATGTCTGTAAGCACAATTTTCGTCACCTAACGTTTACCTAGATGCGACTTTCTCACCTTTCTAAATGTTGATATTTCAAATGCGGTGGGCGCGTAACACAAATACGATGCACATCTCCCGGAAATTCTGAATGAGCAGCTCTCAAACTGCAGTTTAATACAAGTTTTCGGTATAACACTTCATCAATAAACTTACCGATTTTCACAGTCAACGTTTCTAAATCAGTGGCATATTAGTGGTTTTGATCGAAAAGATATGTGCTGGCAAGAAACCAGTGAACGGGTGGTTAAGAAGGACCGGAAAAGGAATATTTATCTATTTCCAGCCGTTTTCGCATGTTTGGCAAGACCCAGTGTACTCCCAATGGGGCGCAGGTGGCATTGTCCAACGTTTCTAATGACGTAGCCCAACGTGGCCGAAGTTAGGCC
>MSTRG.3802.1
GTGCGCAGCGTTTACCGCGGCCAATTGGCCGCGGCCGCCCGACAATGAACCACGTATATATGTGGAACATAGGCGCACGGAGGGGGCAGTGACCATGCTTGGACAAGGTGTACCCCCTATATATCATGCAAAACTAGATGAGCTTCTCAGATCAAGCAAATAATTCAGGAGGCGAGTCTAGTTACTACCGCCGTTGACCCACCACGTATTTTACGCGTAAATTTGAGAAGCTCATCTAGTTTTGCATGATATATAGGGAGTACTCTCACTCCTCGGGCGAGTCAATGCTACCACCGCCGTTGACCCGTCCATACGAGTCCGTACGGGCCGTATACAGGCGTGCATAGGCGCCTATAGTGTAGCATAGGAGCCTATATACCAGCATAGGCCGTGCGTACGGGCCGTATATAGGCGTGCATAGGCGCCTATAGTGTAGCATAGGAGCCTATATACCAGCATAGGCCGTGCCTGCGTTCTGTATTGCACCGTCGGCCATGTAACTGCGATTTTTTCTACTCGGG
>MSTRG.12709.2
ATTTAATGAACAGTGTAATGTGAATTCGCGCAGACAGTGGGCACGTCCCTCTCTAGACCTGAAAATTAGTGATTCGGCCCCACGGTGAAAACGTTGCCTACCTTGTTGTACTGCTTCCAACTCACTGATCTATACTTCATAAACGTCAATGTATCCAAACATTGGTATCGACTTTGGCATAATTATGCCAATCACGTGGATTAATCCACGTGATTGATACCAATCATTGGTTGTATTTATTGAAAGAAACCCGAATTGCCTACTTTCTTTATCTGTAGTATCAAGATGACTAGTTTCTGGAACTGAATTCACGCCCACTATGTCTGTGTGCTTTTGTGATGTCTGAGGACAATTTCTCATGGCTCACTCATTCCTTCACCACATACAATCAGTCGAACGTATCCATTGAAAACTATTATATTCCTTTATTTGATGAACATACAAAAATGGATAAGTATATGATAAGCTACTACCTCATGGGAGTTTCGACTTTGTGCATCTGTTGTTTTGGGGCACTGGGAAACATATTATCGTTATGCGTCCTAACAAGACGATCTGTGGGAAGTCTGACAACAAACCTTTACCTTATTTCTTTGGCCATCGCGGATCTTCTGGTTCTTTTTGCAACCATACTAACTGCAATTAAAGATTCAAGAAAACCAATGAAGGACCAACTTGTTTTGCTTTCTTGGCAAGACGCACCTTTCGTACCCCGTTCATATCCATATTTTCATGCAACAGCGATTATGTTTCAAGTTACTTCGGTATGGTTGACCGTTGCATTTACATCGGACAGGTACATGATGATCTGTCATCCTTTCGTGGCAAAACGTTGGTGCACAGTTAAGCTGGCCAAATTTCTAATTCTGTCCATTAATCTGACCAGCTTGATCTATGGGATTCCACGATACTTTGAATACACGGAATTTGAAATATATCTCCCACCCGGGTTTCTGGTTGATTCTGAAGTATCCAAAGCAAGTGGTTCGAACTATTCAACCAACGTCAATAATCGTACAGAACAACGGGTAATTTGGTATGATCTCTCCGATTTTGGACGTTCTGAAAGCTTTCGCAACATTTACCATTTGTGGTCATGGAACCTGCTAGTTGTCGGTATTCCACTTTTGACAATAGCAATCATGAACAGTTTTCTAATACGAGAAGTCCGCCGATCAAACTCAAGAGGAGCAAAACAAAATCAGCGTCGCGAGGCACGAAGGCAGGAGACGGATATCATGCTGATTGGCGTGATTGTGATATTTTTCATTTGTCAGACTCCTGCAGCAGTCAGTCACATCAGCTGGGCTGTGATACCTCCAAATGAGACTCAGAAATTATTTTGGTTCCTGCTCAATGAAATTGGAAATTTACTCATTGTGGTCAACTCAGCAATCAATTTGCTTCCATACTATATTTTTAGTCGTCGCTTTCGACGTCAGTTCACTCAGATGTTTTGCCCATTCCGTATCGTGCGTGAAAATGGACTACACTGTATCTATATACCCCGTTGGGCTGCAGATAATTTGGCCAAATATGCCTCAGATAATGCAGGTACCACCGGTGCTTTGGGCGGATGCATCCCCATCAACAAAGGCATTGGACTACGGCATACGTTGTATGCCTGTGGAGGTGTCCGACAAATGAGTATCATGCCACCAGTTACTCCAGGTGTGACGGAAAACGCTCAGTTAGGCAAAAGTGCCAATCGAAATTCGACCACCCGACCCGAACGCTTTCTCAGATATTCAGAGCAAACCCGCGCAAGCTGTGGGGCTGGGAGGTTGTCGCATCCGGTCAGTGATTCTCGGATTGACAGTGTACCAAAACTGTATCGGGCATCATTGAAAGCAATCAGCATTCTACCCGAAAAGCATGAAATAATGGAAGATAAATTTCAGAATGATGTGAGACATTCAAAAGAGTGTTCCCAACTGCCCCATACAACAATCGACTTTGTTCCTATCATCAAATAGCCCTTAAATTGTTAAGTATACACCGAACGATTTTTAATTTCGCGAATACGTACACTGACATGCCGCAAAGTGCTTCAAAATTCGTGATCAAAATTCGTTGTTATCAAGTTTGGGGAGTATCTTGGATCACTTCATAGTAAAGTGTACTTGTGAATGTATACATATATTGAAGTAGATTGTGAAATCAAATTTCCGGTAAAATCCAAAATGGTGCATTTATCAGTTGCTTCGAATATTAAATTTTTCTACCTTAATTAAATGTAGTGCCGAGTGCGCCTCATGATTTTAAAGTAGGGCGATCGTGTTACGAGAAAACAGTGGAAAACTTGGAGTCCCGGGTGCTATTAGTAAAACGTTTCCTATAACCTTTTACAGGTCTCCTTATTAAAATCACATTGATTCCCCTCGTACCATGGACGGTAGTTTCCATTGTTCACGGGAATTAAAATGAGCGTGTTCTTATTGGAGTTTATGAACGTGCCCGTGTTTCACCGTGTTTGAAGACGCACGTGCCCAGATCACAATAACTGCTCTGTGAAAAGCTTGCTCGTTCTGATAATATCTTCTAGACTTTGCTTGCCATATCAGCTTTTATTACGTTTTATGGAAATCGGATGAACATGGAGAGGTCACAATATATAAACGAACCCCCGTTTTTTCGACTCATACACATGCCAACTTTTATCAAGTTCTCTGCCATGTGGCAATAAACCAGTAATCAC
>MSTRG.14469.2
ACAAGTCCTGTGACCTGATCCGATCTGATCTGAACGCGCGGATAGTGAACTGAAACGCCACGCTCCCCCCTGGGTCGGTCAGACGACGCATGTCTTATCATTCTCCACTTCATTTGGGTGTTTCTAAGAGGAGTGCGTTCACCAGAGATTCTTTAAAAGAGTATGACTCACTGAAGCTGTCTAGAGACATCTTGCACGACAAGGAAAACAAGACTGACAGCACAACGTTATCTAACGGCTATGGCAATAAGTATGCCGACGTATCCGGTTCTTTCGAGGGCTACGTTGGTTACTCCAATCTACCAAACCAAGTGTACCGAAAGGCCGTGAGGCGTGGTTTCGAGTTCAACCTCATGGTTGTTGGAGAATCGGGATTGGGAAAATCGACCTTTATCAACTCATTGTTCTTAACTGACATGTACAATGCAGACTACCCTGGTCCCAGCAGAAGACCAAAGAAAACATCTTCCGTTCAATCTAGTACTGTGATACTCAAAGAAAATGGCGTACTTCTGAAGCTGAAGATGATCGATACACCTGGATTTGGTGATTCTGTTGACAATACAAACTGCTGGCAACCTATTATCGACTATATTGATGCCAGGTTCGACGACTACATCTGGGGCGAAAGTCGTGTAACCCGAGGTACGCAAACAGTTGCTGATCAGAGAGTACACGCATTAATATACTTCATCGCTCCCACTGGGCATACCTTAAAGCAGCTGGATATAGAATTTCTTCGCAGGGTTCAGGACAAAGTCAATGTCATTCCTGTTATTGCGAAGGCGGATAGTCTCACCTCCGACGAATGCAAGGAATTTAAGAAGACCATTTTAAACGAGCTGGCTTCCAATCGTATACACACATTCGATTTTCCTGATTCCGACGAATGTACCGATCGCGGGAACGAAGAAGAGATGGTTAAGTTGAAGCGTCTTCGTGATCGGGCTCCTTTTGCGGTTGTGGGTGCAAACACACTTGTAGTTGGTGACGGTGGCTCCCGTATCCGCGCTCGCTCCTATCCATGGGGTGTAGTCGAAGTTGAAAACATGGAACACAATGATTTTGCTGCACTTCGTTATCTGTTGCTCACTGCTTTCATGCA
>MSTRG.17687.1
ATAACTGGTGTGCATACCATCGAAGGAATTCTGGAAGCTCGATTGGCCGTGGCCATTACCTGTCCTGTGCAGACTGAACTGAACTGAACTGAACTGAGTCCTCGTGACCTTGAGGGGTTGTATGAGCAACCATTTCTAGGTTGTTGGTGCGCGCAACGTCATCACTAATGCTCTCCTTATTTGTAATTGCGTTTTTGTTGAGCTGGCCAACTCAGGTGGCCCCGATGTATTTCTATTTGACAAACCAAAAACCAATGTGTTTCATTGAGGAAGTTCCTGACGTGACTATGGTCAAAGGTACCTACAGAATTACTGGAGAAAAAGGGAAAGACTACACGGCAGAGAGTATTCACGTTGAAATCATGGATCCTAGCAATAACCAGATTT
>MSTRG.269.2
GCCTCGGTGAAAAAAACCCACCCTCCGCTGCCCGTTCAGCTATCCGAAGTCAGCGAAGATGATGAAATCAGCACACCGCATTGTTTTCGCATCAGAGCGACTGAACTGTGTGTTGAATTGGCATTTGCAAGCGAAAAGGAGAAGACCGAATGGTGGGATGATATTCAATCGGCTATCAGTGAAGAACGTGGCAGAAAGGATTCGATCATTCCCATTTCCAGCACAGATAAGATTGAGGGAACAACGGCAACTTCTGCGGCGGAATGGGTCAAAGACGAACAGTCCACCATGTGTGCCGAGTGTTACGCACAATTCACCGTGCTCAATCGACGTCATCATTGTCGAGCTTGTGGAAAGGTATTCTGTGGCTCTTGTTCAGCCTATCGAGCTCCGATTGCTTACTTGGGCGGCAAAGTGAAACGGGTTTGTGTAATTGATTACTATCTCATTCACGGGGACTTGAAACCACCAACCGCGGCCATAATGGAGGGCATATTGCGACGCACACAAAAGGAATCTGCTTCAGTCGAGGCGGGCTATATGCACTGGTGTGTTTACGTCCAAGGGACTTGGAAATCCCGTTCACTGATTCGGAATCATAAATCTTCAAATCACAAGAACCTGGTACTGAATTTGGACCAGCTCAACGCACTGTCCTCGACCTCTTCAATGTTCTTTCCCGAGGACGAGGACGCAAATAACAGTAATGGTTTGGCATACACCTCTGACATCGGGAACAACTGCGCTGACTGTGCAAGTAAAAGGGACAATCGTGACGGTAATGAAGATGGTTCCCTTGGGATATCTAACCAAGCCATCAGTCGATCCGCCGTGTCTATCCAGCGGTCTATACCTAAGGGGACCAACAATTCTAACGAGGCACTGAGCACCCCGAAAAGGACTGTTCCGCCTGGCTCAATGCCTATCTATTTAGGTCGTATCTATTGCGTCCTACAGGCCGACACGCTTCTTGCGATGTACGCCGCACGAGCTGACTCACGACCAAAAGATCAACTCCCGTTACTCGGGACCAGATTGTTCTACTTGGACCGTGTCCCAGACAATCTCAACACGATAAGTGTACAGCTTAGAACCAGGAGCTCCTCCAGGGTTACATCTGACCCGCCCATGACCGGTGATCCCGCTTCATCCGACTCCCGACTAGCCAAATCTCCATCACAAACCAGTCTGGTATCCGGCACAACAAGTCGTGTCACATCTGGTTCGTCACGATCCTCATCATCCACGGTTAATACGAGTGACTCGTCCGAAGAGCAACAACATCTAGTCCGACTGAGTGAGATTCGGGCTGGAAATCCGTTGTATCGGAATCATAAACCCCCGACTAAGCCAATCAAACCAAAACATCTGAGCGAGGTTTTACGCGCACTGCATGATATCGCAGACGGTCACGTGACCCGCATGGCCGGTCAGTTCGAGTCTAACGAGCAAATATCAAATCCAGCTATTAGTTTGAGGAACAAGAACGATACCAATTCGGTATCAAAATCATCTTCATCAATGTCCTCCTCCTCTTCAACCTCCTTCTCTTCCTCCTCAAAACCCTGCTCAGGATTCTCCCGCGAGGAAGTTATTCAGCAGTTGGATTCAATCTCACCGATTGTATTGGGCATCCTGAAAAATAATTTGGGTTTTCTTCTATTACCCATGAACACAGATTGTTTGGCTCACTATTTTGAGGCACCCACATACGAGATGCGGACTAGATGGATTAATGCAATTCGGCAAACTTGTGTCGACTATTTGAATAAATGATGTGTGCGAATCAACGCATAACCAATTCTCGCCGACCGGGAAGCGTTCACACATACACCTATGGATTGTCTGGTATTGGAAGTGTGAGATCGAGATTTGACGGTAATATCCACATGACATGGGTTGTTTCTCCGTCCTATGCCTCTATCCCAGCCCAACTTTGGCTGCCTCTGGGATTACGCTTCGCCCTATTCTTTCACTAAACTCATTTATAATGTAATATTTTAAAATACTGTTGATCTATTTTTCGTTTTTTACTCTATCGGGTAAGTTCAAGATCTCTCTCTCTCTCTCAAACACGCACACACACATACAAGAAAACACATTTCATCTCTTACTTTCTGTTTTACTTTACCGTGCTCCCCTACCTGCTCGTCTGTTCGTTTTTTCGTCCACTCATTTACTACTCTGTCGCTCTTTCTCTTGTTCATTTCTCGATTGTTATTTTTTCTTCAAATCTGTTAGCTCGATTATTTCACTGTTCAGAGAAGTTCACGGGTTAGATGCTCTGATCGGAGCTAAGTGCCACTTGATGAACTGTGAATCTCATTGGAGAATATATTCACTTGGTCTTTTGGAA
>MSTRG.269.1
AATTGTTGATGCATGCTGACGCACTGACTGAGCTCCAGCTCACCGAGTTTTCTTTCTGTCTTTGCAGATCGTACACGTGCAACCACCAAGAGACACTGCATCCCGCATACTACACAATTACTCGTTTTCAGTTATGTGTGATTCCGTGAGAACCGATGAACTCAGAATACGGATGGAAATTCTACACCCCACTTTTCTGAAGCAGTTACTATTTCTCCAAAATCAGTTAAGTAAAGAACACCTGGAAGAATCCGATTATCAATTAACATCACCTCAAGTATCCCTGCGCCAAGAGAAAATATCAACCGATATTTTGGAGGAAAATGGAGAACAGTCGAAGATTTTTAAAAGCAAAAATAGTTATATCGAATCCGAGGACCAGAAATCTGAACTGGTGGAGAAAAACAAGAAAAAGCTTAAGTACATTTTCGAAGAAATGGTACACTTCGAACGCAGATTTTTAGAAACTCTTAGATTGCTAAAGTTAATATCCGATGAAGTGAACTCCCGGTTCAATTCAAGGGATGCCAGTAATCTTCGTGATATCTTCCGGGATATCCCCAGTCTGTACCAGTTGCATCAAATTATATGTCAGAAACTGGATGAGCTACAACCAGACATCTCGGGAAACCTCCTACCCTCAGCTTTTGTAGACGATAAGGAAGTACCGTTTCTAAATATTTATAAAAGCTTCATGTGTCGCTATGCAAACAACTACCCGGCTCTGGTAAACCACTGGAACGGGGATAAGGAGTTTGCCGCTCTCTGTCGTAATATTGTGCAAACTTCAAAGTATGAAGAACAGCGAATTCAAGATGTATGTGGCATGTATTTTGGTGTACATTGCTCGCTTACTCGGTTTCGCTTGCTGTTCACGAAATTAAAAGAAGCTTTGAGTCCAGGTGACAAAAACATGGAGAATGTGCAAAAAGCGCTGAAAGTTCTGAATGATCTTCTACAAATATCCGAGGGGGAAGTGCTTCGCCAGGATAAGATATCCGATGCCCAAATCGCGTTCGCAAAGATAGATGGACGAGAAATGAACTTTCGACACATTCCACCACTCCTTCGGGAAGGACCGTGTAAAAAAATTCCACGACGTTCCAGTCATAAGAGAAATTTGGATCGCCATCTGTTTTTGTTTGCTGGATACTTGGTGATCACGGAAGTCGCGAATCCAATCGGACGATACCAAGTCAAATCGGAATTGCTCTTATCCGGAATGAATCTATCCGAAGTCAGCGAAGATGATGAAATCAGCACACCGCATTGTTTTCGCATCAGAGCGACTGAACTGTGTGTTGAATTGGCATTTGCAAGCGAAAAGGAGAAGACCGAATGGTGGGATGATATTCAATCGGCTATCAGTGAAGAACGTGGCAGAAAGGATTCGATCATTCCCATTTCCAGCACAGATAAGATTGAGGGAACAACGGCAACTTCTGCGGCGGAATGGGTCAAAGACGAACAGTCCACCATGTGTGCCGAGTGTTACGCACAATTCACCGTGCTCAATCGACGTCATCATTGTCGAGCTTGTGGAAAGGTATTCTGTGGCTCTTGTTCAGCCTATCGAGCTCCGATTGCTTACTTGGGCGGCAAAGTGAAACGGGTTTGTGTAATTGATTACTATCTCATTCACGGGGACTTGAAACCACCAACCGCGGCCATAATGGAGGGCATATTGCGACGCACACAAAAGGAATCTGCTTCAGTCGAGGCGGGCTATATGCACTGGTGTGTTTACGTCCAAGGGACTTGGAAATCCCGTTCACTGATTCGGAATCATAAATCTTCAAATCACAAGAACCTGGTACTGAATTTGGACCAGCTCAACGCACTGTCCTCGACCTCTTCAATGTTCTTTCCCGAGGACGAGGACGCAAATAACAGTAATGGTTTGGCATACACCTCTGACATCGGGAACAACTGCGCTGACTGTGCAAGTAAAAGGGACAATCGTGACGGTAATGAAGATGGTTCCCTTGGGATATCTAACCAAGCCATCAGTCGATCCGCCGTGTCTATCCAGCGGTCTATACCTAAGGGGACCAACAATTCTAACGAGGCACTGAGCACCCCGAAAAGGACTGTTCCGCCTGGCTCAATGCCTATCTATTTAGGTCGTATCTATTGCGTCCTACAGGCCGACACGCTTCTTGCGATGTACGCCGCACGAGCTGACTCACGACCAAAAGATCAACTCCCGTTACTCGGGACCAGATTGTTCTACTTGGACCGTGTCCCAGACAATCTCAACACGATAAGTGTACAGCTTAGAACCAGGAGCTCCTCCAGGGTTACATCTGACCCGCCCATGACCGGTGATCCCGCTTCATCCGACTCCCGACTAGCCAAATCTCCATCACAAACCAGTCTGGTATCCGGCACAACAAGTCGTGTCACATCTGGTTCGTCACGATCCTCATCATCCACGGTTAATACGAGTGACTCGTCCGAAGAGCAACAACATCTAGTCCGACTGAGTGAGATTCGGGCTGGAAATCCGTTGTATCGGAATCATAAACCCCCGACTAAGCCAATCAAACCAAAACATCTGAGCGAGGTTTTACGCGCACTGCATGATATCGCAGACGGTCACGTGACCCGCATGGCCGGTCAGTTCGAGTCTAACGAGCAAATATCAAATCCAGCTATTAGTTTGAGGAACAAGAACGATACCAATTCGGTATCAAAATCATCTTCATCAATGTCCTCCTCCTCTTCAACCTCCTTCTCTTCCTCCTCAAAACCCTGCTCAGGATTCTCCCGCGAGGAAGTTATTCAGCAGTTGGATTCAATCTCACCGATTGTATTGGGCATCCTGAAAAATAATTTGGGTTTTCTTCTATTACCCATGAACACAGATTGTTTGGCTCACTATTTTGAGGCACCCACATACGAGATGCGGACTAGATGGATTAATGCAATTCGGCAAACTTGTGTCGACTATTTGAATAAATGATGTGTGCGAATCAACGCATAACCAATTCTCGCCGACCGGGAAGCGTTCACACATACACCTATGGATTGTCTGGTATTGGAAGTGTGAGATCGAGATTTGACGGTAATATCCACATGACATGGGTTGTTTCTCCGTCCTATGCCTCTATCCCAGCCCAACTTTGGCTGCCTCTGGGATTACGCTTCGCCCTATTCTTTCACTAAACTCATTTATAATGTAATATTTTAAAATACTGTTGATCTATTTTTCGTTTTTTACTCTATCGGGTAAGTTCAAGATCTCTCTCTCTCTCTCAAACACGCACACACACATACAAGAAAACACATTTCATCTCTTACTTTCTGTTTTACTTTACCGTGCTCCCCTACCTGCTCGTCTGTTCGTTTTTTCGTCCACTCATTTACTACTCTGTCGCTCTTTCTCTTGTTCATTTCTCGATTGTTATTTTTTCTTCAAATCTGTTAGCTCGATTATTTCACTGTTCAGAGAAGTTCACGGGTTAGATGCTCTGATCGGAGCTAAGTGCCACTTGATGAACTGTGAATCTCATTGGAGAATATATTCACTTGGTCTTTTGGAATTCTTGATGGTAGCCGCAATAAATGTGACGGTCCAGAACAGATTCTGAACCAAAAGGCCTCCACGGAGTAGGGTTCATCGTAGGCACTGACGAGTTATTAACTTACCACACATCATGTACTCCCACGAAGCGAAACAAGGCGTTGAAAGCCAACCCGTTAGCTAACTGATGGCAGTCAGGCACTCTGGGCTCGAGTAACTCCGATTGGAGGGGATGTTTTGGGGAGGGGCACTTAGGATGC
>MSTRG.17442.1
GTGAAAGATGTGCACGCCTTAAGGGCTAGGCAAGTGCATCTCGATGCTCGGTCGGATGCACTGAAGATAAAGGAGATGGTTAAAGATAAGGGGGACTTGCGTATAGTATCGGAGGACGGTGTTGTGAGGTACGTTTTCTACGTGCCTCATTCGGTTAAAGGGTTATTAGCTAGGTATTGTGAGGTAGTGTTGGCTGATGCAACGCATCAGTCTAACCGGGGTGGGTATGTCCTGTGGCACGCGATGTTCATAGACGAGAGTGGTTTAGGTAGGTTATTCTTCTACGCCATTCTACCAAATGAGAGTGGCGTAAGTTACAGACGTGCTATTAAAGAAATGAAGGAGTACCTACCGGTGTCTTTCAAGCCGAAAAGCATCATCGTAGACCGAAGCCTCGCACAGTATTCCGCCTTTCGGGAATCATACCCCGAATCTCGG
>MSTRG.17136.2
CAACTTTTAGGGTCAGATGCAATTTACTTATTGTTTCCACCTTACTCTGCCAGGGCTGATACTGCACAAAATTTATGCCTTTCAGAAAAAGAAAATCACGCAGTGTTGGGAGCTACGAAAACGCGCCGACAACACAACTATCTGGACACACGATTGGCTCTAGCCACACCAAGTCCTGTGCAAACTGAACTGAACTGAACTGAACTGAACTGAACTGAACTGAACTGAACTGAACTGAACTGAAGGTCAGGACTTACGGTGTGCGAATAGGTTGGTCCTGTACAGTCATGGTACATGACGAGTATAGATTATTTGTATCACCAGAAGCATATTTCTTAGTTCCCGTTGGAGGGAAAGAAGTGTTGATTGTGGACAGGATATCTCAAGAGTTGAGGATTGAATATAATGCAAATGTCATACCTCCGTCACTGGAGTCTGTTCCAATCTACGGAATATGGGGGACAATCAGTCTGATATCGGGGTATTATTTACTTGCCATTACTGGTCGAGAGAAAGTTGGAGAGTTGTCCGGCCACACAATTTGGAAGGTGGTTCGCAGTACCCTTTACCCTTATGGCAAATCCAATATCAATCTTTCAAGTATACAGGTAACTTGTGATTCTGGGTAATTTGTCGTTTGAGTTGCAAGACGAAAAGGTCTATTGTCAAATGTTAGAGACTGTTCTCAATATTGACGGATTTTACTACTCAACGACCTACGATCTAACTCACACCCAGCAGCGATTAGCAGATACCAGTCCGGAATTCAAGACAAAGTCGTCTTTTGAGCGTTGTGATCCTCGATTCACATGGAATCATTTTCTCCTTTCAAGCTGGTCCAATCAGCTGGCCGAATCTGCGTCCCGGTCCACGAAAGAAGGTTCCACGATACCGTCCACATGGAATAGATTTGATTACTGTTTGCCAGTGATTCAAGGGTTCGTCGGAATCATTGAAAACCCTCAAGGTGAAATTTCAAATGGGAAAAGCACTACTACGTACGCTCTAATATCTCGTCGCAGCATGGAGAGGGTCGGTACACGATTCAATTCTCGTGGAGTAGACCAAAGAGGGAACGCATCCAATACCGTGGAAACGGAGCAAATATTGGAGATGAATGGCAATCGATTTTCGTTTGTACAGGTACGAGGGCTTCGATTTTCATCGTGAATGTGGATCTATGCGTTGGGACCGATTAACAATCTTACTGGAACGTTTGGTCCCTGAATTGGAGGTGATCAAACAATTTCATCTTGTTGTGAATGGTTCTGTAGCGAAAACCCGGCAGACAGGCACATTTCGTACAAACTGTATCGATTGTCTCGATCGTACGAATGTGGTTCAATCAATGCTCGCTTGGTGCGCGCTCGAACAGGCCCTAGTCACTCTGGGTGTACTGGATGCTTCTGCCCGTTCTTCCTCTGCCTCGGCCAGTTCCACATCCGCTTTGGCACAACGTTGGCCCCAATTCGGTCCGCGATTTCGCGAGGTTTGGGCAGACAATGCGGACTATTGTTCACTGCAATATACCGGAACTCGGGCTTTGAAGACAGACTTCACACGGACTGGTAAACGCACATTCTACGGAATGCTAATGGACGGTTACAACTCACTGATTCGCTACTATATGAATAATTTCACGGATGGATTTCGACAGGATGCTATGCATCTGTTCCTCGGTCACTATTTGATTCACGATGCGGACGGGACACCAAAACCACTCACTGGGCCCGGTGGACGTGGTCGTCGAGGCTCGGGCAATGCAGACACCGAGTGGCGAACCCAGTTCCTCCCGCTCGTATTCACGTTCGCCATGGCCATGTCGATATTGTGTATCATTGTTCCAACAGCACACTGGACTGAACAGGTGACGTACGTTCTGTTCTGGGGTACCGCCTCAGTACTTTCCGCGTTCGCAATTTTCGCTTACGGCGAAGAATTTGTTGATAGGCCTCGTTTTTGTCCGGATTAGAAGTGTTTGATCATCTCCGTGCTCAGTTTCCTTTCTACTACTCATTGCTCTTCTTTCCCAGCTGTACCCGTTGAATCGTCATTAGGTGTTTGCCAAAATTCTTTTTGTGATACTACTTGACTGTGTACGAGAATCGTCATTCTTATTTGAAAAAATCTATCCGCACCGCTGTTGTTTCGAATCCCTCGTGCTCCGTACCAATATCCCAGGATCTTCCTCCCTCCGGCCGTCGTTCTTCGCACCATTGTGCCTGTGCTTCACCCCCCCCCTCTCTTTACCCCACTCTACCCCTTCGTGGGAGAAAACTTCACGATGATTTATGTCCCTGTTTCCTCTTGCTTCTTTTTTCCCCCGTACTCTACATTATTTGATATAAACACTTTTCGTGACGCTTGTACAATGGTAGTACGCCCTCGTTCATCCGGCCTGTCCATACACCACCGGTTCCCAGTCGACCCGACCTAATTCTCGGCACGCATCAGTGTTATTTCTTGTGTGTGTGTGGTTCCCTTAGTTCTTATCGAGTGCCCGCTGTTTATTTATATTTTATCTATCATTAGTGCTCCG
>MSTRG.17136.3
GTGCGAATAGGTTGGTCCTGTACAGTCATGGTACATGACGAGTATAGATTATTTGTATCACCAGAAGCATATTTCTTAGTTCCCGTTGGAGGGAAAGAAGTGTTGATTGTGGACAGGATATCTCAAGAGTTGAGGATTGAATATAATGCAAATGTCATACCTCCGTCACTGGAGTCTGTTCCAATCTACGGAATATGGGGGACAATCAGTCTGATATCGGGGTATTATTTACTTGCCATTACTGGTCGAGAGAAAGTTGGAGAGTTGTCCGGCCACACAATTTGGAAGGTGGTTCGCAGTACCCTTTACCCTTATGGCAAATCCAATATCAATCTTTCAAGTATACAGACGAAAAGGTCTATTGTCAAATGTTAGAGACTGTTCTCAATATTGACGGATTTTACTACTCAACGACCTACGATCTAACTCACACCCAGCAGCGATTAGCAGATACCAGTCCGGAATTCAAGACAAAGTCGTCTTTTGAGCGTTGTGATCCTCGATTCACATGGAATCATTTTCTCCTTTCAAGCTGGTCCAATCAGCTGGCCGAATCTGCGTCCCGGTCCACGAAAGAAGTGATTCAAGGGTTCGTCGGAATCATTGAAAACCCTCAAGGTGAAATTTCAAATGGGAAAAGCACTACTACGTACGCTCTAATATCTCGTCGCAGCATGGAGAGGGTCGGTACACGATTCAATTCTCGTGGAGTAGACCAAAGAGGGAACGCATCCAATACCGTGGAAACGGAGCAAATATTGGAGATGAATGGCAATCGATTTTCGTTTGTACAGCTTCGAGGTTCCGTACCATTGTACTGGAGCCAAAGACCCAACTTACGTTACAAGCCCAAAGTTCTTCTGGGTGGCAGTCAGCTTTCCGTGTTCTCAGGAGTTAGTGATATGGGCTTGGGGCCTGGAGTACGAGTCGATGAAGCCGGCCTTGCTAACGCACAATCGGCAATCACCCGAACACACTTCAACCAACTGGTGTACACACATGGGTACGGCCGACAAATTGTTGTGAATTTGTTGGACCAGAAAGGTTTGGAACGACCGCTGAATCGTGCATACGCAACCGCTACAACCGACTTGGACGAAAACGAAGTGAAG
>MSTRG.2389.1
CCGAAATATTATACCATTAATACATAACAAACAGAAAGTAAATAAAAGATAATGTGGAATAGTTTGTGCAAAATTAATTTGGGACCTCGCTGCTCATTGTATCGAGTCAGGTGGGCATTAAAAAGCTGGCTACTGCTCAGATTTTCCAGCATTCCGTAGATAATTTGCTTTACGCAGCTAGTGATTTCTGTTTGTCTCATCCTCCACCTCTGAG
>MSTRG.8519.3
GCGGAGCTAAATCGGCCGCCGACTCCGGCCCACACCATCGTTCCCGTCACCGAACCACTTCTTCGGGATCGAGTGCCAGTCAAGGTGGCTCAACTGGTTACGGTGCTCCTTCTCCGGACGATTTGGACATCGGTGGACTGGCAATCGGTTCGGATGATAATACCGGTGTTCCGGCGGATCGTGGCTCACCACATGCTGCATCGGACATCCAGGTCCAGCCGCTATCATCTACCGGGATTTGGGGCAGTGGTCTAATGGGCTGGATGGGGAGTACATTGAAGGCCTATTCATCCTACCTGCCTCATCAGGTCTCAGAGATATTTGCACAAGATCGTGCGTTTGCCTATTGTCACCTTCCAGCCGGCCATGGAAGTCTGTTCTGGACTGGCGCTGGTCGCGGCAGCCCCGTTACGGGTGTTGGCGGGGCTGTTGGTGATGGGTCTGTTGTTGGAACTCAAGGAGTGCAACCGGGATCCCCTCAAACCTTCGGACTACACAAAGTCGCCGCAGTAGTTTTTTATCAGAACCAACCACGTTTGATTGTAGCTGGATTGGACGGATTTGTACATACTTTCGCCATTGACCCCGTGAATGGGGGCGAAGCCACTCTCCTGCGCACACAACGTCTCCTATCACCCAATCCACAATCCGTTTCGGCTGCGAGACCACTTGGCCAAGGAACTAGGTCATCACTGGGCTCTGGAGAGAATGACTCGACGACTGTCTGTCCACAATTGACAGGTGGTCCGCACCATCCGGGTGTATATGTGACCCCTGCCCCACGAAATGTTGCCACCCCGGTGCGAGCACCAACATTCGCAGCTGCTGTGGCTTCTGGGGCTCCATCCACTGAAGATCGTTCTTCTCCCGTGAACCAATCCGATTAGCCGGATACTTGAATTGAACTCGCCAGGTCTCAACATGTCTCCGTAGGCCTCGATCTCCAAGCATTATCTGACCAATCTGTGTATCTGTACGTGTGTATATGGACGACTTCCTCCTCCCGTCTGGAGCACTTATCTCGATCGTGTTATCAGCGGAGCCGACTATAGACGCTGCCGCGGACTACCGTGTCTTTCCTCACTTTCTGTTCATCTGCTGTTTTTCCACTTCAGCAGGCACACAGTTCCGCGTAAATACTGTTTTTCTGTGCGCTAAGAATCCTGTTTTTAGTGTCGCAGCCGCACTGTCATTTTTGCTCACCTGCACATCATGAGACAGTGAATGATAGTTCTTGATCAGCTTTCCCCCCTATGGTCGTAACCACGGTTGACCGTGGTATGTTTCCTCTTCTGTCTCGATAATTGTTTCCCCATCTACATTCATCAATAGCCTGGATAAACGGTCAATCGGACAAATCATTCCGTCTTTTCCAGTGCAGTCATTTATTGCTCCCTCTCCCTCTCTCTCTTTGATCACATTCTTTTCTCCGACAATTTTTCTCGTCCACGCTGTTCCGTATGACTTTATTACGTGACAGCTTCAAACTATTTATCCGACCAAGAATTTACTTTTTTTCTTGTTCACCAGCGTAATGGTACGGTCGTGGATGCCTATTCATCATTACAAATTCATCTAGGGTGTTTGTGTTATTTTTCTATGGATTTTGTTCCGCCTTCTTTCTCACATTCGAAATCGGAGCACAGTTCACATGGGTACATTGCCTGGCCTCATCTGACACAGTTGCCGGTGGGAACTGGATTGTTTGTATTAATTTCTTAAATGCGCCTTTCGTTTGCGTGCCTGCTCGTCAGCTTATGGCTATTTCTATTGTCAGATCATTACCGTTCACGCCACAAAACTCTCTGCTTACCGCCCCCCCCCACTCCATCACACTTGTTATGCCAAGCAGACCTTTTTTTGAGGACAGTTCAAACTTCGTCGCTTTTCTAAGAGTCAGTTTAGATCCAGCCTGGTTTATATCCCCTTCCAAAACGTCATTTTCTTGTAATTTGATCTTATTCCTGTCGAACCACGTTTGTTTCTTTAATTTCTGTTTTGGATTTTTTCTATTTCCCGCAGTCATCATCAAACTTCACTCTGTCTCTCTGTCTGTGTGCGAATTCGCGCTTCTGATTGTTTTTCTTTTTCCAAAGGACTATCATCAAAGTCATCATTTTTACTTCAACCTATCCGCGTTAGAAAACTTACGTTTAGGGTACAGGTGAAGATGGTGATTATAATATATACATAATTTTTCATCCAAGGTTCCTACTGTCGATT
>MSTRG.4153.2
GTTAACGCCAGTGATCTTTTGAAATGGCTGGCCCGATTTATGGTCTCGGTGAACCGAATACTCCTAGTTTGAGTGTGATAAGGGATTATATAACACTGCGAACAGTGTTCCTTTGTTGGGAGTGGGGTGGGCAATGTAATGGCTGGGCTGCAGGCAGCTATTTTGGTGTGGGCAGAATAGCCCATCCTGTGGAAAAGATCTGATTTGGTAGGAGGCACTCGCTTGGGGTTAATGGGTCAGATACTGCGTCTCCATTCGAAGCTGTCGGGCGTTTCTGACTGCTGTGAAGGACGACATTTAGCCAAACGTAACTCGGTGATTTGGATCATCCCGAACGAGAGCGGGGTGGTGCGGTGGTAATACACGTCTTCTAGGTGAGAATGCCTGGGTTCAAACCCTGGGGGCGGTGGATGATATACACCACTGATGAGCTATAACAAGAGCGAAACTGGAGTCTGGTGCTCACGAGTGCATGGTTGATTGGACTACCTGAGGTTTGTGCGTGAAAGGTGGAGTCCAAAGAACGGTCGATCAACACATTTATGGTTTATCATCTCCTGAAGAAACAACTTTACGGAGTCTACTTCATCGACGTAACCGGGCATGGCGGTACTTTTGACCTACTGGCAATGATTACGAGAAGTAGAAGTGTAGTAAACTATGTTGGGAGGTAGCAAGAAAATTCAGTGGTTTGAATAAGAAGGTTTAGGCTCAAATCGGAGCCTTCATTTACTTGAACAGTTCGGATATGTATACTGAAAAACATGTTAAGCCGTTCGGAAATCGGCATGTATGTGATAATGAGTACGGAATAACACCGTTAGTGAGAAGTCAGAAATATATGCTCAGCGGTGAAAATCTCTGAGGTAAGAGTTCGTGGAGGAACTGGCAGCGGATTCTGTTACAGAACCAAAACAACGATTTGCATGCCTTGAAAGGAGGATCAAGCCCCGTCCATGCATTCCCATACTGATGGAGAATAGAATGCTAGCGGACTTAGACTGTGACGAAGCTGCGTTTCTGTCTCGACATGTACATGTTCCAAATGTGTTACCATTGCCTTGAATGCCCGGAAATGCCTTATCCTCATCAACATGCTCATTTACGCTGGAAGAGTTTGCCAATGCTATTCGAGCTCTGCGTCCACATCACTTTCCAGGTCTATACGAGCTGCACCCGCAGGTGCTAGAGGAGCTAGTGGACGTTGTCGCATCCCCACTAGCCTAAATTTTTAATGACCCGTTGGCGCAAGGTCAGTTGCCAGCTGAATGGAAGAAAATTCGTAGTGTTCACGGACAGCAAAAAAACGGTAACAGCGAACTACTGTCCAGTCACCCTCACATGTGTAGTCAGATAGGTCATGGGGAGGTCAACTTCTGTTCAGTTACGGGGATACTTAGAGAGACACAAGCCGATCAGTCACTATCAACACGGTTCCGTAAGGGTCGCTCTTGTGTGTCCGATCTCTTGGCACGCGAACAACGGGCACAGACTAGAGAAAAGTGCTACTCAACGACGTGATCTACGTTGAATTCAGTCAGGCGTTCAGCAGCGTGCTTTCCAAACGTTTGCTTGCGAGTGTAAAATCACTAGCCATAGTAGAACCGCCCTTTAATTGAATCGATGACTTTATGAAGAGATTCTTCTCTGGGAGAGTTACATCACCGCACTCCGAGTGACTTGCGGATTGTAGTTGAGTCCCACCGGGCTCGATCTTAGGTCGACTGCTAACCTTGACGTTCACCAACGGTTTTCCACAATTGCTGATGTTTCCCTTCCTGATTAACGCCGGCGATCTGAAACTGGCGTGTGACCAAAACTGACACAGACCACTGGGAGCTACAAGCAGACTCTCACGCTCTCGACCGACGCGTTGGTTTTTCCTGGCCAACGTTCAAAGTATGTTCAGAGACAGTTAGGGGGACCGTCTTCGAAAGAGTGCCTACAAGATGCAGTTGCAATAGGCTTACAGTCTGCAGACCGGTGATGGTCGAGTGGTCTTGAGAGTTCAATTGCTACCTCGGAGGTCAGAGGTCCGAATCCCGCCATCCTCGGCCACTTAGGTGACAGACAATAATCCGCTGCCGTCCGGCTCGTTACCATGCCTGGCCTATCAAGACCTTATGTAGTTCTCCGCTCGAAGTGCAAGGGTCTTGTTGTTTGGTATCCCTAATAATTCAATGAGCCTGTGCAGCTATGGCGTATACCCTTTTGAATGCACACATGGACAAGCATTCAATTAAGAATAGAAAGGATGGGCGAGCAGGGCGGAAATTGGATTTTAGCGGCAGATAGTCCGCACACCAAGAGAGGACCACATGTTCCCATATGGTATTCCGGTCTTCTCGTGTTATCCGAGAAAATTATGGTCCAGTAGAACGTCAGCACGCTGATTCTGCATGGCCGACAGTTTGGTGTTTTCGTAGGGGACATCTGATAAAGGATTGTTACGCTGCAGTAGCCAGGGCAATGACGTCGTCGCAAGTGACTTTTGAGTCATAAGAATAAACGGGCCAACCGAGCGAATCAATGACCTTTTGAGGTATATGGTTGTTGGAAGTAACCGTACCAGGGCTTGAAGTTCACACAAGTTTTAGTTGTTGCTCGCGACGATCAAGTAAGGTTTTCCAGTCACAAAAAAAGATAAGGCGCAAAAGTAGATGTGTTGGGTAGAGCGGCTGTATTTTGTTTACACACGTCCTGTCTTCCCACAAGCCCCACAGACTGCTTCAAAGCGAACAAAGGTAGCTGTATTAACAATAAGAACGAGAGTCTGGGGACATGTTACGTTTTATTCATCTAATAACAGGCATACTTAAGCTAAAACAGAAATTGGTACAATGTATGATGGATAATACAAAAAGATAGGCAAACGCGAGAAAAATTGCATGTCAGCTGGGCATCGGCTCGTCAGGGACATCCCTTTTGCTTTTCAGGTCTCAATTGTTTGTCCAAAGACTAGAGATACCTCCTCAAACAAAAAAGCCGGACGAGGTTTCGTCAGTCATCCTGCTGTGAACTAAACGATCACACAGTACAACAGCCCAAAATACTTCCAATAATCCACGTGCATCCCAATTCTTTGTGACATTTCCCCATCGTCCTCCATGTTATCTTTTTCTATATTTATTGCGTTGGCATTATGTCTTACTCCAGTTGTTTTCAGCCGTTTCTTATCCCCAGGACTGATAACGGTCATGAGTAGCCAGTTCACGGGAACACGTAAATCCAGACCATTTGGATTATACAGGACTCATTACCTGCCAATTGTGCATCGTGTGGGTGGCTCCTACTTCCGATCACGGCCGAAGCGAAAAAGTCACGTGGGAAGAAGATCAACTCGCACACCTCTTAGTACGGTTAAAAAGGAACCCAAGAATGTCACCTGGCTCCCGGGAGACGATTATTTGCTGATAAACTCTATCCTTTTGACTTGTAATCTGACGGAAGTGTACCAGACCGTTCGCTTTTCTTCTCATTTCACGGAGAAAGAAGTCGAGACGCGCTGGAGGTCGCTCATGTTTGACCCAGTGATTTCCAGAACTGCAATACAAGCGATGGCTCGATTGCCACCGTTGATAAAGAGCAAACTGAATCGACTGATACCATTCAGCGATCGGGAAGATGCACTGATTACAAAAATCAGCATTCTGGATGTGTTCCCGGACGGTGAGATCAAACCTTTGTCCGTTTCTGATCTGCGTCATTCTGTGTTTGAAAAACTTCTCACCGGTTATCCTACCGTATTCTTCTCCGGACGGGATGAATTGGACCTGTTTCGGCAGTGGAGTCGCTTGCAGAGTTGTCATGTGATCAATGAGGGAACTGTTCCCGCATTGTCACAAACATCGAGTGATCCAAACACAACGTTGGATACTGATCTGAAGGATAAACCAGTAAATCTGAACGTTTCTGCGGACCAAAATGGTGCAAATCTGGTGATGAGTGGCTCATCACATGATAATAATGATGTAAGTTTGGGAGGGGATCCTTCAAGTTTCTCGGATACAGAACTCCTCCTAGAGGAGACGACAAGCAGTGCACTCTCAGCCGGCTTGGAAAAGCTGACCGAACCGTCTGCGGCAGCTCGAAGGCATCGTCTTCTTGAACAGTCAACCTATCACGGGTTTCAAAGTTTGGTCACTGAGGCGGTGATCTCAGCGCTGGCCCGGCAGAAGCAACGACATGAGGAACAACAGATGTTGAACGAATCCAAGCGCGAAGACGCTCTGGGATCTGGTAAAAGTTGCTATCCTTCGTATGCCAATCGCCTCGGACCCGTCGCATTATCGTCTTGCCCAGAGCGTCCCGGCTGCGACTGGTCCAGCCGTCAATCTACCACAGGAGTGACTTCAGGACTCAGTCCGGAATTTGATTTTCGGCGGCGTCTCGAACTGTATCGTTATCGGAAGCGGTTATTCGCTCGTTTGCGACGCACAGCCGAGGAAGCGAAACGTTGGACTCGCCTAGTCGAGATTCGGGCAGCCAGTGGTCTGGAACTAACCGATCCACAACCAATCTATCCCGCCTTGGCCTCACTCACGGGCACTCGAACGCGGTTCTTGTTGAAGGAAAAAGAAGTAACGTTTGGTCGAAGTTCGCTGGTCTATCAGCCGCACATTGATCTGTCCCGCGAGGGCGACAGCACTCGTGTCTCAAGATGTCACGGTCGGATTCGTCTGGCTTCGAATGGGACTTTTTGGTTGGCTAATTTCTCGAAACATCCCGTGTTTGTTGATGGCAATCCCGTGCTTACTGACGAGGAAGTCGAGCTGAAAGATTTGGCCACTGTGCTCATCGCCCAACTGGCTTTCCGATTCGATGTGAATCACCTCTATGTGAACGCGTTGTGTCACGGGGCAGAATCGTCCGTGTTGTCCTCTTTTCGTGCGCATGATGAATCTGACAGTGGTCTGATATCTGCTGATAATGTCAGTCACCACAGTCACGGGTATGGTAGTAGCGGTGGCGGTCATTTTGGTCATCCGGACAACAGTCATCATCACGGACATGCCGATAGCACCGGCAGTAGTCATCATATGCTGCACTCACCTCCGTCCGTAGCCCAATCCGAACCATCTTCAGATGTTTCCACAAAGAATTGACAAATATCTTCTCCGGCACCCCCCCTCCCTCTCTCTCTCTCTCCTTACCTGCTTGGCGGGACAGTCATACCATTTTGCAGACGTGTAAAACCATCCAGTTTTTCAGTTCATACAATTTGCCGCCACCTTCCTCAAACTCAGTTATTAGTTGTTTGCGTGTATTCTCATCCGTTCCATTTGATCAACAGGATTGTCATAAACTTCTTTGTCTCTTGCTGTGTCCACGTTGTTCGAATGATTCGTGTAAATAATGCTGTATGCTTAACAACTCGATGTGCACTTGCTTGAGTGCGTTTTTAATCAGG
>MSTRG.8206.2
GCCTTCCGGGCCTGACACGATCGACACTAGAGGTCTATTGTTCAATATGGGTTCCACTCCAGTTAGTAAAGTTACTAGTATCGCGTCATCGAGGTTTTGCTGTGAGGTCAGGGCCGCGAGTATTTTTCTGATCGATCGTATCAAACTTCCTAAGAGGCCCCTGCGATAACTGGCTTGGGGTGGGCTGAAGTCCCACGCAAAACCATTGGACGGGACCGGCCGAATCGTCGCCGAAACCTTTTTAAAGTGTGGAACATTTCTTCTTGATGTACTTATGTTTTATCGAACTGGACCGAAGAGACGTTTCCCATAAGTGTACGCACATGTGTTCGTGAACGTGACTTTTATTCGTGCCGCCCGGTTGGGACGCCACCCTCCGAGAATGCACAATAAACATTCATTCGAAAC
>MSTRG.8206.1
GCCTTCCGGGCCTGACACGATCGACACTAGAGGTCTATTGTTCAATATGGGTTCCACTCCAGTCCCACGCAAAACCATTGGACGGGACCGGCCGAATCGTCGCCGAAACCTTTTTAAAGTGTGGAACATTTCTTCTTGATGTACTTATGTTTTATCGAACTGGACCGAAGAGACGTTTCCCATAAGTGTACGCACATGTGTTCGTGAACGTGACTTTTATTCGTGCCGCCCGGTTGGGACGCCACCCTCCGAGAATGCACAATAAACATTCATTCGAAAC
>MSTRG.9473.1
CGATATTTCAAGTGAATTAGGCAGTGAAACACCAGTGCAAAATATGGGACGTTTGCTGAACGCCACTTTGAATAATGAAGAGGTCTCGGCTTGTGAATTCATACATGAATGTTTCATCAAAATTCCAGCGAACATGAGAGAGAACATCAGTTTGGTATCATACTGGGCGGGATGTGGAAACCCTACTCTTTTGTTCCTTTCTGCACTACCCGTGAGCCAGAAGACAGTCTCCGGATTGCAGTACGTATTGGACTTCGTTTACCAGTGCCATAAATCAAGAACACCTAAAACTCTAGCCAGATGTGAGTATCCAGATACAATGATAAAATGAGCTAGAATACTGAAC
>MSTRG.8206.5
TCCGGGCCTGACACGATCGACACTAGAGGTCTATTGTTCAATATGGGTTCCACTCCAGTTAGTAAAGTTACTAGTATCGCGTCATCGAGGTTTTGCTGTGAGGTCCCACGCAAAACCATTGGACGGGACCGGCCGAATCGTCGCCGAAACCTTTTTAAAGTGTGGAACATTTCTTCTTGATGTACTTATGTTTTATCGAACTGGACCGAAGAGACGTTTCCCATAAGTGTACGCACATGTGTTCGTGAACGTGACTTTTATTCGTGCCGCCCGGTTGGGACGCCACCCTCCGAGAATGCA
>MSTRG.15716.1
GTAACGGCGCAGGTTTAACTTGTGTGTTCTCGAGTCCTCACTCCTGCGTAATCGAGGTTTGAGAGGGACGTCCTGAAGGCTTTACACTTCCTCTATTCGGTGAGGTGATTTTTATTCACGCCAACGTTTCATCAATTTTTCTGCTTTCATTCAACGAAGTCCCTCGATAATTGACCCATGGCAAATCATCAGACTACAATTAAGATCGGGATCATCGGTGGTACCGGAATCAACGATCCGAAAATTTTGCAGAACCCGGTCGAAAGGAAAGTTGAAACGATATTCGGAAAACCATCGGATGCTTTAATTGAGGGCACAATTGAAGGAATTCCATGCGTTGTTCTGGCTCGTCACGGTCGCGACCATTCGATTATGCCGAGCAACGTGAATTACCGCGCCAATATTTGGGCTCTAAAAGAACTTGGGTGCACACACGTGATTGCTTCAAGTGCTTGTGGCGGTTTGCAGGAATACACGCAGCCTGGAGATTTTCTCATCCTCGATCAATTCTATGACCGTACTTTTGGACGAGAACAGAGTTTCTACACGGGACGAAAGCCATGTTTAGAAGGTGTGCTTCACATTCCCGTTGGAGAGCCATTCTGCGAAGAAACTCGGAAAGTTCTCATAGAAGCCTGTCGAAAATTAACCTTAACCGTGTGGGATCGTGATCAAGGTGTGCCTCCCAAATCGGCACATCCGTGTGTGCACACTCGAGGATCTGGATTGACAATAAATGGACCACGATTTTCCAGTCGTCTGGAATCCCAAATCCACCAAAGTTGGGGCATTGATACGGTTAATATGACCCTGATACCTGAGGTTGTTTTGGCACGAGAGGCCGGTCTGAGCTACTCGTCAATGGCAATTGTGACCGATTACGATTCGTGGAAGCTGGATGCAGCCGAGGTTTCCGTGGATAATGTCCTAGAAGAATTCCGAAGATGTGTGGATAAAGTGAAGAACGTGTTCATCGAGGCAGTCAAGCTGATCGCTCAAAAAGATTGGACCAGCGTGATCAAAGCGAATCAGGATTTGGTGCTCAGTTCACGGCAGGACTTGGCTCATCAGAAAAGCAGTGAACAGTAGCAGCTGGGGTTAGGCGAAAGCCATACGAAACGAATGGACAGTTTTGCGAGCGACTTGCCACTGGTCTCCACCTTGCGCCACCCATCTTTCATTTGATCTCGTGTCTCACCAATTTTCTTATGAAAACTGATTGGCATGGTATTGCGCCTTATTTTTATGTTTGTGATATGATGAAGATAAACGCTTTCCTAATTTATCTTGGCTTGGAAATATTCACCTTCATAATTCACTCCATTTTGAATGACGCGGCCTGAAAATCTTCCCTTCCGAACGCAATAAACGGCATTTTATTGATTCTACCTTCAGACCAATCCTTTTAAACCGTTCGATTATAAGCGTTAGGTTGTCGAAATGCTCTTTAAACGAACAAATGTATGCTGCTACGTCGT
>MSTRG.328.3
GTTCGTTTATGCGACCTGCGCCAGTGGGACTGAATTTTGTCTTGCTCGAATCGTTCTTTCTGTCAATCCATTGACAAAGCGAAACGTCCGATTCACTACTTCTGTTCTGGACTGTGTTACTCCCTCACCCATGTCTTCTCTGTACGTTTGCTCATACAACCATTTGAATGTACATATCATATCAATCTCTTTCATCGGACCTTGATCAGTGTGAATCGTCCAGTTCGTGCGAAACAGACTAATGCCTCTATTCCGTGTGTGTATCTCCTGGAACTTTCGAGACCTTTTCCAAAGCAAACTGTTGTATAAGACCATTGAGTATACGTGGCTATCGAACGACAATGTGATCCCTCTCGATAGACGTTGTAGTCCAAGGATTGCCGTTTTCCATGCTTATTCGTGATTCCTTTGGTCGGCGAACTTTGCAAAGTCTGTCTGGAAAATTATGGCTTTGAACTGCTTCAAGTTGAAGGAAACAAATCTGGGACATGTTGAAGAGATGCAAGAAGCTCAAATCACGGTTAGGTCAAGTGCTGTAGCTAAACTGCATTCGCAGCAACCAGGTACGGAGCGCACTGCCCCACTTAGTGATGGTGGATCGATGAAATCAGATAAAACACACCGGAAATCCGGGATGCACACTGAAATGCAGTGCTCTCCTTTGACACCAGCGGCATGTCTTCCGGGTTTTCATACATCCACATTCTCTTCATGCATTTCCGCCAATTCGAACGCCAGGGAAAGTCCGTATGCTGCACCAGAAAACTCAGAAAGCGAAAATTGTTTTCGTCAGATAATACCGTTGCAATCTGAACCAGACTCGTCTGACGTTCAACTGTGTCAGTCGCATTTTACTCCACAGTCTACTGTTACTAAGACCAAAGCTTTCGGCTGTCTTGTTCGTAGTCAGTCTGATTCCACTTGCTTGTCAATGAAAACACAGAAGGGTCCGGCCGCAATCGGTCGGAATGCAAACACCAGTATAGATATTGTGCAGTCTGGTGTCACGGACAACAACCCGCAAGTGGATGATGTCCCTTATGATTCCCTGTCTTCCATGGAAGATACTTCTACTCTTGATCCGCTGCATAGCAGCAGTTCTGAACTGGACATCTATCCTGTTGGCTTGAAACTTAATACGTCTAACGATTTTTCCAACCGACCGGCATTCTACGACTCGGTCAATTCTTGTGTAGATTCTCAAAATGAATCCGGAACCACAAAGTCTTTTCGTACAGTTCCCGCTACACGAACCTATCAGTTGGTTTGTCGTGATGGTGTTCAGAGCTATGAAGTCGTAACTCCCACCTACGCTTGTGAACCTAGCATGGGTTCCGATTGCAATACACGCTTGTCTGACGACTCATGTGCCTCTCCTGCCCTCATACAGAAACAGCTTTCGGAAATGTCGAGTGCTCATGGTGATTTCATAAAACCAGGTTTGTCCGTTCCTGCTAACGCTGGACATGGAATAAAGGCACATCTAGTGGCCGGTCCTTCGATTCACGCCCACAGCAGCAGCAATATCAGTGGCGGAAGTGGCGTCGGCGGCGGTGGCAGTAGCAGTAGTAGTAGTAGTAACAAACAGAGTCCTCATCCTTCCTTACAGTCATCCTATCCACCCCAAGGTGCCCCTTTGCCGGGTCAGCCCGTCAATCTTTCACTACATCTTCGTTCGGATCCAATGCGTGGCTCCGGAGTGACCTATCTTAACTCACCCAGCTCACATCACGTGCTCACGGGTACACATTTTGATCCTGGACCACCCAGCTCCAATCCAGCTAACTGCATTGGGACTCGAAAATCTAGCCATCCTTCTACCGTCACATCCTCAGAACGCGTAGACAAACCCGCGGCACCTCTTCCACTACGTAAACAACGCACCACCTCCCCTCCTACTGCTCATGCAGATCAGTACTATCCTGGCCATCAGCAACGACTCCCCTACCATCCAACTGGACAGCATCGTTCTAGTCAGTCGTCAGAGGTGCCAGAATCCAAAGTTCGAAGTGTGTGGCCTTCTCAACGCCATGGTCATACGGAAGGCACGGAATACTCGTACGCGTATGGGGATAGCAGCAACAGTAGTTATGTGAGTAATCGGAATTCCGGTGGTAGCAGTGACCTGACAACTCCCAGTAGCCCTCGACGAAGTCCGAGATCTACCGGTGTCACGGAATTCTCGCGAACCGGCACGGCTGCGTCCGGAACGCAAGCCGTCAATCTGTACAATCCTCATCAGGGTTACGTCCGCCAGGCCACAGTTGTGCAGGCACCGGCGAACGAAGCTATACCTACCACGTCTGTAGTTGAGGGTGTGAACACCGGTATCAGTAGTAGCTCCGCGGTCTCCAAACGTGTTCATTCCTATTCCGATCAGCCTATCCGCACTTCACCCGATCGGTATGCCGTTCCTTCGGACACGGGATCTGAAATGACCGTAAGCGAACTGCGATCGATTGCGGAACGTCAGCGTCAACAATTATCAAGACAGGTCCATCAAATCCAATCACGTGAGGAACGTCTTGCCTATCTGCGGGCTACGCAATTGAGCCGCGAAGGTTCAGAGAAGATTCCGTCTGCTGGGTCGGAACTGACGCACGAACAGGAGCGGCGTTTGCAAAAATTACGCAGCTATCGAGGTCAAACCGAACGTACACGACTAACCAACGAAAGTATAGTGAAAGAAATCGATAACTTCGCACGCCTTCTATCATCCAACGAACACGAGTTGGACGCATGCCGTCGACGCAAGGAGGAATCTCAACGAATTCTATCGCTCATTTCGCACTGTCTTTCCTGCATAGCCAACATTCCCGGTCAGCGAAAGAGCGGAACGAGCGCTCGAAGTGAGAAAGATGCCGCCACTCAGGAACGACCTATTGATTTGTTGTCAATCCACCTCCCTTTTACTTCTGATCGCGACAAAAAGCGATGGCGTGACAGCCTAATGGAAGCGGATTATTTGGATAGGCAAATTGCACTGGCCCTAAGTCACAACGGCCCTAATCAACGTAGTCCGTCAATTCCTCCCGGCTCGACTGAGTTCGATTTGGCACGAACACCTAATTCTCGATCGTGCAAATCATCCGCTACCATTCCTGCATCGACGAGTGGGCATGAAACCAAACCAAACGTCGTAACCGCTGGTCCATCGGGTGATCCCACCGGTTCTCATCAAACAAGCAGTTCCGGATTTAGTTCTTTGCTGTCACGTGCCAGCAGTCCCCCAACCAGTCGACGTTCCTCTTTGCGGATGTTGTTGCAGGCGGCCAATTCAGCAGGAAGTTACGCACCGAATAGCAAAAACTCAGGCACAACTCCTCAAACTGGTGTCACATTTTCGTTTCCACGTCTCAAAGCTCCGCCACGCTATGCTTCACGGGCGGTCATCAATGAGACTTATATGCGACGTATACGCCGTGATCGGGTGGAAAACTACAAACGTACTGCTAGTGAGATTTATCGTGCAAACGTCGATCGCATGGCATCGAAACAACAACCTTCCTCCACGGAACCTCGTTCTGAGTCCCGAACACCATCAATTCAGGATCAGAGCTCTGCTGGTTCTGGGTCCACTCTCAGTCCATCCGGGGACCATTTGGAGCAGATTGACGGGCGTCACCCTGCATCTGCACCTGAAGCACGTCAGTCTTCATCGTTAGACTCAGAATCATCCTCATCCTCTTCACTTGAGTTGGTGGGGATCGATTCGACTGGTTTGAATGTGGTCCAAAAACAAGAGTCAGGTGCGAGTCCCATTGATGAAGAGGCAAAACATAGTCAAGGTGATCTAGACAGTGGGTTGGGTGGTTCGGACGATACCGGACCGTCTGAAAGGACTCAAACAACGGCTTTCAACGAGCCATTGAACACCAACGATGATTCCCCAGGAGCCGTGGTTTATGTGGTTGATGATGTACAGGCCGCAGACCCAAGTGAAGCTATCACATCACCAAGCTCTGATCTCAAACCCATCCTGCGAAAGTCTCCGAAATCCCAAAGCTCCCACACAACAAAAGCTGCTGACAGCGGATTGGACATTACAAGCGATGCCACTCCATCCTCCAATTCTTCCCAGTCCCGGACTAATTCCGTCCGATTTCATCCATTGGCTCTCCTCTTGGATGCCGCATTGGAAGGTGATATCGATTTGGTGAAGAAAGCTGCTGCGCAGGTTTCCGATGTATCCGAACCTAACGATGAGGGAATCACTGCATTACACAATGCCGTTTGTGCAGGTCGTATGGATATAGCCGAATTTCTTGTGCGAACGGCGGGTGCAGATGTGAATGCAGGTGATACCGATGGTTGGACTCCGTTACACTGTGCCGCATCGTGTGCAAATCTGCCACTTGCACGGCTCTTAGTAGAGCATGGGGCATCACTGCATGCACGAACATTGTCTGATCAGGAGACTCCACTGGAAAAATGCGATCAGGGTGATGATGAAGCTGAGTGCGAAGAATATCTGTACTTCCAGCAAGAGCGACTGGGATCGGCTGCATCCGGTCGTGTCTACGTTTTATTTCCACGCGGGCTTGAGGCTGCTGGTCCGGGATCCGCGGATGCCCACTTGGAACCGGATGAATTGGCTGTATGGCCTAATGAACCATTGTCCATTATTGATCGGGAACCTGATGGTGAGACTGAATGGATGATGGCCGAAAAGGCAGATGGAACTCGTGGTCTGATCCCCCGTTCGCATATCTCCTGTTATCCGTTAGTTCGTGTTCCCCCGGCAAGTCTTCCAATCCCGTTGCGTACACCCAAACCTCGACGATTTGATTGGTGGGATGATGATGACGTGGATGTGGATGTAAACGAAATGGGCGACGCAACAGGTGGAGATGACAATGATTCAGGCCGGTCGGAGGTGGTGGAAGATGATGATGATGAAGAAGAGCTCACTGCCGCGGTGGATGAAGTCCGTGGCGCGCAAGAAGAACCTCGGTCTCCCGTCCTTGTTGAAGTGGATGTATCACAGATAGATACTACCGATGTGGACCTGATTGCCGAACCCATTTCAAATGTTGTGAACTCTGTTGAGTCATCACAATCCAAATCTGATGGCAACAACTCGGTCACAAACGTTACGGTCTCATCTCGCCTGAACATTGGTCCTGTTGAAAAATCGACTGATTTAGTCGAGTCGAATAACAACAACGCGGACGTACGCGATCTCAAGACTGCTCTTTAAAAAGATTCATCGTTGATTTTACACGCTGCTGAACTTATCCCTAAATCTACCTCGATAGCCTTGAACTGTGTGATGGGTTCGTCCAAGACTCCAGTCAGCCTGAATTTGTACATATGAAACGGATCAGGGACTGTGGTTATCCTGTGCCATCTTTGATGAACCCGTGAACGTGGTAAAGAAAAAAACGCAGTGTTCCGCCTGAATATCACCCAGCCACGCGCGCGCGTGTGTGTGTGTACGCTCCCGTGCCTCGGTTAAGCAAGTCCCAGGCACGTAATTTTTTTGCACGGCAAATCGCATGCACACCATGTACAGCACACATTATCCTCTGTCTGATATCGCTGAATTCACAGGCTTACTCACACACTGTTCATATTGTTTTGTCCTACCGGACTGCCTATTAGTCCTATTGCGGTCAACTTGTTTTCACACTTGTTATTTTCCTTTCTGTTCATTTTGCCCACCTTGCTGCCACTTGTTTGCTCCTGTTTGTAAGGTGCGGCTGTCTTTTCTGATATGCCGGATTGGATCAGTTAGTTCATTTTTCATTTCCTATTCTTCTGACCAACATACATTTCTCAATTGGATTTTTATACCGTCCGGTTCACGTCATCGCACTCAACTCAGCCGCGTCCCACCCACGTAGTTGTGCTTTCCGTAGGGAGTGCGTGTCTAAGCGTGGGTGAATTATTAAGGCTTGTCGAAACACAGACAGAAATTCCGTTGAGTTCTAACTATTTTTGAATACTTGTAAACGAATAAGTAAGTAAGCAAGTACGTGTGTACCTATAACAAGGCTTCCAAGTTTCCTTCGAGCATCTTGCAAGGCTTCTCTTCGTTTTTTTCTTTTGATCTGTCAGTGACCTCTTTTCTAGCCAGCAGGTGAAGTTCCCGGAGTTTTTTCTCTTTCGTGCAACTACTTTACTGGATTCGTTTATTTCTCCCGTCATTTGTTTATATTTTGTAGAAAATATCTAGTCTATTCACGCGCCTCGTGTTCTTCCATTTATTCTCTCTCTCTCCTTCGGATTACTCATTAACATCCGTTCTACGCTAGATTCCTCACTGCTTTATCCTACTAGCAAGCAGCTCTGAAGCGAGCTTTCCGACTGGGATACAGCAACACGCATTGACCGTCCTTATTCATTTCCTCCCCCGTCTTAGCATATGTCGTGACATGCCAACTACTCTGTATCCTAGGGTAAAAACAACTGTCGCACACCAAATTGAGCTAACATCATCCATGAAGCGCATTTCTTGTCTTTTCTTCTCCCCACCTTGAGTGGTTTTTTACACTGCCAAACTTTATCTGATTACCCGTCTATTCGGATTTGTCCCATCTCTTTCATTACCTACTTGTCAACTGTCACTCGGTCCTTCCTCTCATCGCTTGCTCGAACCAGTTCAGGCTGTGCCTCAGTACACCTCTTCGTGACATTGTGTTCACTTTTCCTCTAGACGGTAACTTCTACGTCCAGCGTCTCAGCACTTGAGACCTTATTTTGAGCAAATTAAGCTGAGTAGACGCGGGAAGATAGATCTCGGACATTGTAAAAAACAGTCTGGGTAACTG
>MSTRG.328.1
CGAATGACCGCTCATACACTTCTTATCGGTTAATTTGTTCGAAAACTACACCGAATAACTTTTTTCTGGTTTTAGCCATGCACTTCAATGTAGTCTGGTTGTATTGTTGACTATCCTGTGTGCTGCTGACTTCAAGGGCGTATTGATGCAACAAAGTCGCCCAAGGGGCTCCACGGTCAACCTAGGTTTGTCCGTTCCTGCTAACGCTGGACATGGAATAAAGGCACATCTAGTGGCCGGTCCTTCGATTCACGCCCACAGCAGCAGCAATATCAGTGGCGGAAGTGGCGTCGGCGGCGGTGGCAGTAGCAGTAGTAGTAGTAGTAACAAACAGAGTCCTCATCCTTCCTTACAGTCATCCTATCCACCCCAAGGTGCCCCTTTGCCGGGTCAGCCCGTCAATCTTTCACTACATCTTCGTTCGGATCCAATGCGTGGCTCCGGAGTGACCTATCTTAACTCACCCAGCTCACATCACGTGCTCACGGGTACACATTTTGATCCTGGACCACCCAGCTCCAATCCAGCTAACTGCATTGGGACTCGAAAATCTAGCCATCCTTCTACCGTCACATCCTCAGAACGCGTAGACAAACCCGCGGCACCTCTTCCACTACGTAAACAACGCACCACCTCCCCTCCTACTGCTCATGCAGATCAGTACTATCCTGGCCATCAGCAACGACTCCCCTACCATCCAACTGGACAGCATCGTTCTAGTCAGTCGTCAGAGGTGCCAGAATCCAAAGTTCGAAGTGTGTGGCCTTCTCAACGCCATGGTCATACGGAAGGCACGGAATACTCGTACGCGTATGGGGATAGCAGCAACAGTAGTTATGTGAGTAATCGGAATTCCGGTGGTAGCAGTGACCTGACAACTCCCAGTAGCCCTCGACGAAGTCCGAGATCTACCGGTGTCACGGAATTCTCGCGAACCGGCACGGCTGCGTCCGGAACGCAAGCCGTCAATCTGTACAATCCTCATCAGGGTTACGTCCGCCAGGCCACAGTTGTGCAGGCACCGGCGAACGAAGCTATACCTACCACGTCTGTAGTTGAGGGTGTGAACACCGGTATCAGTAGTAGCTCCGCGGTCTCCAAACGTGTTCATTCCTATTCCGATCAGCCTATCCGCACTTCACCCGATCGGTATGCCGTTCCTTCGGACACGGGATCTGAAATGACCGTAAGCGAACTGCGATCGATTGCGGAACGTCAGCGTCAACAATTATCAAGACAGGTCCATCAAATCCAATCACGTGAGGAACGTCTTGCCTATCTGCGGGCTACGCAATTGAGCCGCGAAGGTTCAGAGAAGATTCCGTCTGCTGGGTCGGAACTGACGCACGAACAGGAGCGGCGTTTGCAAAAATTACGCAGCTATCGAGGTCAAACCGAACGTACACGACTAACCAACGAAAGTATAGTGAAAGAAATCGATAACTTCGCACGCCTTCTATCATCCAACGAACACGAGTTGGACGCATGCCGTCGACGCAAGGAGGAATCTCAACGAATTCTATCGCTCATTTCGCACTGTCTTTCCTGCATAGCCAACATTCCCGGTCAGCGAAAGAGCGGAACGAGCGCTCGAAGTGAGAAAGATGCCGCCACTCAGGAACGACCTATTGATTTGTTGTCAATCCACCTCCCTTTTACTTCTGATCGCGACAAAAAGCGATGGCGTGACAGCCTAATGGAAGCGGATTATTTGGATAGGCAAATTGCACTGGCCCTAAGTCACAACGGCCCTAATCAACGTAGTCCGTCAATTCCTCCCGGCTCGACTGAGTTCGATTTGGCACGAACACCTAATTCTCGATCGTGCAAATCATCCGCTACCATTCCTGCATCGACGAGTGGGCATGAAACCAAACCAAACGTCGTAACCGCTGGTCCATCGGGTGATCCCACCGGTTCTCATCAAACAAGCAGTTCCGGATTTAGTTCTTTGCTGTCACGTGCCAGCAGTCCCCCAACCAGTCGACGTTCCTCTTTGCGGATGTTGTTGCAGGCGGCCAATTCAGCAGGAAGTTACGCACCGAATAGCAAAAACTCAGGCACAACTCCTCAAACTGGTGTCACATTTTCGTTTCCACGTCTCAAAGCTCCGCCACGCTATGCTTCACGGGCGGTCATCAATGAGACTTATATGCGACGTATACGCCGTGATCGGGTGGAAAACTACAAACGTACTGCTAGTGAGATTTATCGTGCAAACGTCGATCGCATGGCATCGAAACAACAACCTTCCTCCACGGAACCTCGTTCTGAGTCCCGAACACCATCAATTCAGGATCAGAGCTCTGCTGGTTCTGGGTCCACTCTCAGTCCATCCGGGGACCATTTGGAGCAGATTGACGGGCGTCACCCTGCATCTGCACCTGAAGCACGTCAGTCTTCATCGTTAGACTCAGAATCATCCTCATCCTCTTCACTTGAGTTGGTGGGGATCGATTCGACTGGTTTGAATGTGGTCCAAAAACAAGAGTCAGGTGCGAGTCCCATTGATGAAGAGGCAAAACATAGTCAAGGTGATCTAGACAGTGGGTTGGGTGGTTCGGACGATACCGGACCGTCTGAAAGGACTCAAACAACGGCTTTCAACGAGCCATTGAACACCAACGATGATTCCCCAGGAGCCGTGGTTTATGTGGTTGATGATGTACAGGCCGCAGACCCAAGTGAAGCTATCACATCACCAAGCTCTGATCTCAAACCCATCCTGCGAAAGTCTCCGAAATCCCAAAGCTCCCACACAACAAAAGCTGCTGACAGCGGATTGGACATTACAAGCGATGCCACTCCATCCTCCAATTCTTCCCAGTCCCGGACTAATTCCGTCCGATTTCATCCATTGGCTCTCCTCTTGGATGCCGCATTGGAAGGTGATATCGATTTGGTGAAGAAAGCTGCTGCGCAGGTTTCCGATGTATCCGAACCTAACGATGAGGGAATCACTGCATTACACAATGCCGTTTGTGCAGGTCGTATGGATATAGCCGAATTTCTTGTGCGAACGGCGGGTGCAGATGTGAATGCAGGTGATACCGATGGTTGGACTCCGTTACACTGTGCCGCATCGTGTGCAAATCTGCCACTTGCACGGCTCTTAGTAGAGCATGGGGCATCACTGCATGCACGAACATTGTCTGATCAGGAGACTCCACTGGAAAAATGCGATCAGGGTGATGATGAAGCTGAGTGCGAAGAATATCTGTACTTCCAGCAAGAGCGACTGGGATCGGCTGCATCCGGTCGTGTCTACGTTTTATTTCCACGCGGGCTTGAGGCTGCTGGTCCGGGATCCGCGGATGCCCACTTGGAACCGGATGAATTGGCTGTATGGCCTAATGAACCATTGTCCATTATTGATCGGGAACCTGATGGTGAGACTGAATGGATGATGGCCGAAAAGGCAGATGGAACTCGTGGTCTGATCCCCCGTTCGCATATCTCCTGTTATCCGTTAGTTCGTGTTCCCCCGGCAAGTCTTCCAATCCCGTTGCGTACACCCAAACCTCGACGATTTGATTGGTGGGATGATGATGACGTGGATGTGGATGTAAACGAAATGGGCGACGCAACAGGTGGAGATGACAATGATTCAGGCCGGTCGGAGGTGGTGGAAGATGATGATGATGAAGAAGAGCTCACTGCCGCGGTGGATGAAGTCCGTGGCGCGCAAGAAGAACCTCGGTCTCCCGTCCTTGTTGAAGTGGATGTATCACAGATAGATACTACCGATGTGGACCTGATTGCCGAACCCATTTCAAATGTTGTGAACTCTGTTGAGTCATCACAATCCAAATCTGATGGCAACAACTCGGTCACAAACGTTACGGTCTCATCTCGCCTGAACATTGGTCCTGTTGAAAAATCGACTGATTTAGTCGAGTCGAATAACAACAACGCGGACGTACGCGATCTCAAGACTGCTCTTTAAAAAGATTCATCGTTGATTTTACACGCTGCTGAACTTATCCCTAAATCTACCTCGATAGCCTTGAACTGTGTGATGGGTTCGTCCAAGACTCCAGTCAGCCTGAATTTGTACATATGAAACGGATCAGGGACTGTGGTTATCCTGTGCCATCTTTGATGAACCCGTGAACGTGGTAAAGAAAAAAACGCAGTGTTCCGCCTGAATATCACCCAGCCACGCGCGCGCGTGTGTGTGTGTACGCTCCCGTGCCTCGGTTAAGCAAGTCCCAGGCACGTAATTTTTTTGCACGGCAAATCGCATGCACACCATGTACAGCACACATTATCCTCTGTCTGATATCGCTGAATTCACAGGCTTACTCACACACTGTTCATATTGTTTTGTCCTACCGGACTGCCTATTAGTCCTATTGCGGTCAACTTGTTTTCACACTTGTTATTTTCCTTTCTGTTCATTTTGCCCACCTTGCTGCCACTTGTTTGCTCCTGTTTGTAAGGTGCGGCTGTCTTTTCTGATATGCCGGATTGGATCAGTTAGTTCATTTTTCATTTCCTATTCTTCTGACCAACATACATTTCTCAATTGGATTTTTATACCGTCCGGTTCACGTCATCGCACTCAACTCAGCCGCGTCCCACCCACGTAGTTGTGCTTTCCGTAGGGAGTGCGTGTCTAAGCGTGGGTGAATTATTAAGGCTTGTCGAAACACAGACAGAAATTCCGTTGAGTTCTAACTATTTTTGAATACTTGTAAACGAATAAGTAAGTAAGCAAGTACGTGTGTACCTATAACAAGGCTTCCAAGTTTCCTTCGAGCATCTTGCAAGGCTTCTCTTCGTTTTTTTCTTTTGATCTGTCAGTGACCTCTTTTCTAGCCAGCAGGTGAAGTTCCCGGAGTTTTTTCTCTTTCGTGCAACTACTTTACTGGATTCGTTTATTTCTCCCGTCATTTGTTTATATTTTGTAGAAAATATCTAGTCTATTCACGCGCCTCGTGTTCTTCCATTTATTCTCTCTCTCTCCTTCGGATTACTCATTAACATCCGTTCTACGCTAGATTCCTCACTGCTTTATCCTACTAGCAAGCAGCTCTGAAGCGAGCTTTCCGACTGGGATACAGCAACACGCATTGACCGTCCTTATTCATTTCCTCCCCCGTCTTAGCATATGTCGTGACATGCCAACTACTCTGTATCCTAGGGTAAAAACAACTGTCGCACACCAAATTGAGCTAACATCATCCATGAAGCGCATTTCTTGTCTTTTCTTCTCCCCACCTTGAGTGGTTTTTTACACTGCCAAACTTTATCTGATTACCCGTCTATTCGGATTTGTCCCATCTCTTTCATTACCTACTTGTCAACTGTCACTCGGTCCTTCCTCTCATCGCTTGCTCGAACCAGTTCAGGCTGTGCCTCAGTACACCTCTTCGTGACATTGTGTTCACTTTTCCTCTAGACGGTAACTTCTACGTCCAGCGTCTCAGCACTTGAGACCTTATTTTGAGCAAATTAAGCTGAGTAGACGCGGGAAGATAGATCTCGGACATTGTAAAAAACAGTCTGGGTAACTGCAATAATACATGTCTTCAAAGTCCAG
>MSTRG.893.2
TATGGTGATGGTCATTCCCTGTTTCTATTTATTGTGCTTAACTTCCGACTGAACCCTACACTTTCCACGGTCCGTTTTTTCGCATGCATACGATTGATCAGTCCCGTTGAACCCTTTCACTTGCAGAAACGTTGAATCATATCTTTCTTCGTCCCAGTTCATGACCATCATGCTATGTTGCATCAAGAGTCATTGATCTCATCACTTGTTGACAGTGATGACGATGACAGCATTTCCGGCCCGAAGACAAACGTTGGGGCCCGTGCGTCTTCAGAATGCACCGCAACATCGATCGATCGACTCAGGTTTTCTACATCAGATCACATGCGAATTGCATGGAATCAGCTGAAATTCGGATGGAATCTTCGCTTGTGGCCTCAGTTTTCTAAGGATGCTCCTTTGGTATTCCTCGGTTGTTGGTACTCTCCCGTAGATGTCGCCTGTGGTTCACCTATCGAGATAATTTCCAGCCGCTGTGCACTGAACCGCCCTCGTGCCCGACCAATGGTTTGAAGCACTGCGATGATGACTTCCAGTTAATTGTTCCACCCTCTACTCCATCTTGTTCCGATACGGAATTGGGTGTTTTGATCCGTAGAATGTCATCGAATCCAGTGGATTTGTCGCGTCCGTGCTGTGAGTCAAATGACAGTACCACCGAACCATCCCACTCTCAGAAACCCAATCCTGATCGTGCAATCACGGAAGCATGTGACGGTCCATTGCGATCGCACCATAGTAGAAGTTTTCTATGGAACATCGAACGGTTGCGCACGCTCAAGTGGGTTCTCCATTATGAGCCAGTAGCGCGTCCCGTTCCACTCTCTGTACAGACATCTGATTGCGGTTGGGGTTGTATGATTCGTTCTGGTCAAATGCTATTAGCTCAAGCTCTCTGTGTCCATTTGCTCGGAAGACATTGGCGATTGTTTCGTTGTGGCAGTCCTAAGGGAAAACCTGATGTCCATGTGCATCGCCGAATACTTCGATGGTTCCACGATTCCTGGTCCCGTACGGCCCCGTTCTCATTGCATCGTTTATTACGAGCCAGTCAGCAACCGGCGGGCTCATGGTTCGGGCCCACCACGATCTGTACAGCTCTTTTACGTACTCTGGCTGCGGCAGCTGAAGAATTTGATGATTTGTCCCAGTTGGAGATCTACTTGGCACGTGATCGTGTGATCTATCGTGATGAATTAATGGGTTTAGCTCGTGGTGTCTACGAACCACGTGACGTCGATCGACTACACTACACAGACCATACAGGACATTATCGTTTCCCCATGCTAAAAGAGAATCACCACGCAACCGTTGCACCCGAACCGTCCGCGTCTACTCACCCAATCATTCTGTTGATCCCACTAATGCTGGGGACGCGTGGATTGATCGACCCTGTGTACACAACGATCGTAACCCGTTTCTTGGAAGACCCGTGCGCACTCGGTCTGATTGGTGGACGACCAAAACATTCGATCTATGTGTGTGGTTATCAGAGAAAACGTCTCATCATTCTCGACCCTCATTTCGCTCAACCCGTGATCAATATGGATTCTGATCGATTTCCGATCAAGTCATGGCACTGTCCGATTCCCAAACTCATGCGCATAGCTAAGCTGGATCCCAGTTGTGCAGTGGGGTTTTATTGTCGTACTCGAGGTGAATTGTCTGACTTGTTGGATCGGCTACCCAGTCTGTTCACGCCACTTCGACCGTCCGCAATACACTCCAGTTTGGTCGAGGTTGTCAATAGTTCCGATATTCTATCATCAAGGCCAATTTGAATTGTTCTCGTGTTCGATGGGATTTTCGGTCGTCGAGTTCCCTTCGTACCACCGCTCTCATTCTGCACACACAATAGTTGTTTGCATCCAGTGTGGTGCCTATCGTGTTTTGACTCAGTTCTTAAACCGACCCCTCGGTTTCCAAATACAGCTGGCTCTGTGACCTCATCATTCCCATTCCCCTTGTGACGTGACTTATATCCTACCGTTGTATTCTTTGTATGTTTTGTTCCTTTCCCACAATCAATATTCACCATCGCTTATCATCCACTTTATGTGATATGTGCTAGTTTACTTGTTTATTCTTTCATGTAGACGTGCATATCTCTGAACACATGCATGCATATGTCCGAATACCATTCTTTTCGCCGGCTGATTTTTCTCCGTTTCTCTTGAAGCCATTCCTGATGCCGTCCACGCGTTCTGTACTGTCTTTATTTTCCCTCGTCTGTCCCGCCTAGAGTCAGGTGAAATTGGTCAACGGTTTCATGCATTGTCAGAAAGACCTGCGGTGATTAAGAAAAATCATTGATCTACCCTTACCAAGTCGTTGTTGTCACTGATTTGTTAGTCAACTCTTCCGGAGCAACTGAGTTGCCGTTCTACTTTGCATGGTGAAATCCCATAAGCTTGCTTAATGACCGCTGTTATCATTGCCTCTTTCCAGTAGGAGGAAATCACTATTAGTAACTTCATTCAGGCACCGTATCACATTTTGGCATCATTCTTGCCATATTGTTCCACACAAAACGTCATAAACTTTCCATTTATCTATTTAAGACGATAGAATTCTTGATGCTGCGTAAATATATGTATCCTGTTATCTTTTTTTCTAAATTCTGTACTTCTAACCATGAATAACTTTTTTTGAGTGTTCTACTTGTTAAAGTTCATCATTGTTGATGGGTTTTAAACCCACACTGTTGGACCAGCTAAGCCACGTGATCTGAGCGATGGCTGCGGTGGTCCGACGGTCATCACAATGAATCTTAGGTCATTCTCTCCTGAGTTTAAATCCTCGCACTGCCGACGTTCTTCCCCATGTGGCCGCGACCTCATTACTGAAATGTTGCACTATTGTTATGTAATAAAAATGATGTAAACAAAAGAGTTTCACAAACGAATGAATCATTTTGATTACCAGTCTGAATTACAGTGACGCGCGGTTGTTCTGTCACAGAGTTAAATGCAAACCG
>MSTRG.4603.1
ATATATATATATATATATATATATATATATCGAATGGAGATTTCCTCATCATCTGACACACCACTTGTGTTAGCTGTTTTGCCAGAGAATGTCTCATGTTAACCAGATATTGTTTACTCCAGAGCGTAGCAAACAAACCTTTATAATTGACACTGGGGGTTTATAAGCCATGATTACACAACAAGCTCTGGATTCCTTTTATCCCGTTGTCAAGATTATTCCTACCAATGTGACTATTCGAGGTACTACCGGGCACACACTCCCATTTGTCGGTTCTTGTATGGTTTCAACTCAGTTACGTGATTCCGACCCTATCGACTGTGAGTCTTTGATGTCTGATTCAGCAGCCTCAGTTCTTGGTTTCAAAGTTCTTCGTAAACTGCATATGGATGTAACTTTCTTAACGTCTTCACGTGATTCACCTGATTTCCAACAGCTTTTTTGAATGTTCTAAGGTTCCTGGTGGAATGCACATTCCTGGAGTGAGGTCAGAGATATCTGGCGGTCCGATTTTCTGAAAGCGCAGAATAATTTCCTCTGCTTTGAGAGAACCTGTCCGTCAAGCACTACAATCGATGTGTCGGCGGGGAATTATTACCCTAGGTAGCTCACACCGATTGTCAATCCGTAAAAAGCCGACGGAATGACGCCCTTGATTTGGGGTGACTATTGGTTGACATTGAGTAAGCGTTACCTCAGATTACATGCTCAACGGAAGAACCTGAAAACAAGCACTATCAACTCGCATGGTCTAGTG
>MSTRG.1053.2
GTAATATCCTTTTGACCTTGTTCTCATGCAGCTGTAGATATGCCGACGTCCGAATTTCCACCACTTGTGAACGATTGCATTCTAAAGGCAGCCCGAGGGGAAGCAGTTACACGACAGCCCATATGGATAATGCGTCAGGCGGGAAGATACTTACCAGAGTTTCGTGCTTTACGCGAAAAGCACGACTTTTTCCAGATCTGTCGAACTCCAGAACTAGCCTGCGAAGTAACTTTACAACCAATCAAACGGTTTGATCTAGATGCCGCCATAATTTTCTCCGATATACTGGTGATCCCCCAGGCCCTTGGACTGGAAGTTAAAATGATTCCAGGGGTTGGACCGAAATTCACCCATCCTTTGGAGAACGAGAGTGATTTAGATCGATTAAATTGGACTGTGGATGTCTGTAAAGAATTGTCCTACGTCTACGAGGCTGTCACACTCACTCGACATGAGTTGCAAGGCAGGGTCCCGTTAATCGGATTCTCCGGGGCCCCATGGACACTGATGTCCTATATGATTGAGGGATCTGGTTCCCCGACTCAATCAAAAGCCAAGCGTTGGTTATACGCGGAACCGAATGCCAGCCATCGTCTTCTAGCGCTCCTGAAAAATACGTGTGTCGATCATTTGGTGCAACAAGCTGTTTCTGGGGCCCAGATCTTACAAGTCTTTGAATCTCACGCTGGTGCACTGACGCCGGCCCTGTTCAGCACGTTCGCGTTGCCCTATCTGACTGGCATTGTGGATGAAGTACGTGATAAGCTTATGCACGAGCACAAATGGGATCACAATTCCTTGCCACCCATGATCGTGTTCGCCAAAGACGGTCACTTCGCGCTGCAGTCGCTTATCGATAGTGGATACGATGTTGTCAGTCTGGACTGGACAGTATGCCCAGCTCAGGCGAGAGCCATGGCTCGAGATAAAGTCACATTGCAGGTAAACATATTCCGAATGATCATTATTAGTTGGTCAAAAATTAGTTGTCATTCATGCCAGTCCGTGCCTGTTGCTTGCGTCCTTCATTTCAGTACGTCAGCGCTGATTTAAAAAGTGACGGGCGGCACTAATACATCGGTTTTGTGGAGGAAAAACGAAATGGTGCTGCATGATGATGACATTCAAGTCCCTGCAGGTGAATGCGTGGATCTCAAAAAAGTATCCCCCACGATACTTCCACTTCATCTGTTGGGATCCCGGAGAGAAAATGAAGGAACAAAAAACGGGTAATTTGGATCCTTGTGCTCTGTACGCCCCACCGGACAAACTTCGCTCACTCGTGAAGTCCATGCTTCAAGAATTCACCTCTTCGCGCTACATAGTCAACCTTGGACACGGAATCTACCCCGATGTGGATCCGGACAAAGTGAAATTATTCGTTGATCTGGTGCACAAACATTCACCGTCTGAATAGAATATATCAGTCCCGCCGATGCCCCTCACGCTTTCTGTTTACTGGCTGTAGTGACCAAATCACATTTTGTCCACTCATTGTGCTTGTCCCGATGGATGGTATTTCTTTTAGGTCTATATTTTCCTTACAGAAAGTTTATCACCAGTTGC
>MSTRG.12295.5
AATTGGTCAATTCATTGATCTATTTTTTAACACTCATCTCGATGGCTGTGTTCACCGGGGTGCTACAGCTCGAATCAATCGCGTTGATGTTTGTGATCAGTTTTATTCTCGGTTTCACCATGACCGGATTCTTACCACTGGGTTTCGAATTCGCAGCCGAATTGACGTATCCGGAAAATGAAGGACTCACTTCCGGTCTGTTGAATGCCTCGGCTCAGGTGAGTGAGCCAGAATTTTCAGCAAAGTCTC
>MSTRG.9764.1
TCAAACGCTGACCACATGCTGAGGTAGTTCGTAAGAGCCAAGCATAAGAAGCACGAATGACAGAAGTGCCACAGATTCTTGTAGAATCTAGTTTGGTTGATCAAAGTGAGGAAGTGACTGCTTCACACAATCAACGCATTCAAGACGGTTGGCTTTCTGTTCCCGATGTAACCTGTCCGTGCAGTTTGACTCTTTCGGATACGCAACTAAATGGACCACATCTGGTTGATGAGCGCAGTCCACAACCGTGGCTTGGAACTTTGTACATCACTGTGGTCTCCGGAAAAACCGGTGGTAAACCTATTCACCGTGAACTGGTTTGGGTTCAAGTGTATCGGAAGTATCCATCTGTCGGCTCACGCCTCGGGCTGAGGAATATTGACCAGAAATCGTACGTCATGTTCTTCCCAGCCCTCAGCAGTGGAAGGCATATCACCTGTACTTCTCCAAATCCTTGTGCTGCTCCATTACTGTGCTTAAATATTCGACATTCGACCGTCGTTCCATTGGACGGGAAACGATTCAGTGTGATCACACGCAGCGGTGATTGCTGTTCTATCATTGCCGAGGTAGCAGACAACGGTGACTTGGAGTACTGGTTAGCTGTGTTCCGTCAAAAAGACATGCATCTACCTCTCTCAGCATTGTCGTCCCTGCAAAACGAACACGTGGTCCGCTCGGCACCGAGTTCTCCAGAAAGAAAACGTCGTATGCCCGGTACGAAGTGTCCGGATTTGGTAGTCTTGCACCACAGGGGTGAAATTACAGAACCACTAAACGAGATTGTGGAAAACGATGGCGATGATGAATGAGAGACTAGCAGTTGAAGGCTGTTCCCCATCATTCTGGAAAATAAACTCGAACGATTCCCCGGTTCTTCTCTGTAACTGCTCGTGGCCAGTTAGGCCAGTCTACTTATTTACAGAGCTTTGGGACGTGGAATAGTTACAACTCGTGTATATGACACCGCAACTCCAACATTTGCACTGAAACATGTCACATTTGAGAATGCTCACGTAAAATTTATTCCACGCTTAGTTTTTTTGAACTACTGCGAACTCCTGCCAAAATTTTCCAAAGTCAGCAGAAGAATTCCAAATGTGAGATCTCATTTTTGTTTGTCGGATTTTTACCGTAATGTAATGCTGTTTAAAGTTTGCATATTGTGAGTGTGCATAATGAGTGATCGTATAAGCTGACCAACATAGCAGTTCTGTTTTGTAAATATATGATAA
>MSTRG.13937.4
CGGGATTCCGGAAATCAGATCAACACCCCAGAGACCGGCCGTTCGAGTCAGTCACTCACTACTCACTCCGCTGAAGATCAGCTGCAGCAAAAGGATCGAATTATACGTGTCCAGCGAAAGCGACTAAAGGAGTTGCAACGAATGTGTAATGAACTCGTCAGAAGTAATCAACCCACAATGTCAGAAACCAGCGAATCAAAGACAAAGTGTCGGTACCCTGTTCGTCTTAACTGGTTGACGGAACAACTTGACCCGGCCAAACTGAACGGACTAGCACAATCCACTGCGGAAGAACACAAAGTGGAGCACGAGCCGGGAACGGTAACCGAGTCCACGCCAAACAATTCGCCGAGAGCTTCGCTGGATCCAATCGATAGCCGAACAAACCCCGGTCAACTCAATTCCAACTTCAACAACGGTATTTACACCTGTCACTCAGAAGCTGATCACCTCATTTCGGCTGAGGTAAACTCGCATCATAAAATCTTACCGGGTCAGCCCATGACAGTCGTAGCCACAAAGCAAGAAAATTCACAAAAAAATGACATTTCGAATGATTCCATTTGTTGGCACTACCTACGTCATGTTGTGATCAAGTTCCTGCTAAGTCGTGAGCGTGAGGCCGTGCATTTGGTTCGCGTGCTTACCACACTGTTGCATTTGTCAGCAGATGAGGAATATCTCCTTCGCTGGGCCCTACACTCACGCTGTACATGGTGGTCTAGTAGCCGTCGTTTTTGTCAAGTTTTGCCAAGCTCGGCCACTCACGGACAATTTGCCAAAATTATCCCTCCTTCCTGAAATACACGATTTGTATTTCCCTTTTCGAGCGGCAAAACCCTCCACTCCAAATTTGTACGTTCTAATTCGTCAGAACCCACTTCTTTCGCGTAAGCGATTATCTTCATCATATCGAAGTCGCAAGGAACGTTATAATATAATTTAAACGAAGCAACTTATTTTTCCTCTTGAAAGATATAAACCCCTTGTGATTCCACACGAGTATCATTTATTCCTTTACTTCACTTATTCCTCCTATCCAACCCTATTTTCACATCATTGAAACTTGAGTTCCGTTGAT
>MSTRG.13937.3
AGTGGAAGCCCATTTGCTTGGGTCAGTTATTCTTCCACTGATTTCACCGACTGACTTGCCAGTTCAAACGGACTCCAACCTGGAGGACCAGGATACTGGACTTCGTTTCCCTCTGTCCATTGACCAGTTAGACACGATTACATTTTCGGCTTATGGAAGCCAACCTGCGGAGCTTTTTGAGTCAGGAGCACACAAGTCGTCACACCATTTTAAGATGCACTGTCGTCGTGACGGCGAAGCTACAGAAGGTATGAAAACTGACATAATATTGGGAATGAACCCATCCGTGTCAACCACAGATTACACAGCCTTCATCAGTGAGGTAGTTTTGCTTGCTAATCTCATTTATCCGAATCGTGTTATTTAAAAGGTAAGAAAAGAAAGCTTATATCCCGGGTGAATGTTTGTTAATAAAATATTTAATTAAACCGATGGCCGAGGACTTATTTTTTCGAAGCAGGTTTACTTATAGACCTGAACTTGTGAGGCCAGGGGTAGGGCCGTTGCCGCACCGAGTTTATCACCGGCTGATGAACATCTTTCAAACAGACCTATTCGCGCGCAACCCAGACTGCACTTAGTCAAACGATTTTACGCAGACACACAGAAATTAAACTCGGTCATTTGTACTAAGAACGGCAAATCGAAGAAGTTGAACCAAACGCCGACAGAAAAGTCGAAAGGTTTTTCAGTTCAGCTGAATATAATCAGTCGTTTGAAGTATTACGAATGGAATATCAGCGATTGAAAATGAGTGTGACGAGTCTTCAGAGTGATCATTCGTCGAGTGCCCAGGATTTTTCCCAGCGCGAATATGCATCGGAATATTATCATCGACAGATAACCAGCCAATTGAGAGACTTGGAAAGTTACCGTTTGGAAGCTTTTCGGCTAAATGAGGAGAACAAGGCCAGACAATGTCTTCTGATGGAGGCCCAATCGGCTCGAATTGAAGCGGAGAAAAATTATCGAAATTGTCAAATACAGCTCGAAGAAATGACCCAGTTGAAAGATGAACAGCGGCGTCAAATCGAGGCTTTAACAGAACAACTCTCTCATGTGATACAGGAACGAAACTGGTACAAAAGAAGGATTACCGATGCGCGTGTGGAATTTGCTAAGGATACCTGCACCGAGCTGGAATTTTCACCATCTAAACTGGCCCATGATGCAACCGGGGAACTACGTGAGCATCTGAGTCAGCTTGAACAACGTTTGGATAACTTCGTTCCGACAATGATTGAGGTACACGGCTTGGATCAAGCTGGCATACCATCTGATCAGTGTGTGTCTGTACTCTCGGAACCGGATTCTACTTTGGGCGATAGCCTGATCTCGGGTGCTCCCTTGAGCCCCTCGATCTCGACTGTAGCGTCTTCTGCGAACGCATCAATCTCTTTTGAATCCGCATCAGATATAGTTCCTTTGGCCGAGTCTGAACAACCCTTGGGGGCTGGGGATATACAAATGGGATCGTTGTATGTACCCAATCTTCTTCACGAGCGAAGTATGCTCACAACTCGCTTGGAAACAATGCGGACACAGTTGGCCGCATTAAAGACTCAGTGGAAGGAGAGTCTGGCTACTTTGGATAGTCAAGTGGCTCACCTGAATCAGAAGATTTCTCGTGATGCGGAACAGTATCACAGACAACACTGTGACGATCAAGCGTTAATCAGGCGTCTAAAAAATGAGATAAGCTCTTTACGATGTGATGTGGAACGGTCGCGTGAAATCATCCGTACAGCTAAAACACAGTTGGCCGAACAGTCCGCTGAAATTGCGACGAAAGAAGCAAATTGGTTGGATAGAAAAATTCTCCTCGAATCCACTGTTACCGGTTTGAAAGAACACGCAGAGCAAATTGCTCAGGAAAGAACTCAAGCGAAGCAAAAATTGATCAAGTTGGAATATCAAGTAAGTGGGCTTCGAAATGAACTGAAATCCACCTCGGACTCTCTGATCAAACGACTACAGGAACTGGAATCGAGCAAGCGGCAAATCGAAAAACTTAATGAACAACTAACTCGCGTCAAAATGAACAGGAACGAAAACAGGAGCCACCTACTTTCGATTTCAAATGATGCGGCAGATCGGGATTCCGGAAATCAGATCAACACCCCAGAGACCGGCCGTTCGAGTCAGTCACTCACTACTCACTCCGCTGAAGATCAGCTGCAGCAAAAGGATCGAATTATACGTGTCCAGCGAAAGCGACTAAAGGAGTTGCAACGAATGTGTAATGAACTCGTCAGAAGTAATCAACCCACAATGTCAGAAACCAGCGAATCAAAGACAAAGTGTCGGTACCCTGTTCGTCTTAACTGGTTGACGGAACAACTTGACCCGGCCAAACTGAACGGACTAGCACAATCCACGTATTGTGTCGACAACTGTCTCGTCTTCTTCGCTAGTGCGGAAGAACACAAAGTGGAGCACGAGCCGGGAACGGTAACCGAGTCCACGCCAAACAATTCGCCGAGAGCTTCGCTGGATCCAATCGATAGCCGAACAAACCCCGGTCAACTCAATTCCAACTTCAACAACGGTATTTACACCTGTCACTCAGAAGCTGATCACCTCATTTCGGCTGAGGTAAACTCGCATCATAAAATCTTACCGGGTCAGCCCATGACAGTCGTAGCCACAAAGCAAGAAAATTCACAAAAAAATGACATTTCGAATGATTCCATTTGTTGGCACTACCTACGTCATGTTGTGATCAAGTTCCTGCTAAGTCGTGAGCGTGAGGCCGTGCATTTGGTTCGCGTGCTTACCACACTGTTGCATTTGTCAGCAGATGAGGAATATCTCCTTCGCTGGGCCCTACACTCACGCTGTACATGGTGGTCTAGTAGCCGTCGTTTTTGTCAAGTTTTGCCAAGCTCGGCCACTCACGGACAATTTGCCAAAATTATCCCTCCTTCCTGAAATACACGATTTGTATTTCCCTTTTCGAGCGGCAAAACCCTCCACTCCAAATTTGTACGTTCTAATTCGTCAGAACCCACTTCTTTCGCGTAAGCGATTATCTTCATCATATCGAAGTCGCAAGGAACGTTATAATATAATTTAAACGAAGCAACTTATTTTTCCTCTTGAAAGATATAAACCCCTTGTGATTCCACACGAGTATCATTTATTCCTTTACTTCACTTATTCCTCCTATCCAACCCTATTTTCACATCATTGAAACTTGAGTTCCGTTGATAGTGC
>MSTRG.13937.2
GTTCAGGAATGATGGTTCGGTGAGGAAAAAATTGCCGAATTAGATAACGATAATGCAACTGAGGAACGTTTTTTTTTTGCTTCACTTAGGGCCGTTGCCGCACCGAGTTTATCACCGGCTGATGAACATCTTTCAAACAGACCTATTCGCGCGCAACCCAGACTGCACTTAGTCAAACGATTTTACGCAGACACACAGAAATTAAACTCGGTCATTTGTACTAAGAACGGCAAATCGAAGAAGTTGAACCAAACGCCGACAGAAAAGTCGAAAGGTTTTTCAGTTCAGCTGTCGTTTGAAGTATTACGAATGGAATATCAGCGATTGAAAATGAGTGTGACGAGTCTTCAGAGTGATCATTCGTCGAGTGCCCAGGATTTTTCCCAGCGCGAATATGCATCGGAATATTATCATCGACAGATAACCAGCCAATTGAGAGACTTGGAAAGTTACCGTTTGGAAGCTTTTCGGCTAAATGAGGAGAACAAGGCCAGACAATGTCTTCTGATGGAGGCCCAATCGGCTCGAATTGAAGCGGAGAAAAATTATCGAAATTGTCAAATACAGCTCGAAGAAATGACCCAGTTGAAAGATGAACAGCGGCGTCAAATCGAGGCTTTAACAGAACAACTCTCTCATGTGATACAGGAACGAAACTGGTACAAAAGAAGGATTACCGATGCGCGTGTGGAATTTGCTAAGGATACCTGCACCGAGCTGGAATTTTCACCATCTAAACTGGCCCATGATGCAACCGGGGAACTACGTGAGCATCTGAGTCAGCTTGAACAACGTTTGGATAACTTCGTTCCGACAATGATTGAGGTACACGGCTTGGATCAAGCTGGCATACCATCTGATCAGTGTGTGTCTGTACTCTCGGAACCGGATTCTACTTTGGGCGATAGCCTGATCTCGGGTGCTCCCTTGAGCCCCTCGATCTCGACTGTAGCGTCTTCTGCGAACGCATCAATCTCTTTTGAATCCGCATCAGATATAGTTCCTTTGGCCGAGTCTGAACAACCCTTGGGGGCTGGGGATATACAAATGGGATCGTTGTATGTACCCAATCTTCTTCACGAGCGAAGTATGCTCACAACTCGCTTGGAAACAATGCGGACACAGTTGGCCGCATTAAAGACTCAGTGGAAGGAGAGTCTGGCTACTTTGGATAGTCAAGTGGCTCACCTGAATCAGAAGATTTCTCGTGATGCGGAACAGTATCACAGACAACACTGTGACGATCAAGCGTTAATCAGGCGTCTAAAAAATGAGATAAGCTCTTTACGATGTGATGTGGAACGGTCGCGTGAAATCATCCGTACAGCTAAAACACAGTTGGCCGAACAGTCCGCTGAAATTGCGACGAAAGAAGCAAATTGGTTGGATAGAAAAATTCTCCTCGAATCCACTGTTACCGGTTTGAAAGAACACGCAGAGCAAATTGCTCAGGAAAGAACTCAAGCGAAGCAAAAATTGATCAAGTTGGAATATCAAGTAAGTGGGCTTCGAAATGAACTGAAATCCACCTCGGACTCTCTGATCAAACGACTACAGGAACTGGAATCGAGCAAGCGGCAAATCGAAAAACTTAATGAACAACTAACTCGCGTCAAAATGAACAGGAACGAAAACAGGAGCCACCTACTTTCGATTTCAAATGATGCGGCAGATCGGGATTCCGGAAATCAGATCAACACCCCAGAGACCGGCCGTTCGAGTCAGTCACTCACTACTCACTCCGCTGAAGATCAGCTGCAGCAAAAGGATCGAATTATACGTGTCCAGCGAAAGCGACTAAAGGAGTTGCAACGAATGTGTAATGAACTCGTCAGAAGTAATCAACCCACAATGTCAGAAACCAGCGAATCAAAGACAAAGTGTCGGTACCCTGTTCGTCTTAACTGGTTGACGGAACAACTTGACCCGGCCAAACTGAACGGACTAGCACAATCCACGTATTGTGTCGACAACTGTCTCGTCTTCTTCGCTAGTGCGGAAGAACACAAAGTGGAGCACGAGCCGGGAACGGTAACCGAGTCCACGCCAAACAATTCGCCGAGAGCTTCGCTGGATCCAATCGATAGCCGAACAAACCCCGGTCAACTCAATTCCAACTTCAACAACGGTATTTACACCTGTCACTCAGAAGCTGATCACCTCATTTCGGCTGAGGTAAACTCGCATCATAAAATCTTACCGGGTCAGCCCATGACAGTCGTAGCCACAAAGCAAGAAAATTCACAAAAAAATGACATTTCGAATGATTCCATTTGTTGGCACTACCTACGTCATGTTGTGATCAAGTTCCTGCTAAGTCGTGAGCGTGAGGCCGTGCATTTGGTTCGCGTGCTTACCACACTGTTGCATTTGTCAGCAGATGAGGAATATCTCCTTCGCTGGGCCCTACACTCACGCTGTACATGGTGGTCTAGTAGCCGTCGTTTTTGTCAAGTTTTGCCAAGCTCGGCCACTCACGGACAATTTGCCAAAATTATCCCTCCTTCCTGAAATACACGATTTGTATTTCCCTTTTCGAGCGGCAAAACCCTCCACTCCAAATTTGTACGTTCTAATTCGTCAGAACCCACTTCTTTCGCGTAAGCGATTATCTTCATCATATCGAAGTCGCAAGGAACGTTATAATATAATTTAAACGAAGCAACTTATTTTTCCTCTTGAAAGATATAAACCCCTTGTGATTCCACACGAGTATCATTTATTCCTTTACTTCACTTATTCCTCCTATCCAACCCTATTTTCACATCATTGAAACTTGAGTTCCGTTGATAGTGCTGTGCTTGTTTTATTATT
>MSTRG.15404.1
GTTTCCTTACGTTTGTTTTTCAGCAGTGGGTATAAGAGCAACCGTGAACGGGACATGAACTGGAACATCCTGCTGGAAATTGGTTTGTTATTCACAGTGACGCAAGCGATTTCGTTTCGCTTTCCTCATCGTTCACCACAAATGGAAGATATGGAACCCCTAATACCGGCTGCCGTAGATGATGAACCAATCTTCTTCGTTCATCAACGTGGTCAATTTTTCGGACATAATTCCAGACGTCGAGCAGAAAGTGCATCTCGAAAGTACTACGAATCGAACATTTCTCCCAACGATTTTCTCGGCTAAGAACAACTGTGATGTGTTCAATGACTGTCAACATCGAG
>MSTRG.13535.1
CGGTGTTTTTATAAATGTATTCTTTACGTGTGCACAGTTCGAAGGGTTCATGAAGATAACTGAAACAGGATGCTAAAATGAGAAAAAGCATGAAACACCTGACCAAAATGTCACCAACATCAAATTGTTAATGACACACTTGCTTAAAAACGTTTGCCCGATTGTATTATCGGGGTGAAAAAAGCGTTCAGAAGGACGTACCAAGTTCAAGTTGTCCGTCACTATTGCTCTACATTTGAAAAAAAAACCATCGAGCGGCGATTCTGATTTGACTGTGAAATAATCCAAATCCATTTGATAGTGCAATACCCTTCACTGTAACAAGTGCGGAACAGTATGAAAGAAACGAACCATGTTTTTTAGAACAACCACAAGTGGGTATTATAAGAGAACATGCAAAATTTGAGAAACATGAACAAATGCGGACTAGCCGTGCAGATTTCCAGTACAGCGCAACAGATTCAGTCGATATTGCTTGAAAACATCTGGATGCAGTTTTGCTGATGAAACATCATACATAACAGGAAAAATCACTCGAAAAAAAGTTGTGCACAGAATCATCCATGAGTGAAAACATGATCGCGGCACTTACGAAATTGGACGAGCGAAAAATGAATCTGGTGTAATTAGAATGCGGGACAAAGGAAACTAGTGAACAGTGAGGCAAGAATGGTAAATCCACAGATCACTGAACTTGCCACGACAGAAATGTGTTCTTAGCCGATTTTAACCGCTCGAGGCATGAAACAGTCAATCAGAGAGTTACGATTTATCCGCCAACAGTAAACTTCTTTAACATCGCCCGAAAGAACATCGTCTCAACGAGCCAAAGCGGCTCCTTGTTTGATAGTCGGTCGTTTTGCAGTGGCCGGCAAAGTGCCGGTCAGACTACATCCAGTCACAAGAGCAGCTAGCTCCTCACATTCCTCGGCCTGTTGTCCATGCAGCCGAGCGTATCGTTTTTCCCGCAGTTTGTGTAACGCTTTGAGCCACATCGGACGCATATCTGATACACGCGTGGTTCCCGGTTCCCGTGATTGTACACCTGGTGGAAATGTGAAATTCCCTACATTCGTCAATGTGGGTGAATTGCTCCGTCCCATCTCGGAGGAAACAGACGGCGAGGCTAGCAAACTGTTTGCTGAGCTGCTTTCTGAATCGGCATTTGTATTTGGCGATACTGCTTCATTAGGTGAACCCAACTCCGTTGTCTGATCACTCGATGAGATTCCCAACGACGGAATTCTTATCCAAAACGGTGGTCTTGTCTCTTGATTGTAGTTGGCATGGGTTTCTTGTGTGGTAGAACCAGAGATATTTTCCGTTGACGTTTTTGGCACACGAGCTTGAATTGGACGTTCTAATGAGCGCCCAACTTTGGAAAGTGATCTTGTCACTCTGTACTTTGTTGTTTGTGCTCGCGATCCGTCTCCAGGGGAACATTCTCCTGAGTTAGCAAAACTTACGGAACTCGCTTCTGCGGGCATATGCGAGCATGGATGACCGGTGACATCGGACAAACGTCGTCGAAATTGTGATCGCTGAAAGTCTAGTTGACGCAAAGCTTTGGTTTCCGCGCGAGATAGTTGACGATTAACCAACTCTAAGCGACGCGCTTCAATGGTCTGCAGCATCTTCAACCGCCTCGCTTTTACTTCAGCCGGAGTGAGTGTCAACGACTGCGAACGCTTTTTTTCCATTTGTAAAGTTTTCAACGAATAATATGACCTATTCCTCGAGTTCGGTGGTTAGGCTGATCTGTATGATACAAAAGAGATTGTGGGGTACATCAAAGCTTCTTCCCATAGCACAACATGATCTTGGTTTTCTGAACCCGGTTCGATGAAACAGTGCAGACAGCTTCCAATTATAAAATGGTACAAACGAAGTAAGTGCGAAAATCGGTGAAAACCAAACAGCGTGAACTTATACGGCCAAATGAATACACTCACAAATTAGCACAAGCGTGTGCGATACAAATGCACAGACACATACATATATTCACACATAATCAAATCCGTGGCATTGTGCAATGCCCAGAGTGTATCTCATTAGCCTACACGTTGAGGTTTTGGATCTGCCTAGATCGAGAAAG
>MSTRG.10698.2
ATGTGCGTTTGTACAGTTAGACTGTGTATTCTGTGTGTTGGCTGTTAGGGCATTCTTTCCTTTTCCCACCCGTGTAGGTCCACTCCCTGTCCATCTTGTATATTGATACTTTCCAATTCAACGTGCAACATGGTGAGAAATGCAGTGGTCGGTGGGGCTTGCCCTACTGTTTAACGCTGTACGATGATGATGGTGATGATTGTGAGTCTGGATTCATATCGCCTTCGCTATGGTGTGATTTTCAATATTCTGTTCGCATTATTGTGTGTCATTTTAAAGCAGCGTCTGTTGTGGATTTATTATTCTCTGCGAATATCATTTGATTATTTTTAGTGGTCCATACCGTTGAACCGCATGAATACGCATACAGGACCGTTTCACTTGCTATGCAACTATCTTCTGGTTATCGTATCGGCGATTTCATTCAAGCTTCTGTTTTTGTTTGGCTATCGCTCAACAGATTTTGAAGTCCATCGTAACTGGAAGGCGTTGACTTATTCCCTTCCCATTTCACAATGGTATTTCGAGTCCACTTCGGAATGGACTCTGGATTATCCGCCGTTATTTGCATGGTTTGAACGTGCTTTAGCACAAATAGGATCATATATTGATCCAAAACTTTGTGTGATCAGCAAGGAACCATATGCATCACCCCAGACCGTCGTTTACCTTCGGAGCACTGTAATTCTATCAGAGACCTTGTTGTTTTTTGCATTGTGGAGACTGTGTAAAGCATTATCCAATAGTTCCAGCTTCACAATGAAGCGAAAGTTTATTTCGATGGCTATTCTTTTGGCATTCAATTATGGCTTAATCATTGTGGACCACATCCATTTTCAGTACAACGGGTTCCTCTTTGGCATTCTTTTGCTATCTGTGTCATTCATGATCGAGAAACGGTTTATTGCTGCTTCCGTGACGTTTTCGATCCTCTTCAATATGAAGCACCTGTTTATATACATGGCACCTGTATATTTTATCCATATTTTAGCAGTTTACTGCCTCGAAAAACCCACACCACACAAGTTCCTTTCCCGATTTCTCAAGTGTGGATTGGCTGTGTTAGGTGTGACCTTTTTATCGATCGGTCCGTTCATCTATATGGGTCAGCTACATCAGCTTTGGAGCCGATTGTTCCCGTTCGGGCGTGGATTGTGTCACGCTTACTGGGCTCCTAATGCATGGGCATTGTACAACGCGGCTGACAAATTTCTAGCTGCACTAAATTCATATTACCAGTTCGCACCCACAGTACCGTCAAAACAGGCTTCCATGACTGGTGGTCTGGTTGGAGAAATCCAACACTCAATTTTGCCTTCAGTCAGACCTCTTCATACAGCGATGCTTACGTTTATCGGAATGTGCCCCACGTTAATACAGTGCGCACGTGCTCGGAATGGTTTGGAGAAAGAGATCGTGAGCAGAAACTACGTTCAATTTTTAACCGGTCTCACGGGAGCTGCGTGGTCTTCGTTCTTGTTTGGTTGGCACGTCCATGAGAAGGCTGTGCTCATGATCCTGTTACCGCTCAATCTTCTGGCCACAGTCGCGCTGAAGTACCGATTTATTGCATTCTACGTGACCACATTGGGGCATTATAGTTTGATACCGCTTATTCACACTGCTGCCGAAATGCCGGCCGTGGTATTCATGTTTTTGACGCACACCGCCGTGCACTGGTTAATTCTGTTTCGTCTATATTCACCTAACGTTGAGCAACCGAAAAAAAATAAGATGCGTTTTGACAGTAACCCGTTTCTAGTACGTATGGCGCATTTCCATTTGTGGGGTCTTTCTGTACTGTTTGTTTTCACGCACATGATCTTCCCATTCTCGACCTATTCTACCCGTTTTCCGTTCGTACCACTTATGCTTACCTCGGTGTATACCGGTTTCGGTCTGTGTATGGCTTTCCCCTGTTTTATGGTCAGCACGTTATCCAAACTAAATGAGTTCGGAGCACTGAAAAACGTGCAGCTCTCTTCGAGAGAAGGGAAAATGAAAGTGCAGTAAACCATGGATTACTTTGGCTGTGAATTTGCATGTTCCACTGTTTTCGTACTTATTTTTGTTGCATGATCTTGGTACTGGGTGTGGTTGCAAAAAAAGGTACTCGGAAACTTCTCTTCCACTTTTTCCATGGCTTAGGTGGTTACATCTGATGGTGCGACGCTCAAACGATAAACTAATCTCCAAGCGCCCACTTCTCTGTCTGCATCAGAACCCGTGCTAGCAAGATAGAAGTAAAATCCCCAGCTATTAAAGAACAGTCGACGCACGAAATTCATCACAATCGTATGCAGTAAAATGTGTTAGTCCCGCATCAACAAACCCATTTAGAGCAGAAACGATTCGTGTCATCAAGAAGCTAGCACATTAGTTCGTCAGAAATATCGCTATTCCCAAGAAGTGCCGTTTTCATCGACAAGCACATTATATGCGGTCCGATCTCACACCCGCGTCGACTACCCGTCACTGACTGAGACGATGGGCTCTTTGATGTAGGTTGTCAGAAGGTTCACGGTTTATCC
>MSTRG.10698.3
TGCGAATATCATTTGATTATTTTTAGTGGTCCATACCGTTGAACCGCATGAATACGCATACAGGACCGTTTCACTTGCTATGCAACTATCTTCTGGTTATCGTATCGGCGATTTCATTCAAGCTTCTGTTTTTGTTTGGCTATCGCTCAACAGATTTTGAAGTCCATCGTAACTGGAAGGCGTTGACTTATTCCCTTCCCATTTCACAATGGTATTTCGAGTCCACTTCGGAATGGACTCTGGATTATCCGCCGTTATTTGCATGGTTTGAACGTGCTTTAGCACAAATAGGATCATATATTGATCCAAAACTTTGTGTGATCAGCAAGGAACCATATGCATCACCCCAGACCGTCGTTTACCTTCGGAGCACTGTAATTCTATCAGAGACCTTGTTGTTTTTTGCATTGTGGAGACTGTGTAAAGCATTATCCAATAGTTCCAGCTTCACAATGAAGCGAAAGTTTATTTCGATGGCTATTCTTTTGGCATTCAATTATGGCTTAATCATTGTGGACCACATCCATTTTCAGTACAACGGGTTCCTCTTTGGCATTCTTTTGCTATCTGTGTCATTCATGATCGAGAAAAACCCACACCACACAAGTTCCTTTCCCGATTTCTCAAGTGTGGATTGGCTGTGTTAGGTGTGACCTTTTTATCGATCGGTCCGTTCATCTATATGGGTCAGCTACATCAGCTTTGGAGCCGATTGTTCCCGTTCGGGCGTGGATTGTGTCACGCTTACTGGGCTCCTAATGCATGGGCATTGTACAACGCGGCTGACAAATTTCTAGCTGCACTAAATTCATATTACCAGTTCGCACCCACAGTACCGTCAAAACAGGCTTCCATGACTGGTGGTCTGGTTGGAGAAATCCAACACTCAATTTTGCCTTCAGTCAGACCTCTTCATACAGCGATGCTTACGTTTATCGGAATGTGCCCCACGTTAATACAGTGCGCACGTGCTCGGAATGGTTTGGAGAAAGAGATCGTGAGCAGAAACTACGTTCAATTTTTAACCGGTCTCACGGGAGCTGCGTGGTCTTCGTTCTTGTTTGGTTGGCACGTCCATGAGAAGGCTGTGCTCATGATCCTGTTACCGCTCAATCTTCTGGCCACAGTCGCGCTGAAGTACCGATTTATTGCATTCTACGTGACCACATTGGGGCATTATAGTTTGATACCGCTTATTCACACTGCTGCCGAAATGCCGGCCGTGGTATTCATGTTTTTGACGCACACCGCCGTGCACTGGTTAATTCTGTTTCGTCTATATTCACCTAACGTTGAGCAACCGAAAAAAAATAAGATGCGTTTTGACAGTAACCCGTTTCTAGTACGTATGGCGCATTTCCATTTGTGGGGTCTTTCTGTACTGTTTGTTTTCACGCACATGATCTTCCCATTCTCGACCTATTCTACCCGTTTTCCGTTCGTACCACTTATGCTTACCTCGGTGTATACCGGTTTCGGTCTGTGTATGGCTTTCCCCTGTTTTATGGTCAGCACGTTATCCAAACTAAATGAGTTCGGAGCACTGAAAAACGTGCAGCTCTCTTCGAGAGAAGGGAAAATGAAAGTGCAGTAAACCATGGATTACTTTGGCTGTGAATTTGCATGTTCCACTGTTTTCGTACTTATTTTTGTTGCATGATCTTGGTACTGGGTGTGGTTGCAAAAAAAGGTACTCGGAAACTTCTCTTCCACTTTTTCCATGGCTTAGGTGGTTACATCTGATGGTGCGACGCTCAAACGATAAACTAATCTCCAAGCGCCCACTTCTCTGTCTGCATCAGAACCCGTGCTAGCAAGATAGAAGTAAAATCCCCAGCTATTAAAGAACAGTCGACGCACGAAATTCATCACAATCGTATGCAGTAAAATGTGTTAGTCCCGCATCAACAAACCCATTTAGAGCAGAAACGATTCGTGTCATCAAGAAGCTAGCACATTAGTTCGTCAGAAATATCGCTATTCCCAAGAAGTGCCGTTTTCATCGACAAGCACATTATATGCGGTCCGATCTCACACCCGCGTCGACTACCCGTCACTGACTGAGACGATGGGCTCTTTGATGTAGGTTGTCAGAAGGTTCACGGTTTATCC
>MSTRG.17775.1
ACACGCTCGCGGTTTGCTTCCTGCATAGCCGTTGCGTTTCGTTCCGTTTTCCGTTCGGTGTATCTCTCGTATCGGTACTGTTTCGGTGCCACGATATATAGAATGCACCTCGCATCTGTAAACCGACTTGCGTCTTCTCTATTCGTCCGATAGAGGGGATATCATTGGTATTCCGCTGCTAGACCCAATAGGAGACACGTTCGCCAGCCGCTCCCGAACGTCTTCTATACGTATTTGGGGAAACTCAGGTGGTTCAGCAACAGACCCATAAGATCAACAGAATAACTCTACCGAAGAATCCATGAAGTCGGCATTATTACGTATTTGTCTTCGAGTGTGACTATAGACACTGTTCGTTGGGCACGGAGTGGTATTAACCGGTTGTTGGTTTGGAAGTGTGCAACGAAACGCCGTTCAAAAACAGGCTCACTGTGGCCATCAAGGGAAGTGAACAAAATTCGCTGTCTGAATAAACTCCAAACGCTGCTCGTCCCATCCCAAAGTTCACAGAAGAACCTGTGTCTGTCGTTGAAAGAAATAGAGCGTTTGTTTATCAGCGCTAGAAATCAAGACCCAGTGACCACGTAACACAAGAACGATGAACATCTTCCGAATGAAGCAGTCC
>MSTRG.11821.2
AGCCGTTTATGCCGAAAAGCGTAAGGAGGCTCTGGTAATAGCAGAACACGTGAATCACTTGAAGGCAACGTTAGAAAAGTTGCACCTGAAAATGAATGAAGTGCGTGACGAAAGAGAAGCACAGGGCCTAAACCGTACCAGTGAAGGTGCACCCATTCTCACTGAAGAAGAATTCAATATGGCCAACGAAATTCATGCTCTTCGACAACAATACGCTCAGAAATGGTCGGACTGGCAAAAGCAACGTCAAATTACCCAATATTGCCGACATGTTCTGGACTTGAGTCGAAGCCGGTTAGTTCAAGAATTTCATACGTGGTACAACGGATGCTTTGGCGATCAGTCGGCAAACCCATCACTCGATCGGTCCACCGGTAAAAATCTCTGTTTTGACTTACTCGATCGGCCACCCACAAGGATCCAAAATCAAGCGGACGGACAGAGAGTTTCCGCCGCGGATCCCATGATACAATTCGAACTGGCGCAGAGTTCCGCTTTTAGGATGCAACCAGGAGCAGGTGTATACGAACGTGTGAAAGAAGCAGTCATTCACAGACGTGTACGCGAAAGTTTATCAAAGGCGCCCAAACAAAATTCCAGTCTACCCCAGACAGCATACATCAGCGAATCCTGACGAATCATTTATCCGTGGAATGGATAAACTTGATGCGGATATTTCAGAATATCACCAGAACTTCTCCACATAATTTTATCTCTTCTGCTGCTAAGATAACAAATTCCAAGAGAAATACAAGCACTTGGATTTCACCGTTGTTCGATGAACTATAATATGCCAAATCATTCCACGGAAGAAACTCACGCAGAACTAATCATTTTTCTGATATAATTGTCTTGAAATAAAAT
>MSTRG.3295.2
ACCGCGTGAGGATTGTTGGCTTTTGATTCAGCTGCACAGTGGCAGAACGTGTGTTGGGTTACACGATCAAAAGTGGGAAAAGTAACCCCTTACTGAACCAATCGATTCAAATGATGTCATGGGTTTTGTGCAAAGAGTTGTTTCGGTGGACTATCTATTCGGGTGTTCCAGTCGTGTCGTTAGGATGGATACATGATCGAGACAATCGTAATCGTCAGATCATGGCGCAACGTGCGG
>MSTRG.6037.2
CAGTCTTGCTCTGTCCTGTGCCGATCCGGCGGTTTTGAACGCGGTGACCAAGTCATACAACGTTTCGCCGGAAACCAAACCGGACTATGCGTTGCCGTTGGACGGCTCTGTCCCATTGAATCAGCTTACTTCGCCAAACTTTTGGTGGTCACAATGTGGTAAAGTACTGCGACAATTCCCACCTGATCACTTATGGGAGTGCACTCAAATGACCGAATCCCCGTTCAAACTGGTCACAGTCGAATTGAATGAGGCATCGGAGCACGGGGTTCAAGTGATCACGATCACCGTTGAGATGATCTCGCACGTTTCGTTCATTGCACGGATCAGTGCTGTTGCTTCGCAACCTCGATCGGATGACTGGTATTCTATCATGGATTATGGTCATGTGACCCAAATGTTACGCCACCTCAGTGGACAGTCATCGTCAAGTACTCCGAGTTCATTGTGCTCCACCGATAAAGAAGCTGATGTACCGGGAAAGGAGCTTGTTACTGTGGAACTAAAACGCCTAGGTTCCCGTAGTGAATACCATTCCGAGCCACGAACACCCATGGCTCCTCGATCTTCGATTGATTTAACAAGAATAGAAAATATGAGTCAGATGGAACTCACAGTTCCACAAACTCCGTCAGTGACCAAGTCCACCGAAGAATTAGGCATGCCTGACGTATCACGTCGACGAAAAAGCTCATTTCTGGATGTGGCCGCGTCTTGGGCTACAAGACCAGCATGGAAATCACAAGAACAATTAAATCAGAAACTTGAATCCGTCTGCCAACCAGAAGATCGATTCCCGAAGTTGAGCTTGCGGAATCGTCTACCACTGTCCCCAATTGAAAGTCCCGGTCCGACCGTTCCTGATCGGTCACATTCCATTGGTGCCTCTCCGTGTCTCGTAATCTCACCGTTGCTATCAATTGACGACCCCGATCGGCAACTTATGAGACGCTCGACCAGTTCTGAACCGCGTACCGGTTTCGGGAATCGAACATTCTCGTTTGTGGAGTTTGGACCGAATACAAATGACACGGACGTGACGGAGATGGCTCATCCATTGCTCACCGACTATCGTCCGACTATCCGATGCCAGAATCAGTCGGCTCAATTTTTTATCCCACATCCAACACAAACTGGCCTGATCCGGCTGAATCCGGGACTCAATCGCGTTAGTTTGATCAGCCAGAGTCCCGGATTCTTGATTCCCGGTGATGTTCGCATCAGCCTGTTAAATCGAGTGAATAAAGATCATTCGATCACCGTGGTTGATGAGCACAATACCAGCAGTGATATCCCATTGCATTTAGTCTTTCGTGTGCAGGCGCAACACTTCCACTCCACGTGGTCGAATCATACGTTGCTGGAGTCGTTGTTGCCCAAAGTGCACGTGATTGGTCAGATGCAACCGATGGATTCGATACGCGTGATCTTGGGTCTTCGATGCGCTGTCGATTTGGAGTTTGAAACGGGTAAACTGGATCTACCAGATCAACCGGAAGCTAACATCAATCTGTACCGGATTGTTCACCGACTGAATCATCAACCTCATGGGCCGGTGGCTCCCACCAGTGGGCCAGCTCGTGTACTCAAAGTGGTCAACGATTATCGTGTCTCACCAGTAGTCGTCGGCGAAGGAGAACGTCGTGGAACTAAGGCGCGAATCACAGTTGCGTCTCAACTGATGCCGAATGACTATAGATGCGAACTACTTGATGGTCCCGTGGAGCTTGTTCCGGTCGTTGATGAGTCAGAGAATGGGAAAACTTCGCAGCAAAAACGATTTCGTCTTTCCAAGCCGTTATGGATTCGTTCATTTGCTGATAAAGACGAGTTTGCCATCTCCATGCCATCTGGCTATTTGCATCGACTTCCGGTTGACATTATCCGGCCACTGGCGCTCACTTTAAATGTGAACACGTTCCAGAAAACGGATAAAGTCGTTTTCGCCATTCGGATCGCTTGCATGGATCTGCACGATAACGCATTCCAAATGACTTCACCTCTGAAACAGCCAAATCTAAAACCGGATACGCCTCTCACTTTTCGACTGAGCAAATGTCACCTGTTGCTCACCGCCCCTAACGTTCCCGATTCGATCGTGGCTAAAACAGACCCGAATCAAACCGCTTCTAATGGGAGATCACCAGATTCCAGTTCTACCACGGAGACTACCATCGGACTGAAAGATGCTGGACAAGCGACAAATGGGACGGATGTGGCACGCGTGAAGGAGATTAAAAAGGCTCGAAATAGCATGACTGCGATCCCGGTAGACCCGCGAAATATGGAAGTCAATCATCAAGTTGACTTGCCAGAAGAGCCAAACGTGTGGTTGCACGTTGAATTTACTGGCTACGATGAGAAGATTTGTGGTTCTTCGGGAAACAGT
>MSTRG.15862.1
CCTGTGGTCAGCGAGTGAAACGATCTACACACGTGAGGGTGTACATCTAGTCGTTGGACGATGGGAGGGTCCCCAGGAGATCCACATGCACGTGATGAAAACGTGCGTCTGGCTCAGAGAATGTGTCTAATGCAGATCTATACCATTTTAAGATTGCTCTGGGAAACTTTCACATTGACTTGCAAAACTATCACTTAGATCTGCCTCACT
>MSTRG.8824.3
CGTTGTACAACGAAACACTGCCGCGTTGGCTTGTTGGTCCTACGATGAACGCTGTTGACGATGAGCTAGTTTAGATGAGGACGATAGAAAACACATCGAAGATTCAATCAGAACACACATCCGATCAGTTGTAGAGCTCCGAAAACAGGAATTAAAACTACCTGAAACTGTTACCCTCATAAAATGCCCGGACGGTTCACTGGTGTACCTGATTGGCACCGCTCACTTTAGTAAAGAAAGTATTGACGATGTGGTAAATATAGTGTCAAGAACCCACCCAGATTTCGTTGTTGTGGAGCTCTGCGGAAGCCGTTCACAAATTTTGACCATGGATGAAGACAAAATCAAACAGGAACTAAAGTCCCTTAGCCTGATAAGCGTGATTAAAGCACAAGGGGCCGCTCACGGTGTATGGCAATATCTTCTCTTGCGCTTAAATGCCTACCTGATAGATATGCTGGGTATGGCTCCCGGCGGAGAATTCCGAGCGGCTGTGCAAGAAAGTATGAAACAACCGCACTGTCATGTGGTTCTTGGTGATCGCCTGGTTGGAATAACACTGCGTCGTGCGTTTGACGCCTTAGGTCCTTGGATGAAACTGAAGCTTTTATGGACGTTGTTATTCGACTTCAAACCAATCACGAAAGAACAAGTAGAAGAGATGAAGAAAAGTGATTTCCTTGAGAAAATGTTTCTAGAAATGGCCGGAGAACTTCCCGAACTTGTTCGCATCTTGGTTGACGAACGTGACATGTACCTGGCTAAGTCAATATGGTCGGTGACTGGAATGCCACACTATACGAAATTACAAAGTTCATCAGTTATTCCAGATGATGGACCGGTTGGTGACTATGTGGACGTGGTTCGTCAACGAACTATATTGGGAAATGCGGAAAATAACGTTCATGATGGAACACAATCGCCTGATCTTTTCAGTGTGAATAGTACATCAAATTCGCTAATACCTGCATGCTGTCCCTATTGGCCCAGTCCATCTGTTTTACCGCGGGTTGTTGTAGCCGTGGTTGGCATCGGCCACGTTAGTGGTATCAAGAAACACTGGTCTTCTGCTGAATCCATCGATCTCAATGTGTTAACTACACTGTTGGAACCACCACTATCATGGAAAATATTCAAGTGGAGTTTTCGTGCTCTCCTCATGTCAGCGTTCTTTGGTGTTGGTTATGGAATTGCAAAAGGCTCCTATCGACTGGGGTCATTTTTGTGGGTGTCTTTACGTTGATTTTCACGGTCCACCACGCGATGGAACAAAGTTCGCCCGGATGTACACACAATCGAGCTTCCTGTCTATATCTTCAGAGAAATGCACCGACTGTCTGGTTACCGGTACATTCATTTTCTGTGTTCATCTGCTTTGGAAAGTGCTGACCACATTTTGTGTTATTTTTAAATTTTTTCTCTTTGATTCCTTTTGTATTTCAGCCGTCAACGTGTTTGGCGTATTACATCCACTGAATCAGAG
>MSTRG.1736.2
CAACGAATATAAATCCACAGGAATAAACGACAAAAGCCGCGTTGATACTTTGCTTCTAGACCTTTCACTGACTTCTTCTACGTACCCAAACATATTACAATACAGGATAAATACGTGCTTATGTCGCTGGCGATCTTGTGCATTATCAGTGTGTGGCACGCTATCGTTACCCTGTGGGATCCCGATGCAGACACTGAAATGTTCAACATCACTCGGGTGCATCAGATCAGAACACAAACCCTGGGTGTGACTGCCCCGACGATATTGTTGGCAGCCAAGCAAACAGTAGGAACCCGATTGCTCAACTCGACCACGGACAACCGAAGCAGAAGAACGACAATTAAAAGTGATACAAGGTCGAGGGCCAGCCAAACAACGTTTTCTCCGCTAGTGAACGGAACATCTACTGCATTGTTTTCATCAAATAACACAACAGAACCTCTCATAAACTTGACCGGCGCGCCCAAGCCTATCAGCCAAACGACCCCCCTGAATACAACTTTCAAACCTCGTAGTCTTTCCAGCATCTCTGATGGGAACGTGACATGGCTGAGACCGAAGGAAGAAGAATGCAGTCGAAATAATAGAATGGCTTGTGAGGAATGGAAATTGGTGCAACAAGTTGAACAGCATGTGCTAACCTCGTTCGCCATAATTTACGTGGCCGCTCATGCCATTTTCATCTTTTGGCTCTATTTTGATGCCAGTCGGAGAAGACGTGAAATGCGACAAAAGGATCGAGATTATCGGAAAGAACGAAGGAAACAACGAATTCGCGTCACCGGAGTGAACGTCAGAGAACTACC
>MSTRG.1736.3
TTTATGACTTAGCGAATGATACGCGCAGTCAAGCACCATTTCTGAGTCGGTCACCTAGGCATGCAAGCTATTCAACTCGGTCCAATTATCAAATTGTTATTCTCTTCTAATTTTGCCACGTTATATGGTCATTATGGATGGAAAATCGATATCCTCACGTTCATCCTTCAGTTCATCTAATACAGTAGAGAGTAAAAGACCAACACGACAACAAAAGATTCCACCGAATGGAGTTGGTGACAACTTGTTTTCGGACAAAGTTTCATCTTTGCATATTCAAAATTCACTCTCATCTACCTTCTACCCCACATCATCTCAGAATGTGAGCCACGGAGGGTCCTTTCATCCGTCGTATGCGCTGGACGAAGGAATGCCTCCCGAAGAAAAGGAAATTCGTGCTCTCTGCCAGGAAAGGTTGGAAAACGTTATTCGTCACTCCAGTATGAATGTGCCCACTGTTGTGATAAACATGGAACCCTTGTGGTCACACCAATCACCACTTTTACCGCACCAATCTTCAAGGAATTTGTCTCCCACAAAACAAAGCAGTTTCAGTCCTCTGACAGTTCAGGGTCTCACAACAGATCGTACCCGACGTCGTTTGAGTACTTCATTCAAACCTTCGGGGAGAACGACATGGGGTGCAGGGATGGTCAGACCAGCCACGAATCCAGATTTCTGCTCATCGGAAACTTACGCATATGTCGGATCTGGACCAACTGGTTCCCAACCTACCTCCCACCCCCAAACTCCTTCTGGTCTGAGCCCAGTTGAATCAGTGTACTCTATTGATCCAAGCGCTTTAGCTGCGGGTCACTTCGGAAACGAAACGGTGGTTCAGGGACCCGATTTACTTCTAGCAAATGCTGGCCCTCGTTCTATGAGTCTAAGAGACTCACTCGGAGCAAATGCGACCACAGCATCAGAGGAACAGGATTTGTGGTCCATCGGTTCCATTATCTCCCCTCCTGATACAAAATCCTGGTGCTCCACGCAATCGCCGAGTCACCTATCCCTCGGGAATGCATACACAGTGGCTGGTACGAGCTTAAACCCGATTATCAACACTGAGGCTAATTATGAAGCACCACAACATTTGTTTGGCACTTCAGTGCCAGCATACGATAGTTACGTCAGGATTCCACTATCTAGTGATAGCTCAACGATTGAAGATCGGGCTTCGCTGAACATGAAATTATCTGGCACAGGTGGCAGAAGATTATCCCAACCTCATTCTCAACAGCAGGGCCAACTGCAGACGCTCCCACCACATCTGATGACTTCATGTGCAGACTCTTCCACGGAGCCCCTGGCACAGATTTACACATATCGAGCAAGCCCAAGGCAGAAATCTGTTCGATGGGCTCGTAGACCATCAGAATCACCCAGTCCCAGTCTCATTGCGAAAAATCGTCTCGGTGAAAACGACCACGTTGCGAAGGAATCCGACTTATCTCACGGCAAAAGCCCACGTGCGGCTGTTTCCCCAATTGTACCATTCTCTCCTGGAGTATCACTGTCAGATGAGACTGTGCCAACCATCCAGGCTAGTTCTCGGGGCGATTTATGGCAAGTTCACACTGCTCAGCTGTCAGATGGTGGAAGATCAGCCTCCGACGGTAAACCGGAACAGCTTTCGCAAAAGTTCGTGATCGATAACCAACGTGAATTACTTCGACAATCGCTGGGTGTGCAGAAACCACACAATCCTGCTTCAGTGGTAGCTGACATACAAATGCCAAGAGAAAACACGGCAGGAAAAGTAACTAAGTGGAATAGACTGAAGAAACTTGGCTGGAGGATCCCTGGTGATAGGACTACCGTAGCAGATAGAGACCGCTGGGGAGCTGCAGTCGAACAATTGAAAACACGGCTCACATCCACGGGTGACCGGAAACGTTTAATGTCCATGGTCGTGCTTGGTCCAAATGAAACCGAGTGCCTCATCGAAACACTACAAAGTTTAAGAGAGTCTATCGAAATGAGCAGTGCCAGACTAGATTTAGAGCTGCATGAAATGGACCCGGTGTCCACATTTCGAATGCGACGACAAGCCTACCACGGGCATTCAGATGGTAACACGCAAAGAATCTCAATCCCGACTGGTAGATCAGTTAGATCTCGAGGTACGAGATTTGAGTTTGGTCGAAGATCCGGAGGTCATCGAAGGGCTGATGAGATTGGTCAAAACAGAGAAGAGAAAGTTCAAGTCGAGGTCCGCGTAGTATTTCTGAAAATCGGTGAAATCGACACGCTGAAGGAATTTTACTATGCAGATGCTTTCATTCAAGCCAAATGGCGCGAACCAAAACTGGACGATAGGACGACCGAGGAACTCACGATCACGGAATTGGAGCAATATTGGAATCCTTTATTATACATTGATAACATCCTGAGCGAGACAAAGGAAACACAGTGGATGATGGCACAACGGAATGATGCTGGACAGGTTTATCTTCTGGAACGGCGTCGTATCAAGGGACTGTTTTTAGAAACATTGGAGTTGAATGACTTTCCACTGGATGTACAGGATTTAACCATTACTGTGACCACAGAAAGACCAGATACGGAGGTTGACATCATTCCAGATCAGAGTGAAATGTCTGCAATCAACAGTCAGACATTCGTCGACCAACAGGAATGGAAGTTACATGAACACGTGGAAATCACAAAACGCATAATGAAACAAGAATATTCCAGTTCGATGAAAAGTCATCCTTGTCTTTCAGTTACGTGCCGAGCAGCTAGGCGACCGGGGTACTTCTACTGGAACGTGTTTTTGATTATGTTTATGATTTCAGGTCTAGCGTTCGCCACATTTGCAGTATCCCCGGACAAAGCGGAACTTCGCCTACGTCTTTCTTTCACTCTTATCTTGACGAGCGTTACGTTCAAATACGTGATAACACAGAGTCTACCCAAAATTTCCT
>MSTRG.9050.1
GACATGACTAGTTTTGTATTTTAGTAGAAGCACATGGGCTTTTCATGACGCAAATGCGCACAGTAGTTGGTAGAGCGTTCGTTTGGCTTTGGCCGCGGCGGCTAAGCACAGCTCAGATGGATGGAAGCAGTTAGTTATCCAAATTCAAGACGTCCACGGCGATTCGTAGCATTTTATATGGAATCTTAGCAATTCAAAACCAGGAAAAAAGAACAAATCCCATCCATAACACCAACGACACTTAATGAAGAACGTCGAGAAGTTACGACCATCAGCTCCGATTGTGATGACTGAAGGCTAACCGTCCGAAACGTGGTCTATGGTCGGTTCAGTTCAGTTCAGTTCAGTTCAGTTCAGTTCAGTTTGCAC
>MSTRG.8824.2
GAACAGTTTGACCTTCGTTGACGTTGTACAACGAAACACTGCCGCGTTGGCTTGTTGGTCCTACGATGAACGCTGTTGACGATGAGGTTACAACGAACGGATTCGAATATGACAGCGAAACAGCTAGTTTAGATGAGGACGATAGAAAACACATCGAAGATTCAATCAGAACACACATCCGATCAGTTGTAGAGCTCCGAAAACAGGAATTAAAACTACCTGAAACTGTTACCCTCATAAAATGCCCGGACGGTTCACTGGTGTACCTGATTGGCACCGCTCACTTTAGTAAAGAAAGTATTGACGATGTGGTAAATATAGTGTCAAGAACCCACCCAGATTTCGTTGTTGTGGAGCTCTGCGGAAGCCGTTCACAAATTTTGACCATGGATGAAGACAAAATCAAACAGGAACTAAAGTCCCTTAGCCTGATAAGCGTGATTAAAGCACAAGGGGCCGCTCACGGTGTATGGCAATATCTTCTCTTGCGCTTAAATGCCTACCTGATAGATATGCTGGGTATGGCTCCCGGCGGAGAATTCCGAGCGGCTGTGCAAGAAAGTATGAAACAACCGCACTGTCATGTGGTTCTTGGTGATCGCCTGGTTGGAATAACACTGCGTCGTGCGTTTGACGCCTTAGGTCCTTGGATGAAACTGAAGCTTTTATGGACGTTGTTATTCGACTTCAAACCAATCACGAAAGAACAAGTAGAAGAGATGAAGAAAAGTGATTTCCTTGAGAAAATGTTTCTAGAAATGGCCGGAGAACTTCCCGAACTTGTTCGCATCTTGGTTGACGAACGTGACATGTACCTGGCTAAGTCAATATGGTCGGTGACTGGAATGCCACACTATACGAAATTACAAAGTTCATCAGTTATTCCAGATGATGGACCGGTTGGTGACTATGTGGACGTGGTTCGTCAACGAACTATATTGGGAAATGCGGAAAATAACGTTCATGATGGAACACAATCGCCTGATCTTTTCAGTGTGAATAGTACATCAAATTCGCTAATACCTGCATGCTGTCCCTATTGGCCCAGTCCATCTGTTTTACCGCGGGTTGTTGTAGCCGTGGTTGGCATCGGCCACGTTAGTGGTATCAAGAAACACTGGTCTTCTGCTGAATCCATCGATCTCAATGTGTTAACTACACTGTTGGAACCACCACTATCATGGAAAATATTCAAGTGGAGTTTTCGTGCTCTCCTCATGTCAGCGTTCTTTGGTGTTGGTTATGGAATTGCAAAAGGCTCCTATCGACTGGGGTCATTTTTGTGGGTGTCTTTACGTTGATTTTCACGGTCCACCACGCGATGGAACAAAGTTCGCCCGGATGTACACACAATCGAGCTTCCTGTCTATATCTTCAGAGAAATGCACCGACTGTCTGGTTACCGGTACATTCATTTTCTGTGTTCATCTGCTTTGGAAAGTGCTGACCACATTTTGTGTTATTTTTAAATTTTTTCTCTTTGATTCCTTTTGTATTTCAGCCGTCAACGTGTTTGGCGTATTACATCCACTGAATCAGAGCTCTACTGTTGTGATTTGAACTTTACGGAGCAGGGGTGTCCTGTATTCGTTTTCTTCGCCAAAATAGTTCTCCGTGCGCGTCCAGTTGTTAAATAGCAGAATCTGATAAAACAAAAATCCTTGTCAGTTTGAACCTCATCTAAACTTTCGAAGTTACTCTCTCTCGCTCGGCTTACACCACTTGTACTTCTTTGGAAACAGGAACTGAGGATTGAAGACTGTGTACCTTCAGTTTAACGGAATAGTGTAGGCCATTCGGTGACGGTTGGAAAGATGCACCGATAAAGTATTCATAAATCACTTAGTGATGTTAACTGCGCGAACGATTTATGCGTACAGAACTGGCTAATCAGATTATTTTGCTGCACGGCAGCATCGTTATCATAGTCCAGTGTATGATTATCTGAGTTATCTCCAAATGATGATTTAGTACTTTGTTTGCGTTCCATTTTTTAAAGAAGAATAGAAGTGTTCTTGACTATGGAGCTGCGTACCAATGTGATTAATCTAGTCACTTAGAAATTTCACGTACCTGACGGAATCTGATCAAACGGCTTAGGGGTATGCAGCGATATCGGTCTTTG
>MSTRG.5988.1
CGTGGCTGCGACATGCAGTGTACGCAAAAGTAGTTCTCTTCGTTTTGAAAATTGGCACATTGGTAATGCGCCCACCGAGTGCATTTGCAGCATTGGACCCAATTAGTCGTTTCGTCCAAGCCCATGGAAGGGTCTTCCATGTGGCAGATGCTGCAAATGTCCTGGCGTATGGGGGAATTCGCCAGGTCGAAACGTTTCCTTTTCTCGTGTAGTCTATACTGCGCCGAGGTCGTTGTCATTAGCTGTCGGAATTGCACAAGCTACAGAGGGTCACCGGTGATTTGCAAATCTGCATCATCGGTATTTCTAAGGGTCAAGGCAGCCTTACGTTTTGAAGACGGTTGGACTGCCGTGTGGTGTGATGTACTCGGAACTGGTTCAACAGGTCGATTACGGGGAAAGATGTTCCTAGGAACCCTGCTGATAAATTCAGAAACCAGTGTGTCATTGCCTAAAGCTACGCTTATATTTTGTGCCCTATCCCTACAAAAAAAATCNNNNNNNNNNTTTCTCATTTGAGGTACCAGTTCCGTGAACTTTGTGTACCCCAAACTGTTCAACGCTACGGCAATGTCCTTCCCTAATTCCTCACTTATAGACAACTTATCACTAGGACTAATTCTGGCCGACTTTTCTACCGCCGTATCCCTTATTGGTACAGGCAGCACAGGAGTGAACGAGCTGCCCGTCTTCGTTGCCCAACGACCAACAGGAAGCCTGCACAGGTCGTACTTAATAAAAATGGCAACGGCAACAATGTGGCTGCATGGTAGCAGCCACTGCTTGGAAAAGGGACATGTGCAGGCTGGATTAACCCCCATGGTTACCACAGCCGCACAGGCCCGCACACACCGGACACTCCATCGGCCAGAATCGTGACTTACATTGTGAACGGCATGTCTACTGATGTGCTTTTGAACGGCTTCACGGGCAAAGCCGGTAAGCCGTCCAAGGTAATCGGAATACACATGGAACCCCGTCGCTGGCTTAAAAGAACCGACTAACTCCTTCCCAATCCTTCTACGCCTACTTTCCTCCAAATCTTCGGACCGCTTCAGGATGCGGGCGAAGACATCCACCAGGGAGGACCTGGTGGATAGCCCTGCCTTCAAATACCTATTCTCGACTCCCACCCTGTTGGTGGTGAACGTCCCAAACGAGGTTGCCCACTTGACACTATAAGCAGCCCACATGTATTCATAGGGCAACCATGTACGACTTAGATATGCAAACGCCATTGGGCTGCGACTGGCGAATGCAGCCTTGAACCTATCGAAAAGCATCTTCGTAGACGCATAAACCATGTTCCGCATCCACTGATGGATGCGTCGTTTGTCGTTCAACGTCGAATGACTAAGTTGAAAGCAGTGCTTCTTCATATCACGAAGCACATAGAACTGACAAAACAGTATCCGAGATTCGGGGTATGATTCCCGAAAGGCTGAATACTGTGCGAGGCTTCGGTCTACGATGATGCTTTTCGGCTTGAAAGACACCGGTAGGTACTCCTTCATTTCTTTAATAGCACGTCTGTAACTTACGCCACTCTCATTTGGTAGAATGGCGTAGAAGAAAGACATACCTAACCCACTCTCGTCTATGAACATCGCGTGCAACAGGACATACCCACCCCGGTTAGACTGATGCGTTGCATCAGCCAACACTACCTCACAATACCTAGCTAATAACCCTTTAACCGAATGAGGCACGTAGAAAACGTACCTCACAACACCATCCTCCGATGCTACACGCAAGTCCCCC
>MSTRG.6722.3
ATACGGTTGTCTGCGGATTCGCTGAGAGCATCTGGGATTATATACCCAAAGAATTATGTGCAATGACATTCGGCAAATCTATTAAGAGATTTGATTTCAGAGAAGTCCTTGGAACCGGTGCTTTCTCAGAGGTTCGACTTGCGGAGGATTTAGAAAATCCAGGGTCTTTCGTTGCCATCAAATGTATACGGAAGAAGTTCCTTTCCAAATCGCAAAATTCGGAAAATTCACGAAACGAGGCAGAATCACGGAAGGAATCACTGAATAATGAGATAGAGGTTCTAAGGAGGCTTAAACATCCAAACATAGTTCAGCTCCTTGATGTCCTGGAAGATAACGACTGCTATTATCTAGTGATGGAACTAGTTACTGGTGGAGAATTATTTGACCGAATTGTTCAGAAAGGCAGCTATACAGAGCGGGATGCCAGTTCTCTCATACGTCAGCCGGAAAATTTGCTCTACTACAGTGAAGCAGATGACAGCAAAATCATGGTCAGCGATTTTGGACTTTCGCAGATTGAGAATAGCGAGTCAAATATGGCCACGGCTTGTGGAACCCCGGGCTATGTAGCACCCGAGGTCCTCTGTGTTCAGGATGGCAAATCTGGCTATGGAAAAGAAGTAGACTGCTGGGCTATTGGTGTCATTGCCTACATATTGTTGTGTGGATATCCTCCTTTTTACGACGAGAATGATCATGAACTATTTCGACAAATTCGGATGGCAGAATACGAATTCGATTCACCCTACTGGGATAATATCTCTGATTCTGCCAAGGATTTCATTCGACTGTTGATGGAACGGGATCCGAAAAAGCGCTACAGTTGTACTCAAGCGTTACAGCATCCATGGATTGCAAGCAATACCGCTTTGGACCGCGACCTATATCCGTTTGTCAGTGAACAAATACGAAAGAATTTCTTGGCAGTCCAGAGATGGAAGAAAGCATACAATGCGACGGCAGTTTTGCACATGCTTCGCCGACTGCAACTCAATAAAACCCGTACGAGATCTAAAAAAAGAAGCGAGTCTGCTTCAGATTTGCCCTCACATTCATCGGACGGATTCAGCCGAGCATCTGTTGATCCCGGTAAAGCTTCAGACGCATCGGCGAGTGGGAATGTTAGGAGCATTCGTCATGAAAAAGTCATCCAACAAAGCATTAATCGATCAGATGGACACGGTGAATGTGGTTCAGCAACATCGCGTCACTCGGAACCCGTTCTCCGCACTCAGACTGAATGAATTAGGATAAGCGCCACTACCTATCTTGCAGGCTCCCGATGATATCCATCTTTCAGTTCATCCCCGGGGGATAAGAATATACGGCCAGTTCATCTCAATTGTACCACATACCAGAAAGTTGTGGGGAAGCAAAAATTACCTTGATGAAATCTTTCCTTGGATAAAGTTTATTCAGACTGACATCGCATTCCATCTTTTATCTGCTTTTTATTCGAATTCCCGCCATTCGCTAATACTTTTCTCCTATGTCGTACCTCATTCATCGGTAATTTGACTGATGTTCTGCGAAACACGACTACCCCTACATGTAACCATGCTGCTCTGAAAATCGATGACGCAACACGTCTGCTTTTATCCATAGATCCACCAACAATGACTGTTATTCACCCATTCAAGTCACTTTTTTTAGAGGTTCTGTGATTATGTGATCGTGATTTAGTGAGTCATTCAACTATGAAAAGACTTATTTCTTCTGTTGAGTCGATTCTTTGAACTTGACACAGCAGTTTATGTGTTTCCTCTTACAGAACATTACCTTTCCACTCACATTGTTCTGCCTTATAAATGTAAACATGGCGGTGAGTTCTTCACAGTGTATATTGACAATGTGATGCCATGTAAATACACAGTGATGGTCTCTCTTCCCTTTTATTTAGGTATGATGTCCTTCGTAACAGTGATGATCGCTAAGGAATATTCCTGTGTTTTTTGCATGCAAACGATCTGATTCTGCAAGGACTTCTTGTAAAACGATTCAACTATTGGGTATCAAACTAGTGACCACAGATGAGGACTTCTTGTTTCGAAAAAGCTTTGCGATCGGGCAAACAGCCATTTTCATATTATTCATCTTTAGACCACATAGTCTCTGTGAGTGCAAGCTAACGTGTATAATATCAGTGAGTTTACTGAGCCGCATCGACTATCATTTCTTTGTGGTGATGCAAGATTGTTCGCAGGTAAAGAAATGCTGTTTATGGGAATTTATCACTTTTTAC
>MSTRG.14467.1
ATCCCTAGGCCGCACAAAGCGGCATTTTGAAATTTATATGTACGCAAATGTTTCTTCGATGGATTTTAGTACACACTGTCTGTGCACCACTGTGCCTTTGCGTCACATTTCCACCATCTTTCACGCAGATGCCTCCGAAGAATGCTGTATTCATTCCAGGGGAAGCCATTAAACTACCTTGTGTGGCCATCGGTGCACCGGCTCCAAAGTATATATGGTACAAAAATGGGAAGGAATTTAATTGGGCGGCAAATACTGGAAGATATACCAAATGGCCGGACGAAGGTACGCTGATAATGGCCCGACCTGGTACGGACGACGATGGGATGTACCAGTGTTTCGCCATAAATCAATTCGGAATTTCTCAATCAAACGTCATTAATGTGAAACGCGCAGAACTGGGGGATTTCGAGCTATCAAAGACAAAAATTGTTCGAGCTCAGCATGGCCAATGGCTGGTTTTAACATGCAATGTACCACTGGGTTATCCACCTCCGGTTGTCACATGGCAAACGGAAAAGAACTCACAAATTCAATACATCAAAGAAAACAACAGAAGAGCAACTGATATAAACGGCTATTTGTACATTGCTGCAGTCATAGAAGATGATCATGACACAACTTACACTTGTGTTGCAAACAATGAGGTTCTTCGTTATCAGAAGAGTGGCCCTTCTTATAGGATTCAAATTTACGGACAACAGACTAACTACCCGCTGACGGAGCTGTATCGTACACCTCGAACAGAAGTAACTGTTGTGGGCGAGAAACTCAATCTCAAGTGTATTTTCGGGGGTTACCCGGAACCGCAGTACACTTGGTTCAAAGATGGAAAAGAACCAATAAATTTGCCAAATGTTAACGTACAAAATATGGGAACTATGCTTGAGATAAACCCCGTGACGGAGGATGCAGCGGGTGAATACCGATGCCAGGGATCCAATGAACAAACGAGGGTCACACTGAATGCTCAGTACACAGTCCAAGTCCAAGTGCGCCCCACTTTTGTTGAAAAACCGGAAGATATTACCGTACCGGTAAATGAATCTGTGATTTTCCGATGCACTGCAAAAGGGAAACCGGCCCCACAGATTCGCTGGACCGTAAACGGAGGTGATCCTTCCCATTATTTGGATGGGAAACGGAAGATTCTCCGGGGCAATACGATGGAATTATACAACCTGACCATCAAAGATACTGCTGTGATACAGTGCAATGCGTCCAATGCATTTGGTTATGCTTTCACAAATGCCTATGTGAATGTCATGCGTGAGCCACCATACTTCATCAAGCCACCACAAACGGAGTTACGTGCAGTTGATGGACATCCGGTAACCTTGTTCTGTCAAACATTTTCCGCTCCAAAGGCACTTATATCATGGTCAAAAGATGGCAGGCCTATCAACGGTGGGAGGTATCAGAACATGGAAAACGGAGATCTGTTCATTTCGGCTATCGCAATCACGGATTCCGGTGTTTACGAGTGCACCGCCACAAACCCGTTTGGGAGCAGAAAAGCCTGGGGGAGGTTAATGGTCCGAAGACAAACAAGCATCGTTTTGGCACCCATTGATACTCAGGTTTATGAAGGACAAGTTGTTAAATTCGTGTGCACTGCGGAAACAGATCCTTTGGAGCTGGCGAATCTGAAAATCACCTGGTACAAAGATGACAATTTAATAAATCCCGACATGACGCCTCGTATCCAACGTGTTTGGTTTGATTACTCCCTGGTTTTAAGCGGAGCGCAGCCAAGAGATACTGGCCAGTATCGATGCAACGCTAGTAATGGTTTGGATTTCGCATACGCAACAGCTTCGCTTCTGGTACAAGGTCGACCGGAACAAGCTATCAATGTCCAGGTGAACTGTGTGGAATTTATCAACGAGGAACTGGCCCTGGTCTCGTGGTACCCTGGATCAGATAATTACGCTCCAATTATGGAATACATCGTCGAATATTCCACACAATACGAACAAGATACGTGGTATCCGGCCGAAATTTTCAACTACACCGGTCTTATCCAGAGCACTTCGATCAAGGTTGTGCTTCGTCCTGCCATTCTCTACAGGTTTCGTGTCCGGACCCGGAACTGGGTCGGGATATCCCTGCCCAGTAAACCAACTAAGGAAAGTTGCGGTATACCATCAAGGGTGCCTGCTATCAATCCGAAGGAGCTCTATGTCTACGGGTCGCTGAGAAACAATTTGATTATACGATGGACGACTTTGCCGTATATTGAACACTACGGTAGCAATCTGGGCTACATACTGACCGTGTCTTGTCTAAACTGTGATATCATTCCAAGAACGGCTGTGAATACGACTGTAGTGGGCGACTGGCGCACGGATACCTTGACGTACACCTCATTCCGAGTTGGCGCTATGGTTTATGAAATGGAGACTTACAAGGAGTTCGTGGTCACTATTCAAAGCAGAAATGAGAAAGGTGTCAGTACTGCGCCTCCCACAGTTGCTTACGGTTTTTCCGGCGAGGCTGTTCCTACAGTTGTTCCTCCAAGTCCAACAATTCTGTCGCCTACTTCACGCGGAGCAAATTTGCAATGGCAAGCTATTACAGCAGCCCAAGAGCCTCAGGTTCAAGGTTACTTCCGTGGGTACCGGGTTGAATGGTGTCTCTCTGGCCTGACTACGACTGACTGTGAGACAAACAAACGTTTTCAGGACGTGATTCTACGAATTCCAAACACCCCTGTACTGTACACCTTTCGTAAACGTCGTGCAGTTAGACAAACGAAACATCCGGATGAAAATGCAATCCCTGAGCCAAGTTTGGCTGACCGCTATTTGCCACCGTCGTTGAATAGATACAGAACCGGTGAGAATGCCCCGAAATATTTTTCTGAAATTTGTCATAAGTCTCCGCGACGGAACATTTCATGTCCCGGGGTCGGAGAATTCCCGAGGGCAGCACAATCACCGTCTGTTCTCGGAGAAGCGACTCTATTTCGTTCTCCTCGACAAACTCCAAACACTTTCCAAACACAAGTGAACAGGAACGCACCCACGACGTTGACTTTTCAATACGGACAACTAGTAAACTACACTTTAACAGGTGTACCTGGAGCAACATCCATACGTGTTTGGTTACGGATTTTAAACACCCGATTTGCCGGGCCAATGGGCGCGGTGGCTAGTCTAACCACACTGGAAGATGTACCTGGGCCAGTGGCCAATCTACGTGCATCAGCAATCAGTGTAAACTACGCCGATATCATTTGGACTCCACCCACAGAACCGAATGGCAACCTGACCGGATATGAGTTTGAGGCGATGGAACTAAAAGGTTTGGAAATGGGTTTCGGGTTCCGCTATCCAAATTCAACGAATGCGACGGCTACTTCTTATCGGATGCCACGTCTGAAACCTAATACAACATATCGAATCACTGTGTGGCCAAAGACAGCAGCCGGCCTTGGGGTGGACACATTTATCGATCTGACCACTGCACCAAGTGATGTAGCCCCAGAAGCACCAAGCTTTGCCATCTCTGCTGTGGGTCTGTCCAACTTCACTGTCATCTATGAACCAAGTCACACGGGAATACCTGGGACGGTATTTTTTGTGCAGTACAGGCAACCGGGAATCATTCACTGGCTGGAATCTGAACCAACTTTTATTGAACGTGAAATTGTCGTGAACCAACTTCTTCCGGACACCTCTTATGAGGTACGAATGGTGGCCACAAACGGCGCTTTTTTGTCCACGGAAAGCGCCACGCGCCTGGTTCACACTTTGGGTGGTCCCGGACCGGATAGTTTAACTGGTCCCAGTGGAACATGGTTTATCATTGTCTGCGTTCTGTTGCTCACGTTTGTTGCGTTCCTAATACTGCTCGTCCTATTACGAACACGGCGTCTGCGTGAAGTCCAGAAGAGAGCGGAAGAACCAGCTCAGTTTGCTCAACCTTCGGAAATGAGCCCAGAGTATGCACAACCGTTGGAACCCAGTGAATCCAGGCGTCTGCTTGGTCCACAATATCCTCCATCAAACATCTCAGTTCCAAAAATTCCTTCTCAGCCTTCTGAAGCTCAGTGGTCTCCAAGTGAAGGGGAAGAGGGTATGAGTGATTTTGAGCCGGAATCCTATTCTACCAGCCAAGGTTTATCTCATGGATCCGTTCGCAATGGAAGACAGTGGGACACGGACGGTGATTTAGTTAGGCCGGCTGATTCACACGTATCACCGTTGCGATCAGGGGAAGAAGAAGCGGAGTTGGAACTAGATCCTTCGTTCATAGCCAGTGGAAGCGACGAGCTAGAGTCGGAAATTGATGCTCACCCGCTGGCTCAGCCCAATCCACGCCAAGCAAGAGATCGAAGAGACTATGGGCCTACAAGAAGAGCCATGTCACCACCTGACATATCGAGTCAGTCACACGTGTCCGGTGATCCAACGCTTATCTAAATATAACTACGAATTAAAGAGAAGCAATCTCTTTCGGCTAAACAGTTCTGCCTCCACTTTCCATTTCAGACAGTTGAAACAATATTACCTCAATGAGTATCTGCATACGTTCTGACTATAGTTCTAAATTGGTTGTTTTTTCAATGAAAATTATC
>MSTRG.10219.4
CATTTCATGGACTTTGGATAATGTATCGTGCTCAGTTTTTGCGTGCGTGTTACGTACTCCACGAGCAGCGCAAACCCTGTGGGGGATATAAAACCCTTCAACGGTGTTTCAACCGCAGAAGGACATGTCCACTTATTAGGATGTTCTGCCGTCGCACATTCTTGGTTGGTCTGCTTGTGGTGATCGCCGATCAGATTCAAGTCAACAAAGCCATCCGTTCACGAATGCACTGGCGCGATGTTTCGCAGTATGATTCACTCAACTGTAATGTCCAACTGGTAGAAAGCATCCCAGAAAATCTAACTTATCCAGGCAGAGAGATTTTCAAACAACTGACAGAGAAAAGCAGACAAATCAAAGTGAAGATTTCCCAAAACGGACCTCCATCAAAAAACGCGGAATTGGCTTCACTAGCCGAAGCAGGAGCTGAAATTTTCTGGATCGATGTCCCCAAATTGCTTGGCGACGGTATCATCCACACAAAACTTTGGTCTGTCGACCAAAAACATGCTTATCTGGGAAGTGCAAACATGGACTGGCGGGCTTTAACTGAGGTAAAAGAACTCGGCATTCTTTTTTCGAATTGCCCAGGCCTCGTGATCGATTTGGACAAGATCCACCGTGCTTACCGATTGGTTTCAAAGGGCATACCGGAAAAATGGCCTGACGAGATGAGCACGTCTTACAATAAAGACAGCCCAATGCGTATCAAGTTGAACGGTGTCTGTTCAGTTGCATATTTCTCAAGTTCGCCCACCGCCTTCAATCCACCTGGTAGAACTTACGATTTGGATGCAATTTTATCCGTGATTAACAAGGCCGAACGGTTCATTTATATCTCTGTGATGAATTATATTCCCGAGATTGTCAAATATGACAAGAAAAAGAAAAACACGTTTTGGCCCGCGATCGATGATGCTCTGCGATCGGCTGCAATCAGTCGTGGAGTGGAAGTTCGACTGCTTGTTAGTCTCTGGCCATCCACGCCCAAATCAATGTCAAAATATCTAACCTCATTGCACTCCCTTAACGGAATTCAACATTCGCGAATTCGAGTGAGATACTTTGTGGTTCCGTCATTCACAGCTGAGCAGAAGAAAATACCGTACGCAAGGGTGAAGCATGACAAATACATGGTGACCGATAAAAACGGATATATCGGAACATCAAATTGGTCAGGGGACTATTTTATTTACACCGGGGGTGTCGGTTTTGTCTTCGAGCACACTGAAAAAGCTCTTCCGAATGGTACTCAGACGCTTCGAGAGCAACTGCAGACCGTGTTCGAACGCGACTGGAACTCTCAGTACACGGAAGAACTTTTCGCACATACCCCTTAGAATTGACGCAAATGAACCCCTTGGGGAACAATTTTTCCCCAATGATAATCTGTCGCACTTGATAGATTCAATAAAATATCTTGATTTTACACGAAAGCAGAGCTGAGTGATGCAAAACATGTGATCCTCGTGTGGCTGTTAATCTATTTACAGACCTTATGAAATAAATAAACTTCATCACA
>MSTRG.17040.1
GATTTTCTGGCTATGCTTGATTGAAAAGTGGTGGGCTTGAACGGTCACGGTTATGCCACGAAGCATCCAAGATACCGCTTGAAAACGCAGGGAAAAATATCAGATGACTGCACTGGTTTGAGGATTGAGGGATAGTGAGAAAAACAATGGAACTAATTATTCATGTTGTTCCCCTAGACCGCGGAGAAGAATTTGTCGCATCTTTCCTGCAAGTATGAATCCCCCGGGACATTGACAGTTGTAAGCAGAAAAAATCCGAATAAAGTAGGTAATCATGTATGATGTTATTGTCATCGGAGCGGGAATATCCGGACTCGGTGCAGCATGTGTACTCGCTCGAGAGGGACACCGAGTGATTGTCCTAGAAGCTCGCAATCGACCCGGCGGGCGAATTCACTCAGTTCGACTTCCGCCTCTAGAAACACCCTACCCCGATGCAGATGCGTTTGACTTGAATCACGACCGACTGAGCGTGTTCCACTTCTCCAATGGATCTGCTACCCGGGGTCAGTTCGTGGCGGACGGCAGCAATCCGTCCGAGTCTACAGACTCGGGCACCACTATGACTGCACCGATGGTGTCCACAAGTGGCACAACATCTCCGTCCACACCAACCACGATTCCGAGTTTGGAACCGGGGGATACAGTCGATGTGGACTTGGGAGCCAACTATTTAATCGGATGCTCCAATCGTCAAACTGACCAGCCGCTTTTTCACATGGCGCGATTACTTGAAGTGCCTACTGCTACAGCTGCTGGAGATTTGTGCAAAAAGTATCGCGGTTGGGAATGTGCCGAGTTGGCCAGTTGGCGTAATCACCTATTACCGGAAGCACCGGAGATTCCCATACAAGAAGTCGCTGAGGCGGTGTTCCTGTTTGATAAGGTTATTCATTTGGCTGTGCACAATCATCTAAAGCTGAAATCAAAATTGTCAAAGGCCCGGAAGCAGTTTGAATTTTCTAATTTGGGTTCGGTACCTACAATAAATGAGCCCACGGTAAAACAGTTCATCGACGGAGCATTAGATGCTATCCTCAAGTCTGAAGCGCGTTTTGGCCGTCGACCAGCTGCAACTTTTCGGAATTCCACCGAGAAGGGAATTTTCCTATCTATTATTGCCCGTTATTTAGCTTATGTCAATCCACTGGAGCGCTTGCCGCACACGGTTCTTGACGAATTGTGTGAGGTTGCCAATCCTCGTTGGCATTTGAACATGAACGGAATACAGGCAGCCAAATCATCTGATATTCCCACAGACTTGGGGCCAACAGCACGCCTCTCGTTGGCAGACCAGCTTGCTCTGGCCTATCCGTCAGCAGAACAACGTGAGGCCTATCATGTTTGGGCAGAGCGCAAGTTGTCCGCACTTGCTTTGGATCAAGCTGGTTCGTGTCCGGCTGTGGTCAGGTCTGTTCACGTAAGCTGGGAGGATCGCCTAGTAACCAGCCGATTTGCCGATTTGCTTAAGCCACTCATTGAAGGCGTCCCTATCGAGTATGATACCATAGTCACCACGGTTGATTGGCAAGGTGATGTGAACTCGGGCGCTGGCGTGCGCGTCACTGCAAGAGCCTCATGCGGAGATAGTACAAAACTAGGAGAGGAATTAATTTATGAGGCCAAGCACTGCATTGTCACGGTACCTGTGGGCGTACTGAAAGGTTTGGATTCCAGATCAGCAATAGTTTTCCAACCACCGTTACCTAGAACCAAACGAGAGGCTATTGAACGTCTAGCTTGTCCCATGAAAGGAGCGGCTACTCACGAGAAAGTGATACTGCGGTTTCGCTCGCCAGAGGACCTGTTCTGGGATACGAAAGCGGCTCATCTAAAATGTCCCGATCCTCGTTTGCACATTCTTAACCTTCATCGATATGGGAAACCCGGCGTTCTTTGTGCTCACTTATGGGGTGGAAGTGGACTATCCCCAAGCGGTATGTCGGATCGGGAGGTTGTTGATGTGATCCTCAACCTACTGAATCAAATGTACCCCGAAGCCAGAAATAACAGCGCTACTGGAAAACGGGGAATTCCAGATCCAGTTCAATATGTAGTCACCCGTTGGTCGGAAGATCCATACGCACTGGGCTCGTACACCACTGGTGAACCGGGCAGCTCAGACGCTGACCGTTTGGCGTATGCGGCCACATTAACCGATCGTGATGCATGCGGGATGATTAATACTGAAACGGAAAACCAGATTGGTCATGTTACCCCACCAACCCCATGTGCTGTTATGGGTATCCCTATCCCGCGACTGTTGTTTGCTGGCGAAGGAACACTTACTGCTACGGAGGCCAAGGAATGTACGCACGGTGCACTACAAACAGGTGTACTCCGGGCCACAGAGGTGCTGCCATTTCTGTCCAATACTTCACATAATGGATGCATCCCGGCAGACCCACAGAATCGACCTATGACAACAACGTTTATTCCTTTGAACAAAATGGCTCATTATCTGGTCGGCAAATCCAGCTCGCATTCGAGATTCCGACACTCAATCCAGCCATCAGATAGACGGACCCGGTCTATCCGCCGACCAACACGACATATCCTAGATGAAATGTTAGATTTTGGTGCTGTTGGACGACGCAGCAGTGCCAAATTGCGTCTAGTTCAACGCTCACACAGTGCATCAGATGTTTCCATGGCTATAGACAGCTCGGAGAGTTCGGTCAGCTCCTCGGACTGCGAAGATATGCATTTTATGGATTGTAGCATCGAGAACAAGCTATTGGCTCATCGTTATCCCAGAACCAATTTACGAGTGTTCACCTCTCATCGCCCTGGTCGCGGAGGTTTCGTAAATGCTTGCCGTTCTAATGACGTGAACACAGCTGTGACAGATGCTCCTAGTTCAACCACAACTCGTGGCTCCGGTAGAATTGGACTGTTCAGGGATGGTAATTACGTTCAGTCTTCCCGGGCCACTCGACCAGAGAGCGGATCACGGTGCTTTGCAACTAGACGAAGCAGAGCATCATCATCAATGGCCGTGGGCAGCACCCGACGACCGACCGTTCGTCCCTTGGTCCACATCCGAAAAATTCGAGAGGCTTGGCCACAGTTATCAGCACGAGGTCGTGCGCGGACATTGGCTCGACTCAGTGATTTGTTGGAAGATTTGCGCAGTGAAATGGATTTTCAAGGGAATTCCACTGAACGGATTCACAACTCTCCATTCGCACTTAGCCCAATGGCTAACTGTACAGTACAACTTAAAAATCATCACGGTCATTCCACTATTTCAGAACCCGTTGAACAAAGCAGGAACAACTGACAACACCACTGGATAGACATAACTAACATTTGACACTGAGCTTGTCTCAGATCCGCTCCCCGAAGAGTCCACCCTCATGTGGTCTGCGCCAGATAAACCGGTTCGTACAAAACTCCGTTGTACAGTTTGCGCGACTAGCCTATCCTTCCCATTATCGGTTTGGCGTCTCACTATTATGCAACAGCCAATTGTGACAACATTCAGAACTGTTCCTGTTCCCAAGCGCCTACCCTTGTAGATGTTTTCGATTTCCCGTTGTTCTTGCCTTTGTCATCTGCGTCAATTTTCGGTGTATGGTTCGTTTAAAGTCGTACAAAACGTATTTTCA
>MSTRG.10213.1
TTATAAATTTTAATGTCTTGTTTGTTTTAATGCATTCCCATCATGGCGGCCAGTTTTTGGCGGTGGCCGGTTTATGTCGCCTCTGAGACTTCACTGCTAGACATTGCGCTGCGTGTGGTCGGTTTCTAACGTTCTTCGGACGGTAAATCCCATTTATTTTTACTTGTCTCTTCGTCCTTAGATGAAAAAGATGCACCCAAAATTGCGTGGCTTTTCCAGAACTACAATATGGAGGCGCAAGAAGCTGATCTCAGTTCGCAGGGTTGTTGGGGGCGATTTCAACTCGTCCCTCATATGCGATGATGGTGTAATAAGTTAGCTGATATGAAGTTCGTTACAAAATAGCAGGCATATGTTCCGTTTCAACGAACAACGAGTCCGATAATTTAATTGATGACATCGACAGTCCTGAAGAATCGAATGCCTCATCGACAGCAGTTGAGGAGCGACAAGTCACAGCTGCTACAACCTCTACTGCTGTTAGGTAATGCACACTGGATTTCTAAATGTGGGTAGTTGTGAGAACACGATGAGGGATAACACGTACATACCAGAGGAGTGGGAGTCAACTTTTTTGGCTGCGACTACCTCCACGAAAGGTAAGCTTTAAGGTGATCAGCAGTGTGTGCAACAGAATCATTATTTATAGATGGAGAAGTGAAATTTACAACACCGGCCAAAATGATAACTGCCCTCACAGAAGGTATGTGAATTAATAAACCTAATTTTTCCAGCCGTTCCTTCGGCCAAGGATGTTGTGAGGCAGGCTGCTATACAAATGAAATCATCAATGGCCGACTTGCGGATTTTATTACGAGCTCTGAGACAGTTGAAGCTCGACTTGCCATTGGATCCGAGGTCGTTGTTGGGGACGCCTAGGAGAATCCAAAAGAAAAATGTTGGCGACGGCAGATACGTACATTTTGGGCTAAGTGAAACCTTGCAACGAGCCCTTGAGTGTAGACCTCTCGCACCGGACAGCTGCGTTTATATCCAGTTGCACATCGATGGTATGAGCTTGTTTCGTGGCTCATCGCACCAGTTGTGGCCCATATTGTGTCGCCTCCTGGACCCTACGTCGCGAGTTTTTATCGTTGGTCTATATTCTGGAATGTCCAAACCTGCCGACGTTCATCGATATTTGGAAGACTTGATACAGGAATTGGCGTCATTATTATCCCATGGCATCATTATTCGTGGAAGTGGTGTTCATTGCAGAATTGTGTTGCGGAGTGTTGTGGCAGATAATCCAGCCAAGGCAATGCTTAAGCAGGTTAAGCATCATTCTGGGTTATACAGCTGCCACAGATGCACACAACGCGGCTATTGCGTCCATCGCCGTCTCATTTTCCCTTCAACCACGGGAAGATTACGCAATGACATTGACTTTCGAAATCGTCGCCAACGTAGTCATCATACTGGAAGTTCCCCGTTCGAAGTACTACCGGTGGATATGATAGACCTGTTTCCAAACGACTACATGCACAGTGTCTGTCTTGGAATAATGCGACGATTAATCGGTCTTTGGCGTAAATCTCGTTCTGGACGTAGACCGATTTTGGATTTTAATGGTGTGCGACAGGTAAACGAACACTTGAGGACTATAGAGAAACATATGACGTGTGAATTTCCCCGCGTGTGTCGAACGCTTGAGGACATTGAATATTGGAAGGCAACAGAGTACAGGCAATGCCTGTTATATCTGGGACCCGTGGTTTTCAAGAAAGTATTGCCGGCGGATCATTACAGGAACTTCATGTGTTTCTCTCTATTCACAAACATTTTGTGTAGCACCAAGTGGTATCCCCACTACTTGGACTATATTGAACGCCAGTTGCCCCGGGTTGTCCAGAAATTCATGCTGTTGTACGGGGAAGAAGAGGTAGTATTCAACGTGCACAGTTGGCTGCACATCGGTGCTGATGTGCGGATCCACGGGCCATTGGATAACTTCTCAGCTTTTCCGTTTGAGTCATACATGCAGATCATTGGCAGTTGTGTGACCAGTCGACACATGATTGCTGAACAAGTGTTTCGTCGCACTCAGGAACGATGTGCTGAGGCCAAACTGTACACGGATGTAAGATTCTGGGACAACACTTTCTCCGGGCCCGTAAGGCGTAGGGGTCTGAATGGTCAATTGATGGACATTGGTTCAACAATTTACAGCAATGAAACCCCAAATAACTGTGCACTGATCAACCGCAGACCGGCCGTCATCCAAAGAGTGGAAGGCGCGCTATTGCATGCTCATCTATTTGAACACTGTGACGAATTCTTCGACTACCCAATTCCCTCTGGACATTTGGGCATATTCCTTT
>MSTRG.17293.1
CCCGTGCCGGAGTATCACAGATTATAGATGACAGGCGACACTTCACAGACCTCTCACTAAGCTTGAGGCCTTCTGTCAACAAATGGTTTACTTCTCTGACAGTTGCACCCACATAAGATGACACCTCTGTGGTTTCCCACGACCGCAGTAAAAACCGGCGGTAAGTACGGGCAAGCAATAAGGCTCCACCACCCTGGCAAGGACAGGCCACAGCTGC
>MSTRG.10704.1
CGCATGGCTACATGCCGTCGCTCGTGGGTCTGGCCTGGTTACTGCCGGGTTGAGCTTGCGAGTCGGTCTCGTGGTTGTGCTTCCTTTCTGCTGTGTCTGTTTACAGGTGTCAGCGTGACTGGTGGGCTTGCCTGCTAGTCTGTTGGCATGCTTCTTGGTGCCTTTAATCGGGTGTCGGAGGCGGACAGCACGTTTACTTTGAACAAATTTGAGTGCTCAAAGCAGGCCTTTGTGCCTGAAAATTCTTGCATGGAATAATGGAATAGGACTTCGGTTCTATTTTGTTGGTTTTCGGATCCGAAGTAATGGTTAAGAGGGACAGACGGGGGCATTTGTATGGCGGTGTTAGAGGTGAAATTCTTGGATCGCCGCCAGACAAACTACAGCGAAAGCATTTGCCAAGGATGTTTTCATTGATCTTGAGCGAAAGTCAGAGGTTCGAAGACGATCAGATACCGTCCTAGTTCTGACCATAAACGATGCCAACTGACGATCCGTGGTGGTTCTTTATGTGTCCCCACGGGCAGTCCCCGGGAAACCCTTAAGTCTTTGGGCTCCGGGGGAAGTATGGTTGCAAAGCTGAAACTTAAAGGAATTGACGGAAGGGCACCACCAGGAGTGGAGCCTGCGGCTTAATTCGACTCAACACGGGAAAACTCACCCGGCCCGGACACTGTGAGGATTGACAGATTGATAGCTCTTTCTTGATTCGGTGGTTGGTGGTGCATGGCCGTTCTTAGTTGGTGGAGCGATTTGTCTGGTTAATTCCGATAACGAACGAGACTCTGGCCTGCTAAATAGTATGCCTGTCCTCTGTGCTCGTGCAGGTTGCGTTGTCCATTGCCTCCTCGTGGGGTAGTGGTTACGTTGACCGGCGGGTGCGGCGCAGGTACTTACTTCTTAGAGGGACAAGCGGTATTCAGTCGCACGAAATTGAGCAATAACAGGTCTGTGATGCCCTTAGATGTCCGGGGCCGCACGTGCGCTACAATGACGGTTTCAGCGAGTTTGGAATCCTGGCCTGAGCAGGTTGGGTAAACTGTATCATAACCGTCGTGACTGGGATCGGGGCTTGCAATTGTTCCCCGTGAACGAGGAATTCCTGGTAAGTGCAAGTCATAAGCTTGCGCTGATTACGTCCCTGCCT
>MSTRG.7073.1
AGAACGACAAACACGGATCAGGATGGGACGAGGAAGTAGGGCATATACGGTTTCTCTAAGTCAAACGTTTCTCGATGAATGCTGGGCAGCATGGAAAACCAGGAATTTCAAGGTGTACGCCAGTCCGGACGAGGATAAACATCGACGTCAGCGTTGGATGAAGACCATGGTCGGAGTGATGAAAAACAATATCCAGCATGACATCAATCCGGATTCATGGATGATGGATTTAGACGGAGGCAGTGATTGTTTTCCCAGTGAGCTAATATATGGTACAAAATCCGAAAATGAGGAAGAAGAACAAGAACCGCAGTCGTTCATTTCACATGAAGATAATTCAATCAGTTTTATTTTGGAACAAGCATTACTTGATAAATGTTGGTCTCTGTGGAAACGAAAGCACAACAAAGTTTATGCTAACCAACAAGAGGAGAATCAACGCCGCGAGAAGTGGACAGTCAATCTGGTGGATATTATGAAAACCAACGTGAAATATAAACTCGAACTCAGTGATAACTTTAGACGCTTGGGTCGGATGACGGACAGTGTCTCCATGAGTTTCTTTTCATAAAGCAAGGCCATCCAAACTGTTTCTTTACTCAGGTCTCCAATGGTGTCCCATCAATTATAAAAGATTGGCTCTATCTCGGTTCTCGATCTTTCAATCCCTGATCTTCTTGGTTTTATAACTGGAATATCCATCATTTTGGTTTGTCCGTTTGACCGTTGCGTGTTATTCCAATTCTTTTTGCCTTTTACTGCTCTGAGTAATTGTTCATCGACTGGGACACGGGATATTCTTACCAAGTTTTGGTA
>MSTRG.11090.2
CCAAGTGGGCGTTATACGAAATTGGCCAACCAGAATGCTACATTGATGGACAAATCATAAGTGACCAGATGGAATTTGTGAACATATATACTGCGAATATTTTGATAAACTTCATTCAACAGATTATTCGCACTTTTGATTCAACATGGATTCAACACCAGAGTCGGAATTCAAATGGAATTTTACACCAGAAGAACGCCGATGTTTCGCTCAATTAATGATGGAGGTCGCTGACAAAAACAAAGATGGAAAGATTTCTGTGGACGAACTGATGCTAGAAGAAGGATATACTCCGGAACAACGCCCTGCTATTGAGGCTATATTCAAAGAATTCGACTCGAATAGGGATGGAAAATGGGATTTAGAAGACTTAATCAAATATATGGAGAAACAAGGCATGTAGAGAAAGTCATCTCATCCTCTCCACTTGAACCTCGCAAAAAGTTGGGAATCGAGACAATTTTTATAGCTTCCATGAAAAATACTTTGTTTAAGTATCTTGAGTCATTTGTTCTCCATAACCCAAATGGATTTGGCAAGCAAAATATATCACACAACAAAAT
>MSTRG.14454.1
GTAACACGTTACTCAATAAGATGGAATATTCACAAATTCAGAATATGAAAGTCGAGAGTATCAAAGATGGAAAAACAAAGCCAGCCACAGTTTGAATGGATCATTCTGATAATTGTTTCGCGCGGCACTTTTGAACCGGTTTCAATTCCGGCCTGGGCACTGGTTCGCGGTGGAAATATCGAAAAATCATTAACGCAGTGCTAAGGAAGCATTACGAACGAGAATGATGCAAGCCAAGGAAACCGGAGGCCCACCGAGGTTATGCAAATGGAGTAAATTTTTGGGCAAGAGGAAAAAGGGGGGAAAATT
>MSTRG.4472.8
[truncated: 34,797,864 more chars]
